# Supplementary material for: A genetic modifier links integrin α5 to the phenotypic variation in fibronectin 1a mutant zebrafish
Source: PLoS Genet. 2025 Jun 23;21(6):e1011747. doi: 10.1371/journal.pgen.1011747 (PMC12212883; doi:10.1371/journal.pgen.1011747)
Supplement: S1 Table — (XLSX) [file pgen.1011747.s007.xlsx]

## Sheet: natter-tl43c_Tukey
term	contrast	null.value	estimate	conf.low	conf.high	adj.p.value
Temperature	28.5-22	0	-0.00557384	-0.0292593	0.0181116	0.833784
Temperature	32-22	0	-0.0265359	-0.0507098	-0.00236211	0.0288396
Temperature	32-28.5	0	-0.0209621	-0.0451359	0.00321173	0.0998895

## Sheet: bns692_Tukey
term	contrast	null.value	estimate	conf.low	conf.high	adj.p.value
Temperature	28.5-22	0	0.00170755	-0.000710314	0.00412542	0.210112
Temperature	32-22	0	0.00482534	0.00240747	0.0072432	5.8686e-05
Temperature	32-28.5	0	0.00311778	0.000745117	0.00549045	0.00754165
