# Supplementary material for: A genetic modifier links integrin α5 to the phenotypic variation in fibronectin 1a mutant zebrafish
Source: PLoS Genet. 2025 Jun 23;21(6):e1011747. doi: 10.1371/journal.pgen.1011747 (PMC12212883; doi:10.1371/journal.pgen.1011747)
Supplement: S2 Table — (XLSX) [file pgen.1011747.s008.xlsx]

## Sheet: VEP_chr23_LR2
Location	Allele	Consequence	IMPACT	SYMBOL	Gene	Feature_type	Feature	BIOTYPE	EXON	INTRON	cDNA_position	CDS_position	Protein_position	Amino_acids	Codons	Existing_variation	REF_ALLELE	UPLOADED_ALLELE	STRAND	APPRIS	SIFT
23:29690027-29690061	-	intergenic_variant	MODIFIER	-	-	-	-	-	-	-	-	-	-	-	-	-	CAA	AACAACAACAACAACAACAACAAAAAAACAAAGT/AACAACAACAACAACAACAAAAAAACAAAGT	-	-	-
23:29690077-29690077	T	intergenic_variant	MODIFIER	-	-	-	-	-	-	-	-	-	-	-	-	rs505595378	C	C/T	-	-	-
23:29690101-29690101	G	intergenic_variant	MODIFIER	-	-	-	-	-	-	-	-	-	-	-	-	rs510682044	A	A/G	-	-	-
23:29690162-29690162	A	intergenic_variant	MODIFIER	-	-	-	-	-	-	-	-	-	-	-	-	rs499858118	C	C/A	-	-	-
23:29690174-29690175	CA	intergenic_variant	MODIFIER	-	-	-	-	-	-	-	-	-	-	-	-	-	TG	TG/CA	-	-	-
23:29690188-29690188	A	intergenic_variant	MODIFIER	-	-	-	-	-	-	-	-	-	-	-	-	rs502771881	C	C/A	-	-	-
23:29690190-29690190	C	intergenic_variant	MODIFIER	-	-	-	-	-	-	-	-	-	-	-	-	rs507288143	G	G/C	-	-	-
23:29690193-29690193	A	intergenic_variant	MODIFIER	-	-	-	-	-	-	-	-	-	-	-	-	rs512328927	G	G/A	-	-	-
23:29690205-29690205	G	intergenic_variant	MODIFIER	-	-	-	-	-	-	-	-	-	-	-	-	-	C	C/G	-	-	-
23:29690208-29690208	G	intergenic_variant	MODIFIER	-	-	-	-	-	-	-	-	-	-	-	-	-	A	A/G	-	-	-
23:29690226-29690226	G	intergenic_variant	MODIFIER	-	-	-	-	-	-	-	-	-	-	-	-	-	C	C/G	-	-	-
23:29690228-29690228	C	intergenic_variant	MODIFIER	-	-	-	-	-	-	-	-	-	-	-	-	-	G	G/C	-	-	-
23:29690234-29690234	T	intergenic_variant	MODIFIER	-	-	-	-	-	-	-	-	-	-	-	-	-	C	C/T	-	-	-
23:29690259-29690259	A	intergenic_variant	MODIFIER	-	-	-	-	-	-	-	-	-	-	-	-	-	G	G/A	-	-	-
23:29690261-29690261	T	intergenic_variant	MODIFIER	-	-	-	-	-	-	-	-	-	-	-	-	-	G	G/T	-	-	-
23:29690274-29690274	T	intergenic_variant	MODIFIER	-	-	-	-	-	-	-	-	-	-	-	-	-	C	C/T	-	-	-
23:29690288-29690288	C	intergenic_variant	MODIFIER	-	-	-	-	-	-	-	-	-	-	-	-	-	A	A/C	-	-	-
23:29690327-29690340	TGTAACCTATAC	intergenic_variant	MODIFIER	-	-	-	-	-	-	-	-	-	-	-	-	-	-	TGTAACCTATACA/TGTAACCTATACTGTAACCTATACA	-	-	-
23:29690348-29690348	T	intergenic_variant	MODIFIER	-	-	-	-	-	-	-	-	-	-	-	-	-	C	C/T	-	-	-
23:29690355-29690355	A	intergenic_variant	MODIFIER	-	-	-	-	-	-	-	-	-	-	-	-	-	C	C/A	-	-	-
23:29690359-29690361	CCG	intergenic_variant	MODIFIER	-	-	-	-	-	-	-	-	-	-	-	-	-	CTG	CTG/CCG	-	-	-
23:29690366-29690366	A	intergenic_variant	MODIFIER	-	-	-	-	-	-	-	-	-	-	-	-	-	T	T/A	-	-	-
23:29690387-29690387	A	intergenic_variant	MODIFIER	-	-	-	-	-	-	-	-	-	-	-	-	rs503133843	G	G/A	-	-	-
23:29690406-29690406	C	intergenic_variant	MODIFIER	-	-	-	-	-	-	-	-	-	-	-	-	rs508140248	T	T/C	-	-	-
23:29690428-29690434	-	intergenic_variant	MODIFIER	-	-	-	-	-	-	-	-	-	-	-	-	-	ACCTA	AACCTA/A	-	-	-
23:29690461-29690461	G	intergenic_variant	MODIFIER	-	-	-	-	-	-	-	-	-	-	-	-	rs502395374	A	A/G	-	-	-
23:29690467-29690467	C	intergenic_variant	MODIFIER	-	-	-	-	-	-	-	-	-	-	-	-	-	T	T/C	-	-	-
23:29690475-29690475	A	intergenic_variant	MODIFIER	-	-	-	-	-	-	-	-	-	-	-	-	-	T	T/A	-	-	-
23:29690479-29690479	A	intergenic_variant	MODIFIER	-	-	-	-	-	-	-	-	-	-	-	-	-	T	T/A	-	-	-
23:29690480-29690489	TCTCATAGGC	intergenic_variant	MODIFIER	-	-	-	-	-	-	-	-	-	-	-	-	-	TCTGATAGGC	TCTGATAGGC/TCTCATAGGC	-	-	-
23:29690492-29690492	C	intergenic_variant	MODIFIER	-	-	-	-	-	-	-	-	-	-	-	-	-	A	A/C	-	-	-
23:29690559-29690559	T	intergenic_variant	MODIFIER	-	-	-	-	-	-	-	-	-	-	-	-	rs509504534	C	C/T	-	-	-
23:29690561-29690561	A	intergenic_variant	MODIFIER	-	-	-	-	-	-	-	-	-	-	-	-	rs514548515	G	G/A	-	-	-
23:29690577-29690577	C	intergenic_variant	MODIFIER	-	-	-	-	-	-	-	-	-	-	-	-	rs505290133	T	T/C	-	-	-
23:29690593-29690593	A	intergenic_variant	MODIFIER	-	-	-	-	-	-	-	-	-	-	-	-	rs179551097	T	T/A	-	-	-
23:29690624-29690625	AA	intergenic_variant	MODIFIER	-	-	-	-	-	-	-	-	-	-	-	-	-	GT	GT/AA	-	-	-
23:29690685-29690685	A	intergenic_variant	MODIFIER	-	-	-	-	-	-	-	-	-	-	-	-	rs510730275	T	T/A	-	-	-
23:29690686-29690686	G	intergenic_variant	MODIFIER	-	-	-	-	-	-	-	-	-	-	-	-	rs179551246	A	A/G	-	-	-
23:29690700-29690700	C	intergenic_variant	MODIFIER	-	-	-	-	-	-	-	-	-	-	-	-	-	A	A/C	-	-	-
23:29690705-29690705	G	intergenic_variant	MODIFIER	-	-	-	-	-	-	-	-	-	-	-	-	rs179551194	T	T/G	-	-	-
23:29690792-29690792	C	intergenic_variant	MODIFIER	-	-	-	-	-	-	-	-	-	-	-	-	rs179551102	G	G/C	-	-	-
23:29690811-29690811	G	intergenic_variant	MODIFIER	-	-	-	-	-	-	-	-	-	-	-	-	-	A	A/G	-	-	-
23:29690815-29690820	-	intergenic_variant	MODIFIER	-	-	-	-	-	-	-	-	-	-	-	-	-	TACT	TTACT/T	-	-	-
23:29690825-29690825	G	intergenic_variant	MODIFIER	-	-	-	-	-	-	-	-	-	-	-	-	-	A	A/G	-	-	-
23:29690830-29690830	G	intergenic_variant	MODIFIER	-	-	-	-	-	-	-	-	-	-	-	-	-	A	A/G	-	-	-
23:29690833-29690845	-	intergenic_variant	MODIFIER	-	-	-	-	-	-	-	-	-	-	-	-	-	T	TTTTTTTTCCCA/TTTTTTTCCCA	-	-	-
23:29690918-29690918	A	intergenic_variant	MODIFIER	-	-	-	-	-	-	-	-	-	-	-	-	-	G	G/A	-	-	-
23:29690930-29690932	ACAAATTTTGTAAGGTAATACT	intergenic_variant	MODIFIER	-	-	-	-	-	-	-	-	-	-	-	-	-	-	CT/CTACAAATTTTGTAAGGTAATACT	-	-	-
23:29690969-29690969	A	intergenic_variant	MODIFIER	-	-	-	-	-	-	-	-	-	-	-	-	rs507089003	T	T/A	-	-	-
23:29690971-29690971	A	intergenic_variant	MODIFIER	-	-	-	-	-	-	-	-	-	-	-	-	rs510057771	T	T/A	-	-	-
23:29690999-29690999	A	intergenic_variant	MODIFIER	-	-	-	-	-	-	-	-	-	-	-	-	-	G	G/A	-	-	-
23:29691000-29691000	A	intergenic_variant	MODIFIER	-	-	-	-	-	-	-	-	-	-	-	-	rs500774600	G	G/A	-	-	-
23:29691020-29691035	T	intergenic_variant	MODIFIER	-	-	-	-	-	-	-	-	-	-	-	-	-	-	TTTTTTTTATTTGAA/TTTTTTTTTATTTGAA	-	-	-
23:29691036-29691036	A	intergenic_variant	MODIFIER	-	-	-	-	-	-	-	-	-	-	-	-	rs505845802	G	G/A	-	-	-
23:29691211-29691211	A	intergenic_variant	MODIFIER	-	-	-	-	-	-	-	-	-	-	-	-	-	G	G/A	-	-	-
23:29691215-29691215	G	intergenic_variant	MODIFIER	-	-	-	-	-	-	-	-	-	-	-	-	-	C	C/G	-	-	-
23:29691379-29691379	G	intergenic_variant	MODIFIER	-	-	-	-	-	-	-	-	-	-	-	-	-	A	A/G	-	-	-
23:29691448-29691449	TT	intergenic_variant	MODIFIER	-	-	-	-	-	-	-	-	-	-	-	-	-	GG	GG/TT	-	-	-
23:29691477-29691477	A	intergenic_variant	MODIFIER	-	-	-	-	-	-	-	-	-	-	-	-	-	G	G/A	-	-	-
23:29691486-29691486	G	intergenic_variant	MODIFIER	-	-	-	-	-	-	-	-	-	-	-	-	-	A	A/G	-	-	-
23:29691488-29691491	-	intergenic_variant	MODIFIER	-	-	-	-	-	-	-	-	-	-	-	-	-	TA	ATA/A	-	-	-
23:29691504-29691504	T	intergenic_variant	MODIFIER	-	-	-	-	-	-	-	-	-	-	-	-	-	A	A/T	-	-	-
23:29691510-29691510	C	intergenic_variant	MODIFIER	-	-	-	-	-	-	-	-	-	-	-	-	-	T	T/C	-	-	-
23:29691517-29691517	C	intergenic_variant	MODIFIER	-	-	-	-	-	-	-	-	-	-	-	-	-	A	A/C	-	-	-
23:29691527-29691527	C	intergenic_variant	MODIFIER	-	-	-	-	-	-	-	-	-	-	-	-	-	T	T/C	-	-	-
23:29691543-29691543	A	intergenic_variant	MODIFIER	-	-	-	-	-	-	-	-	-	-	-	-	-	G	G/A	-	-	-
23:29691545-29691545	C	intergenic_variant	MODIFIER	-	-	-	-	-	-	-	-	-	-	-	-	-	T	T/C	-	-	-
23:29691547-29691547	G	intergenic_variant	MODIFIER	-	-	-	-	-	-	-	-	-	-	-	-	-	T	T/G	-	-	-
23:29691558-29691558	A	intergenic_variant	MODIFIER	-	-	-	-	-	-	-	-	-	-	-	-	-	G	G/A	-	-	-
23:29691644-29691647	-	intergenic_variant	MODIFIER	-	-	-	-	-	-	-	-	-	-	-	-	-	AT	ATT/T	-	-	-
23:29691653-29691654	CC	intergenic_variant	MODIFIER	-	-	-	-	-	-	-	-	-	-	-	-	-	TT	TT/CC	-	-	-
23:29691655-29691655	T	intergenic_variant	MODIFIER	-	-	-	-	-	-	-	-	-	-	-	-	rs512950400	C	C/T	-	-	-
23:29691722-29691722	T	intergenic_variant	MODIFIER	-	-	-	-	-	-	-	-	-	-	-	-	-	G	G/T	-	-	-
23:29691723-29691737	A	intergenic_variant	MODIFIER	-	-	-	-	-	-	-	-	-	-	-	-	-	TT	TTTTTTTTAAATTC/TTTTTTAAAATTC	-	-	-
23:29691741-29691741	C	intergenic_variant	MODIFIER	-	-	-	-	-	-	-	-	-	-	-	-	rs513267551	T	T/C	-	-	-
23:29691753-29691753	G	intergenic_variant	MODIFIER	-	-	-	-	-	-	-	-	-	-	-	-	rs502003320	A	A/G	-	-	-
23:29691781-29691781	A	intergenic_variant	MODIFIER	-	-	-	-	-	-	-	-	-	-	-	-	rs509551399	T	T/A	-	-	-
23:29691784-29691784	G	intergenic_variant	MODIFIER	-	-	-	-	-	-	-	-	-	-	-	-	rs512586295	T	T/G	-	-	-
23:29691812-29691822	GAAAT	intergenic_variant	MODIFIER	-	-	-	-	-	-	-	-	-	-	-	-	-	AAAAAA	AAAAAAAGTT/AGAAATGTT	-	-	-
23:29691842-29691842	T	intergenic_variant	MODIFIER	-	-	-	-	-	-	-	-	-	-	-	-	-	A	A/T	-	-	-
23:29691846-29691846	G	intergenic_variant	MODIFIER	-	-	-	-	-	-	-	-	-	-	-	-	-	T	T/G	-	-	-
23:29691860-29691860	A	intergenic_variant	MODIFIER	-	-	-	-	-	-	-	-	-	-	-	-	-	T	T/A	-	-	-
23:29691881-29691893	ATTTTTT	intergenic_variant	MODIFIER	-	-	-	-	-	-	-	-	-	-	-	-	-	GGGGTTTG	GGGGGTTTGTTT/GATTTTTTTTT	-	-	-
23:29691907-29691907	C	intergenic_variant	MODIFIER	-	-	-	-	-	-	-	-	-	-	-	-	-	T	T/C	-	-	-
23:29691917-29691917	T	intergenic_variant	MODIFIER	-	-	-	-	-	-	-	-	-	-	-	-	-	A	A/T	-	-	-
23:29691919-29691919	T	intergenic_variant	MODIFIER	-	-	-	-	-	-	-	-	-	-	-	-	-	C	C/T	-	-	-
23:29692444-29692444	A	intergenic_variant	MODIFIER	-	-	-	-	-	-	-	-	-	-	-	-	-	G	G/A	-	-	-
23:29692490-29692490	C	intergenic_variant	MODIFIER	-	-	-	-	-	-	-	-	-	-	-	-	-	T	T/C	-	-	-
23:29692530-29692530	T	intergenic_variant	MODIFIER	-	-	-	-	-	-	-	-	-	-	-	-	-	C	C/T	-	-	-
23:29692553-29692570	TT	intergenic_variant	MODIFIER	-	-	-	-	-	-	-	-	-	-	-	-	-	-	TTTTTTTTTTTTACTCA/TTTTTTTTTTTTTTACTCA	-	-	-
23:29692636-29692641	-	intergenic_variant	MODIFIER	-	-	-	-	-	-	-	-	-	-	-	-	-	T	TTTAC/TTAC	-	-	-
23:29692688-29692688	C	intergenic_variant	MODIFIER	-	-	-	-	-	-	-	-	-	-	-	-	rs508378789	T	T/C	-	-	-
23:29692726-29692739	CGATTAAATTTTAG	intergenic_variant	MODIFIER	-	-	-	-	-	-	-	-	-	-	-	-	-	CGATTAAATTTTTG	CGATTAAATTTTTG/CGATTAAATTTTAG	-	-	-
23:29692751-29692751	T	intergenic_variant	MODIFIER	-	-	-	-	-	-	-	-	-	-	-	-	rs515459832	C	C/T	-	-	-
23:29692754-29692754	G	intergenic_variant	MODIFIER	-	-	-	-	-	-	-	-	-	-	-	-	rs503753601	A	A/G	-	-	-
23:29692778-29692778	T	intergenic_variant	MODIFIER	-	-	-	-	-	-	-	-	-	-	-	-	rs508822733	C	C/T	-	-	-
23:29692822-29692822	A	intergenic_variant	MODIFIER	-	-	-	-	-	-	-	-	-	-	-	-	rs513802884	G	G/A	-	-	-
23:29692834-29692834	C	intergenic_variant	MODIFIER	-	-	-	-	-	-	-	-	-	-	-	-	-	T	T/C	-	-	-
23:29692837-29692837	C	intergenic_variant	MODIFIER	-	-	-	-	-	-	-	-	-	-	-	-	rs504562117	T	T/C	-	-	-
23:29692845-29692845	A	intergenic_variant	MODIFIER	-	-	-	-	-	-	-	-	-	-	-	-	rs509659973	C	C/A	-	-	-
23:29692945-29692946	GG	intergenic_variant	MODIFIER	-	-	-	-	-	-	-	-	-	-	-	-	-	TA	TA/GG	-	-	-
23:29692948-29692948	G	intergenic_variant	MODIFIER	-	-	-	-	-	-	-	-	-	-	-	-	rs503888880	A	A/G	-	-	-
23:29692999-29692999	C	intergenic_variant	MODIFIER	-	-	-	-	-	-	-	-	-	-	-	-	rs510949546	T	T/C	-	-	-
23:29693090-29693090	C	intergenic_variant	MODIFIER	-	-	-	-	-	-	-	-	-	-	-	-	-	T	T/C	-	-	-
23:29693170-29693170	C	intergenic_variant	MODIFIER	-	-	-	-	-	-	-	-	-	-	-	-	-	A	A/C	-	-	-
23:29693353-29693353	C	intergenic_variant	MODIFIER	-	-	-	-	-	-	-	-	-	-	-	-	rs179550869	T	T/C	-	-	-
23:29693502-29693502	T	intergenic_variant	MODIFIER	-	-	-	-	-	-	-	-	-	-	-	-	rs179551036	C	C/T	-	-	-
23:29693504-29693504	G	intergenic_variant	MODIFIER	-	-	-	-	-	-	-	-	-	-	-	-	rs179550958	T	T/G	-	-	-
23:29693550-29693550	C	intergenic_variant	MODIFIER	-	-	-	-	-	-	-	-	-	-	-	-	rs179550823	A	A/C	-	-	-
23:29693589-29693591	TCATTTAT	intergenic_variant	MODIFIER	-	-	-	-	-	-	-	-	-	-	-	-	-	-	AT/ATTCATTTAT	-	-	-
23:29693647-29693647	C	intergenic_variant	MODIFIER	-	-	-	-	-	-	-	-	-	-	-	-	-	G	G/C	-	-	-
23:29693661-29693661	C	intergenic_variant	MODIFIER	-	-	-	-	-	-	-	-	-	-	-	-	rs506258086	T	T/C	-	-	-
23:29693689-29693689	G	intergenic_variant	MODIFIER	-	-	-	-	-	-	-	-	-	-	-	-	rs513316866	A	A/G	-	-	-
23:29693707-29693708	GT	intergenic_variant	MODIFIER	-	-	-	-	-	-	-	-	-	-	-	-	-	CC	CC/GT	-	-	-
23:29693736-29693736	A	intergenic_variant	MODIFIER	-	-	-	-	-	-	-	-	-	-	-	-	rs512156963	T	T/A	-	-	-
23:29693740-29693740	A	intergenic_variant	MODIFIER	-	-	-	-	-	-	-	-	-	-	-	-	rs503424448	T	T/A	-	-	-
23:29693777-29693777	G	intergenic_variant	MODIFIER	-	-	-	-	-	-	-	-	-	-	-	-	rs508503052	T	T/G	-	-	-
23:29693782-29693782	G	intergenic_variant	MODIFIER	-	-	-	-	-	-	-	-	-	-	-	-	rs513562743	A	A/G	-	-	-
23:29693793-29693793	A	intergenic_variant	MODIFIER	-	-	-	-	-	-	-	-	-	-	-	-	-	T	T/A	-	-	-
23:29693806-29693869	GAAAAAAAATAAAGAATAAAAAAGAA	intergenic_variant	MODIFIER	-	-	-	-	-	-	-	-	-	-	-	-	-	TTAATTAAGAAAAAAATAAAGAATAAAAAAAG	AATTAATTAATTAATTAATTAATTAAGAAAAAAATAAAGAATAAAAAAAGAATAAAGAAATTT/AATTAATTAATTAATTAAGAAAAAAAATAAAGAATAAAAAAGAAAATAAAGAAATTT	-	-	-
23:29693889-29693889	A	intergenic_variant	MODIFIER	-	-	-	-	-	-	-	-	-	-	-	-	-	G	G/A	-	-	-
23:29693901-29693902	CC	intergenic_variant	MODIFIER	-	-	-	-	-	-	-	-	-	-	-	-	-	TT	TT/CC	-	-	-
23:29693904-29693904	T	intergenic_variant	MODIFIER	-	-	-	-	-	-	-	-	-	-	-	-	-	A	A/T	-	-	-
23:29693921-29693921	A	intergenic_variant	MODIFIER	-	-	-	-	-	-	-	-	-	-	-	-	-	G	G/A	-	-	-
23:29693934-29693940	-	intergenic_variant	MODIFIER	-	-	-	-	-	-	-	-	-	-	-	-	-	CCTTA	ACCTTA/A	-	-	-
23:29693945-29693946	CA	intergenic_variant	MODIFIER	-	-	-	-	-	-	-	-	-	-	-	-	-	TG	TG/CA	-	-	-
23:29693971-29693971	C	intergenic_variant	MODIFIER	-	-	-	-	-	-	-	-	-	-	-	-	-	T	T/C	-	-	-
23:29693976-29693976	A	intergenic_variant	MODIFIER	-	-	-	-	-	-	-	-	-	-	-	-	rs502255041	G	G/A	-	-	-
23:29693979-29693979	T	intergenic_variant	MODIFIER	-	-	-	-	-	-	-	-	-	-	-	-	rs508868420	A	A/T	-	-	-
23:29694028-29694037	-	intergenic_variant	MODIFIER	-	-	-	-	-	-	-	-	-	-	-	-	-	T	TTTTTAAAC/TTTTAAAC	-	-	-
23:29694043-29694043	A	intergenic_variant	MODIFIER	-	-	-	-	-	-	-	-	-	-	-	-	-	C	C/A	-	-	-
23:29694091-29694091	C	intergenic_variant	MODIFIER	-	-	-	-	-	-	-	-	-	-	-	-	rs504674921	A	A/C	-	-	-
23:29694097-29694097	T	intergenic_variant	MODIFIER	-	-	-	-	-	-	-	-	-	-	-	-	-	C	C/T	-	-	-
23:29694106-29694106	C	intergenic_variant	MODIFIER	-	-	-	-	-	-	-	-	-	-	-	-	rs507614889	G	G/C	-	-	-
23:29694122-29694122	T	intergenic_variant	MODIFIER	-	-	-	-	-	-	-	-	-	-	-	-	rs514692701	A	A/T	-	-	-
23:29694247-29694247	A	intergenic_variant	MODIFIER	-	-	-	-	-	-	-	-	-	-	-	-	-	G	G/A	-	-	-
23:29694267-29694267	A	intergenic_variant	MODIFIER	-	-	-	-	-	-	-	-	-	-	-	-	-	T	T/A	-	-	-
23:29694269-29694269	C	intergenic_variant	MODIFIER	-	-	-	-	-	-	-	-	-	-	-	-	-	T	T/C	-	-	-
23:29694292-29694292	A	intergenic_variant	MODIFIER	-	-	-	-	-	-	-	-	-	-	-	-	-	G	G/A	-	-	-
23:29694300-29694300	G	intergenic_variant	MODIFIER	-	-	-	-	-	-	-	-	-	-	-	-	rs503963868	A	A/G	-	-	-
23:29694311-29694311	A	intergenic_variant	MODIFIER	-	-	-	-	-	-	-	-	-	-	-	-	rs511063346	G	G/A	-	-	-
23:29694341-29694341	T	intergenic_variant	MODIFIER	-	-	-	-	-	-	-	-	-	-	-	-	rs499753138	A	A/T	-	-	-
23:29694376-29694376	T	intergenic_variant	MODIFIER	-	-	-	-	-	-	-	-	-	-	-	-	-	C	C/T	-	-	-
23:29694382-29694383	TA	intergenic_variant	MODIFIER	-	-	-	-	-	-	-	-	-	-	-	-	-	AG	AG/TA	-	-	-
23:29694411-29694411	A	intergenic_variant	MODIFIER	-	-	-	-	-	-	-	-	-	-	-	-	-	T	T/A	-	-	-
23:29694487-29694490	-	intergenic_variant	MODIFIER	-	-	-	-	-	-	-	-	-	-	-	-	-	AT	TAT/T	-	-	-
23:29694494-29694495	CG	intergenic_variant	MODIFIER	-	-	-	-	-	-	-	-	-	-	-	-	-	AA	AA/CG	-	-	-
23:29694522-29694522	A	intergenic_variant	MODIFIER	-	-	-	-	-	-	-	-	-	-	-	-	rs504765035	G	G/A	-	-	-
23:29694540-29694540	C	intergenic_variant	MODIFIER	-	-	-	-	-	-	-	-	-	-	-	-	rs509853268	G	G/C	-	-	-
23:29694550-29694550	G	intergenic_variant	MODIFIER	-	-	-	-	-	-	-	-	-	-	-	-	rs500128176	T	T/G	-	-	-
23:29694560-29694560	A	intergenic_variant	MODIFIER	-	-	-	-	-	-	-	-	-	-	-	-	rs507170983	T	T/A	-	-	-
23:29694622-29694625	-	intergenic_variant	MODIFIER	-	-	-	-	-	-	-	-	-	-	-	-	rs510224413	AT	ATG/G	-	-	-
23:29694651-29694665	-	intergenic_variant	MODIFIER	-	-	-	-	-	-	-	-	-	-	-	-	-	ATT	TATTATTATTATTC/TATTATTATTC	-	-	-
23:29694666-29694666	A	intergenic_variant	MODIFIER	-	-	-	-	-	-	-	-	-	-	-	-	rs506500602	C	C/A	-	-	-
23:29694754-29694754	A	intergenic_variant	MODIFIER	-	-	-	-	-	-	-	-	-	-	-	-	rs513594449	G	G/A	-	-	-
23:29694779-29694783	AAATA	intergenic_variant	MODIFIER	-	-	-	-	-	-	-	-	-	-	-	-	-	ATATA	ATATA/AAATA	-	-	-
23:29694784-29694784	A	intergenic_variant	MODIFIER	-	-	-	-	-	-	-	-	-	-	-	-	rs507437830	T	T/A	-	-	-
23:29694795-29694795	T	intergenic_variant	MODIFIER	-	-	-	-	-	-	-	-	-	-	-	-	rs512425759	G	G/T	-	-	-
23:29694801-29694801	T	intergenic_variant	MODIFIER	-	-	-	-	-	-	-	-	-	-	-	-	rs502681915	G	G/T	-	-	-
23:29694826-29694826	T	intergenic_variant	MODIFIER	-	-	-	-	-	-	-	-	-	-	-	-	rs507745199	G	G/T	-	-	-
23:29694845-29694848	-	intergenic_variant	MODIFIER	-	-	-	-	-	-	-	-	-	-	-	-	-	CT	CTT/T	-	-	-
23:29694855-29694864	TTT	intergenic_variant	MODIFIER	-	-	-	-	-	-	-	-	-	-	-	-	-	A	TTATTTTAC/TTTTTTTTTAC	-	-	-
23:29694882-29694882	A	intergenic_variant	MODIFIER	-	-	-	-	-	-	-	-	-	-	-	-	rs514839605	T	T/A	-	-	-
23:29694910-29694912	TCAATATTCGGTA	intergenic_variant	MODIFIER	-	-	-	-	-	-	-	-	-	-	-	-	-	-	TA/TATCAATATTCGGTA	-	-	-
23:29694962-29694962	T	intergenic_variant	MODIFIER	-	-	-	-	-	-	-	-	-	-	-	-	rs509049154	G	G/T	-	-	-
23:29694994-29694994	A	intergenic_variant	MODIFIER	-	-	-	-	-	-	-	-	-	-	-	-	rs514144301	T	T/A	-	-	-
23:29695019-29695019	A	intergenic_variant	MODIFIER	-	-	-	-	-	-	-	-	-	-	-	-	rs504877163	C	C/A	-	-	-
23:29695025-29695025	A	intergenic_variant	MODIFIER	-	-	-	-	-	-	-	-	-	-	-	-	-	G	G/A	-	-	-
23:29695062-29695062	A	intergenic_variant	MODIFIER	-	-	-	-	-	-	-	-	-	-	-	-	rs509916634	G	G/A	-	-	-
23:29695106-29695114	CAAAAAACT	intergenic_variant	MODIFIER	-	-	-	-	-	-	-	-	-	-	-	-	-	CAAAAAACG	CAAAAAACG/CAAAAAACT	-	-	-
23:29695124-29695124	C	intergenic_variant	MODIFIER	-	-	-	-	-	-	-	-	-	-	-	-	rs505255751	T	T/C	-	-	-
23:29695134-29695135	AA	intergenic_variant	MODIFIER	-	-	-	-	-	-	-	-	-	-	-	-	-	GC	GC/AA	-	-	-
23:29695203-29695203	G	intergenic_variant	MODIFIER	-	-	-	-	-	-	-	-	-	-	-	-	rs506131667	T	T/G	-	-	-
23:29695234-29695234	T	intergenic_variant	MODIFIER	-	-	-	-	-	-	-	-	-	-	-	-	rs511159288	A	A/T	-	-	-
23:29695261-29695272	-	intergenic_variant	MODIFIER	-	-	-	-	-	-	-	-	-	-	-	-	-	CATACAAATT	TCATACAAATT/T	-	-	-
23:29695290-29695290	A	intergenic_variant	MODIFIER	-	-	-	-	-	-	-	-	-	-	-	-	-	G	G/A	-	-	-
23:29695292-29695292	C	intergenic_variant	MODIFIER	-	-	-	-	-	-	-	-	-	-	-	-	-	G	G/C	-	-	-
23:29695293-29695304	GA	intergenic_variant	MODIFIER	-	-	-	-	-	-	-	-	-	-	-	-	-	TATT	AATTATTTAAA/AATGATAAA	-	-	-
23:29695312-29695312	A	intergenic_variant	MODIFIER	-	-	-	-	-	-	-	-	-	-	-	-	-	T	T/A	-	-	-
23:29695324-29695333	AAGGAGAAGT	intergenic_variant	MODIFIER	-	-	-	-	-	-	-	-	-	-	-	-	rs179551081	AAGGAGGAGT	AAGGAGGAGT/AAGGAGAAGT	-	-	-
23:29695336-29695336	T	intergenic_variant	MODIFIER	-	-	-	-	-	-	-	-	-	-	-	-	rs179550888	C	C/T	-	-	-
23:29695396-29695400	-	intergenic_variant	MODIFIER	-	-	-	-	-	-	-	-	-	-	-	-	-	T	TTCA/TCA	-	-	-
23:29695450-29695450	T	intergenic_variant	MODIFIER	-	-	-	-	-	-	-	-	-	-	-	-	rs500381967	A	A/T	-	-	-
23:29695485-29695485	A	intergenic_variant	MODIFIER	-	-	-	-	-	-	-	-	-	-	-	-	rs507484161	G	G/A	-	-	-
23:29695542-29695542	A	intergenic_variant	MODIFIER	-	-	-	-	-	-	-	-	-	-	-	-	-	G	G/A	-	-	-
23:29695575-29695575	A	intergenic_variant	MODIFIER	-	-	-	-	-	-	-	-	-	-	-	-	rs512534482	G	G/A	-	-	-
23:29695580-29695580	C	intergenic_variant	MODIFIER	-	-	-	-	-	-	-	-	-	-	-	-	rs503302208	T	T/C	-	-	-
23:29695594-29695594	G	intergenic_variant	MODIFIER	-	-	-	-	-	-	-	-	-	-	-	-	-	C	C/G	-	-	-
23:29695598-29695598	C	intergenic_variant	MODIFIER	-	-	-	-	-	-	-	-	-	-	-	-	rs505733380	T	T/C	-	-	-
23:29695608-29695608	C	intergenic_variant	MODIFIER	-	-	-	-	-	-	-	-	-	-	-	-	rs512838063	T	T/C	-	-	-
23:29695649-29695649	A	intergenic_variant	MODIFIER	-	-	-	-	-	-	-	-	-	-	-	-	rs501583861	T	T/A	-	-	-
23:29695658-29695658	C	intergenic_variant	MODIFIER	-	-	-	-	-	-	-	-	-	-	-	-	-	A	A/C	-	-	-
23:29695661-29695661	A	intergenic_variant	MODIFIER	-	-	-	-	-	-	-	-	-	-	-	-	-	T	T/A	-	-	-
23:29695665-29695666	AA	intergenic_variant	MODIFIER	-	-	-	-	-	-	-	-	-	-	-	-	rs508661505	AC	AC/AA	-	-	-
23:29695677-29695677	T	intergenic_variant	MODIFIER	-	-	-	-	-	-	-	-	-	-	-	-	rs513676690	G	G/T	-	-	-
23:29695700-29695700	A	intergenic_variant	MODIFIER	-	-	-	-	-	-	-	-	-	-	-	-	-	C	C/A	-	-	-
23:29695745-29695745	G	intergenic_variant	MODIFIER	-	-	-	-	-	-	-	-	-	-	-	-	rs502948223	C	C/G	-	-	-
23:29695766-29695766	A	intergenic_variant	MODIFIER	-	-	-	-	-	-	-	-	-	-	-	-	-	G	G/A	-	-	-
23:29695795-29695795	T	intergenic_variant	MODIFIER	-	-	-	-	-	-	-	-	-	-	-	-	-	C	C/T	-	-	-
23:29695873-29695873	C	intergenic_variant	MODIFIER	-	-	-	-	-	-	-	-	-	-	-	-	-	G	G/C	-	-	-
23:29695888-29695888	G	intergenic_variant	MODIFIER	-	-	-	-	-	-	-	-	-	-	-	-	-	T	T/G	-	-	-
23:29695937-29695942	-	intergenic_variant	MODIFIER	-	-	-	-	-	-	-	-	-	-	-	-	-	T	TTTGA/TTGA	-	-	-
23:29695963-29695963	A	intergenic_variant	MODIFIER	-	-	-	-	-	-	-	-	-	-	-	-	rs507984600	C	C/A	-	-	-
23:29695968-29695968	C	intergenic_variant	MODIFIER	-	-	-	-	-	-	-	-	-	-	-	-	rs515070125	T	T/C	-	-	-
23:29696042-29696043	CC	intergenic_variant	MODIFIER	-	-	-	-	-	-	-	-	-	-	-	-	-	TT	TT/CC	-	-	-
23:29696050-29696050	T	intergenic_variant	MODIFIER	-	-	-	-	-	-	-	-	-	-	-	-	rs515410460	G	G/T	-	-	-
23:29696054-29696054	A	intergenic_variant	MODIFIER	-	-	-	-	-	-	-	-	-	-	-	-	rs504114009	C	C/A	-	-	-
23:29696057-29696057	C	intergenic_variant	MODIFIER	-	-	-	-	-	-	-	-	-	-	-	-	rs511231857	T	T/C	-	-	-
23:29696074-29696074	T	intergenic_variant	MODIFIER	-	-	-	-	-	-	-	-	-	-	-	-	rs499971748	C	C/T	-	-	-
23:29696115-29696115	A	intergenic_variant	MODIFIER	-	-	-	-	-	-	-	-	-	-	-	-	rs505547192	C	C/A	-	-	-
23:29696132-29696132	G	intergenic_variant	MODIFIER	-	-	-	-	-	-	-	-	-	-	-	-	-	A	A/G	-	-	-
23:29696190-29696190	G	intergenic_variant	MODIFIER	-	-	-	-	-	-	-	-	-	-	-	-	-	A	A/G	-	-	-
23:29696215-29696215	G	intergenic_variant	MODIFIER	-	-	-	-	-	-	-	-	-	-	-	-	-	A	A/G	-	-	-
23:29696272-29696272	C	intergenic_variant	MODIFIER	-	-	-	-	-	-	-	-	-	-	-	-	-	A	A/C	-	-	-
23:29696273-29696275	TACCCCGATTACTTA	intergenic_variant	MODIFIER	-	-	-	-	-	-	-	-	-	-	-	-	-	-	TA/TATACCCCGATTACTTA	-	-	-
23:29696279-29696279	T	intergenic_variant	MODIFIER	-	-	-	-	-	-	-	-	-	-	-	-	rs510560304	C	C/T	-	-	-
23:29696297-29696297	G	intergenic_variant	MODIFIER	-	-	-	-	-	-	-	-	-	-	-	-	rs501286527	A	A/G	-	-	-
23:29696306-29696306	T	intergenic_variant	MODIFIER	-	-	-	-	-	-	-	-	-	-	-	-	rs506379297	C	C/T	-	-	-
23:29696390-29696390	A	intergenic_variant	MODIFIER	-	-	-	-	-	-	-	-	-	-	-	-	rs513462201	G	G/A	-	-	-
23:29696416-29696416	C	intergenic_variant	MODIFIER	-	-	-	-	-	-	-	-	-	-	-	-	rs499593395	T	T/C	-	-	-
23:29696515-29696515	C	intergenic_variant	MODIFIER	-	-	-	-	-	-	-	-	-	-	-	-	rs506706475	T	T/C	-	-	-
23:29696616-29696616	T	intergenic_variant	MODIFIER	-	-	-	-	-	-	-	-	-	-	-	-	rs511759881	A	A/T	-	-	-
23:29696809-29696809	C	intergenic_variant	MODIFIER	-	-	-	-	-	-	-	-	-	-	-	-	rs179551089	T	T/C	-	-	-
23:29696897-29696897	T	intergenic_variant	MODIFIER	-	-	-	-	-	-	-	-	-	-	-	-	rs179550998	C	C/T	-	-	-
23:29696917-29696918	AA	intergenic_variant	MODIFIER	-	-	-	-	-	-	-	-	-	-	-	-	-	GT	GT/AA	-	-	-
23:29697051-29697051	C	intergenic_variant	MODIFIER	-	-	-	-	-	-	-	-	-	-	-	-	rs508031095	A	A/C	-	-	-
23:29697068-29697068	A	intergenic_variant	MODIFIER	-	-	-	-	-	-	-	-	-	-	-	-	-	T	T/A	-	-	-
23:29697083-29697083	T	intergenic_variant	MODIFIER	-	-	-	-	-	-	-	-	-	-	-	-	rs513110069	A	A/T	-	-	-
23:29697093-29697093	A	intergenic_variant	MODIFIER	-	-	-	-	-	-	-	-	-	-	-	-	rs501852258	G	G/A	-	-	-
23:29697126-29697126	G	intergenic_variant	MODIFIER	-	-	-	-	-	-	-	-	-	-	-	-	rs508895554	A	A/G	-	-	-
23:29697150-29697156	-	intergenic_variant	MODIFIER	-	-	-	-	-	-	-	-	-	-	-	-	-	TAACA	ATAACA/A	-	-	-
23:29697246-29697246	A	intergenic_variant	MODIFIER	-	-	-	-	-	-	-	-	-	-	-	-	rs513957503	T	T/A	-	-	-
23:29697308-29697308	T	intergenic_variant	MODIFIER	-	-	-	-	-	-	-	-	-	-	-	-	rs504258339	A	A/T	-	-	-
23:29697340-29697340	G	intergenic_variant	MODIFIER	-	-	-	-	-	-	-	-	-	-	-	-	rs509325018	A	A/G	-	-	-
23:29697408-29697408	A	intergenic_variant	MODIFIER	-	-	-	-	-	-	-	-	-	-	-	-	rs514303272	G	G/A	-	-	-
23:29697449-29697449	A	intergenic_variant	MODIFIER	-	-	-	-	-	-	-	-	-	-	-	-	rs505073979	G	G/A	-	-	-
23:29697458-29697458	A	intergenic_variant	MODIFIER	-	-	-	-	-	-	-	-	-	-	-	-	rs510166074	T	T/A	-	-	-
23:29697481-29697481	G	intergenic_variant	MODIFIER	-	-	-	-	-	-	-	-	-	-	-	-	rs501404678	T	T/G	-	-	-
23:29697529-29697529	T	intergenic_variant	MODIFIER	-	-	-	-	-	-	-	-	-	-	-	-	rs504369092	G	G/T	-	-	-
23:29697590-29697590	T	intergenic_variant	MODIFIER	-	-	-	-	-	-	-	-	-	-	-	-	rs511457857	G	G/T	-	-	-
23:29697705-29697705	T	intergenic_variant	MODIFIER	-	-	-	-	-	-	-	-	-	-	-	-	-	A	A/T	-	-	-
23:29697730-29697730	T	intergenic_variant	MODIFIER	-	-	-	-	-	-	-	-	-	-	-	-	rs500221760	C	C/T	-	-	-
23:29697786-29697786	T	intergenic_variant	MODIFIER	-	-	-	-	-	-	-	-	-	-	-	-	-	A	A/T	-	-	-
23:29697859-29697859	A	intergenic_variant	MODIFIER	-	-	-	-	-	-	-	-	-	-	-	-	rs506748736	G	G/A	-	-	-
23:29697940-29697940	G	intergenic_variant	MODIFIER	-	-	-	-	-	-	-	-	-	-	-	-	rs511805532	T	T/G	-	-	-
23:29697956-29697956	T	intergenic_variant	MODIFIER	-	-	-	-	-	-	-	-	-	-	-	-	rs500577365	C	C/T	-	-	-
23:29698053-29698064	-	intergenic_variant	MODIFIER	-	-	-	-	-	-	-	-	-	-	-	-	-	A	AAAAAAAATGC/AAAAAAATGC	-	-	-
23:29698071-29698075	AAG	intergenic_variant	MODIFIER	-	-	-	-	-	-	-	-	-	-	-	-	-	-	AAGC/AAGAAGC	-	-	-
23:29698096-29698096	A	intergenic_variant	MODIFIER	-	-	-	-	-	-	-	-	-	-	-	-	rs501905126	G	G/A	-	-	-
23:29698143-29698148	G	intergenic_variant	MODIFIER	-	-	-	-	-	-	-	-	-	-	-	-	-	-	GGGCA/GGGGCA	-	-	-
23:29698152-29698152	A	intergenic_variant	MODIFIER	-	-	-	-	-	-	-	-	-	-	-	-	rs179551046	G	G/A	-	-	-
23:29698160-29698161	TAC	intergenic_variant	MODIFIER	-	-	-	-	-	-	-	-	-	-	-	-	-	A	A/TAC	-	-	-
23:29698169-29698169	T	intergenic_variant	MODIFIER	-	-	-	-	-	-	-	-	-	-	-	-	rs179550843	C	C/T	-	-	-
23:29698190-29698201	AA	intergenic_variant	MODIFIER	-	-	-	-	-	-	-	-	-	-	-	-	-	-	AAAAAAACATG/AAAAAAAAACATG	-	-	-
23:29698206-29698211	-	intergenic_variant	MODIFIER	-	-	-	-	-	-	-	-	-	-	-	-	rs179519498	T	AAATG/AAAG	-	-	-
23:29698233-29698233	G	intergenic_variant	MODIFIER	-	-	-	-	-	-	-	-	-	-	-	-	rs179551239	A	A/G	-	-	-
23:29698241-29698241	T	intergenic_variant	MODIFIER	-	-	-	-	-	-	-	-	-	-	-	-	rs508180145	C	C/T	-	-	-
23:29698313-29698313	C	intergenic_variant	MODIFIER	-	-	-	-	-	-	-	-	-	-	-	-	rs179551016	G	G/C	-	-	-
23:29698346-29698346	T	intergenic_variant	MODIFIER	-	-	-	-	-	-	-	-	-	-	-	-	rs179551112	A	A/T	-	-	-
23:29698408-29698422	TA	intergenic_variant	MODIFIER	-	-	-	-	-	-	-	-	-	-	-	-	-	-	AAAAAAAAACAGGC/TAAAAAAAAAACAGGC	-	-	-
23:29698470-29698470	G	intergenic_variant	MODIFIER	-	-	-	-	-	-	-	-	-	-	-	-	rs179551027	T	T/G	-	-	-
23:29698642-29698642	C	intergenic_variant	MODIFIER	-	-	-	-	-	-	-	-	-	-	-	-	rs179550919	A	A/C	-	-	-
23:29698766-29698784	A	intergenic_variant	MODIFIER	-	-	-	-	-	-	-	-	-	-	-	-	-	-	AAAAAAAGAAAAACATAT/AAAAAAAAGAAAAACATAT	-	-	-
23:29698836-29698841	-	intergenic_variant	MODIFIER	-	-	-	-	-	-	-	-	-	-	-	-	-	A	AAGAC/AGAC	-	-	-
23:29698898-29698898	C	intergenic_variant	MODIFIER	-	-	-	-	-	-	-	-	-	-	-	-	rs179550964	A	A/C	-	-	-
23:29698904-29698904	A	intergenic_variant	MODIFIER	-	-	-	-	-	-	-	-	-	-	-	-	rs500624920	C	C/A	-	-	-
23:29698910-29698910	T	intergenic_variant	MODIFIER	-	-	-	-	-	-	-	-	-	-	-	-	rs179550915	C	C/T	-	-	-
23:29699082-29699082	C	intergenic_variant	MODIFIER	-	-	-	-	-	-	-	-	-	-	-	-	rs179550818	A	A/C	-	-	-
23:29699148-29699148	T	intergenic_variant	MODIFIER	-	-	-	-	-	-	-	-	-	-	-	-	rs179551144	C	C/T	-	-	-
23:29699382-29699382	C	intergenic_variant	MODIFIER	-	-	-	-	-	-	-	-	-	-	-	-	rs179550959	T	T/C	-	-	-
23:29699410-29699429	-	intergenic_variant	MODIFIER	-	-	-	-	-	-	-	-	-	-	-	-	-	T	TTTTTTTTTTCTTTGCTGA/TTTTTTTTTCTTTGCTGA	-	-	-
23:29699455-29699455	T	intergenic_variant	MODIFIER	-	-	-	-	-	-	-	-	-	-	-	-	rs502880869	G	G/T	-	-	-
23:29699495-29699495	G	intergenic_variant	MODIFIER	-	-	-	-	-	-	-	-	-	-	-	-	rs505896908	A	A/G	-	-	-
23:29699497-29699497	T	intergenic_variant	MODIFIER	-	-	-	-	-	-	-	-	-	-	-	-	rs512925151	A	A/T	-	-	-
23:29699615-29699615	C	intergenic_variant	MODIFIER	-	-	-	-	-	-	-	-	-	-	-	-	rs179551199	A	A/C	-	-	-
23:29699680-29699680	A	intergenic_variant	MODIFIER	-	-	-	-	-	-	-	-	-	-	-	-	rs179551215	T	T/A	-	-	-
23:29699729-29699729	G	intergenic_variant	MODIFIER	-	-	-	-	-	-	-	-	-	-	-	-	rs179550942	A	A/G	-	-	-
23:29699757-29699757	C	intergenic_variant	MODIFIER	-	-	-	-	-	-	-	-	-	-	-	-	rs179551044	T	T/C	-	-	-
23:29699785-29699785	C	intergenic_variant	MODIFIER	-	-	-	-	-	-	-	-	-	-	-	-	rs509105581	G	G/C	-	-	-
23:29699810-29699810	C	intergenic_variant	MODIFIER	-	-	-	-	-	-	-	-	-	-	-	-	rs514685003	T	T/C	-	-	-
23:29699825-29699826	TT	intergenic_variant	MODIFIER	-	-	-	-	-	-	-	-	-	-	-	-	-	CC	CC/TT	-	-	-
23:29699829-29699829	C	intergenic_variant	MODIFIER	-	-	-	-	-	-	-	-	-	-	-	-	rs179551058	A	A/C	-	-	-
23:29699831-29699831	C	intergenic_variant	MODIFIER	-	-	-	-	-	-	-	-	-	-	-	-	rs179550924	A	A/C	-	-	-
23:29699837-29699837	C	intergenic_variant	MODIFIER	-	-	-	-	-	-	-	-	-	-	-	-	rs179550909	T	T/C	-	-	-
23:29699877-29699880	AT	intergenic_variant	MODIFIER	-	-	-	-	-	-	-	-	-	-	-	-	-	-	TAT/TATAT	-	-	-
23:29699983-29699988	TGT	intergenic_variant	MODIFIER	-	-	-	-	-	-	-	-	-	-	-	-	-	-	TTGTA/TTGTTGTA	-	-	-
23:29700097-29700112	-	intergenic_variant	MODIFIER	-	-	-	-	-	-	-	-	-	-	-	-	-	A	AAAAAAAAAAATTGG/AAAAAAAAAATTGG	-	-	-
23:29700382-29700382	C	intergenic_variant	MODIFIER	-	-	-	-	-	-	-	-	-	-	-	-	rs509627474	T	T/C	-	-	-
23:29700387-29700387	A	intergenic_variant	MODIFIER	-	-	-	-	-	-	-	-	-	-	-	-	rs500891932	G	G/A	-	-	-
23:29700400-29700400	T	intergenic_variant	MODIFIER	-	-	-	-	-	-	-	-	-	-	-	-	rs505945962	C	C/T	-	-	-
23:29700430-29700434	-	intergenic_variant	MODIFIER	-	-	-	-	-	-	-	-	-	-	-	-	-	A	AACC/ACC	-	-	-
23:29700435-29700435	T	intergenic_variant	MODIFIER	-	-	-	-	-	-	-	-	-	-	-	-	-	A	A/T	-	-	-
23:29700447-29700449	CCT	intergenic_variant	MODIFIER	-	-	-	-	-	-	-	-	-	-	-	-	-	AAC	AAC/CCT	-	-	-
23:29700461-29700463	TTCCACCTCT	intergenic_variant	MODIFIER	-	-	-	-	-	-	-	-	-	-	-	-	-	-	TC/TTTCCACCTCTC	-	-	-
23:29700464-29700465	AGTG	intergenic_variant	MODIFIER	-	-	-	-	-	-	-	-	-	-	-	-	-	T	T/AGTG	-	-	-
23:29700656-29700656	A	intergenic_variant	MODIFIER	-	-	-	-	-	-	-	-	-	-	-	-	rs513037181	G	G/A	-	-	-
23:29700697-29700697	T	intergenic_variant	MODIFIER	-	-	-	-	-	-	-	-	-	-	-	-	rs501746978	C	C/T	-	-	-
23:29700819-29700819	G	intergenic_variant	MODIFIER	-	-	-	-	-	-	-	-	-	-	-	-	rs506283046	A	A/G	-	-	-
23:29700836-29700836	A	intergenic_variant	MODIFIER	-	-	-	-	-	-	-	-	-	-	-	-	rs179551124	C	C/A	-	-	-
23:29700908-29700908	T	intergenic_variant	MODIFIER	-	-	-	-	-	-	-	-	-	-	-	-	rs179550835	G	G/T	-	-	-
23:29700935-29700947	T	intergenic_variant	MODIFIER	-	-	-	-	-	-	-	-	-	-	-	-	-	-	TTTTTTTTTACC/TTTTTTTTTTACC	-	-	-
23:29700949-29700969	-	intergenic_variant	MODIFIER	-	-	-	-	-	-	-	-	-	-	-	-	-	GCATACATATGTTAATTTA	AGCATACATATGTTAATTTA/A	-	-	-
23:29700974-29700974	T	intergenic_variant	MODIFIER	-	-	-	-	-	-	-	-	-	-	-	-	rs179550861	A	A/T	-	-	-
23:29701002-29701002	T	intergenic_variant	MODIFIER	-	-	-	-	-	-	-	-	-	-	-	-	rs179550947	G	G/T	-	-	-
23:29701005-29701005	C	intergenic_variant	MODIFIER	-	-	-	-	-	-	-	-	-	-	-	-	rs179551042	A	A/C	-	-	-
23:29701033-29701033	G	intergenic_variant	MODIFIER	-	-	-	-	-	-	-	-	-	-	-	-	-	A	A/G	-	-	-
23:29701056-29701056	C	intergenic_variant	MODIFIER	-	-	-	-	-	-	-	-	-	-	-	-	rs502114625	T	T/C	-	-	-
23:29701248-29701258	T	intergenic_variant	MODIFIER	-	-	-	-	-	-	-	-	-	-	-	-	-	-	TTTTTTTAAG/TTTTTTTTAAG	-	-	-
23:29701275-29701275	A	intergenic_variant	MODIFIER	-	-	-	-	-	-	-	-	-	-	-	-	-	T	T/A	-	-	-
23:29701358-29701358	G	intergenic_variant	MODIFIER	-	-	-	-	-	-	-	-	-	-	-	-	rs514204642	A	A/G	-	-	-
23:29701471-29701471	A	intergenic_variant	MODIFIER	-	-	-	-	-	-	-	-	-	-	-	-	rs503456975	C	C/A	-	-	-
23:29701475-29701475	A	intergenic_variant	MODIFIER	-	-	-	-	-	-	-	-	-	-	-	-	rs508500571	C	C/A	-	-	-
23:29701482-29701482	A	intergenic_variant	MODIFIER	-	-	-	-	-	-	-	-	-	-	-	-	rs515574601	G	G/A	-	-	-
23:29701549-29701549	C	intergenic_variant	MODIFIER	-	-	-	-	-	-	-	-	-	-	-	-	rs504262960	T	T/C	-	-	-
23:29701584-29701584	T	intergenic_variant	MODIFIER	-	-	-	-	-	-	-	-	-	-	-	-	rs509362354	A	A/T	-	-	-
23:29701592-29701592	G	intergenic_variant	MODIFIER	-	-	-	-	-	-	-	-	-	-	-	-	-	A	A/G	-	-	-
23:29701611-29701611	A	intergenic_variant	MODIFIER	-	-	-	-	-	-	-	-	-	-	-	-	rs513907456	T	T/A	-	-	-
23:29701634-29701634	C	intergenic_variant	MODIFIER	-	-	-	-	-	-	-	-	-	-	-	-	rs504658284	A	A/C	-	-	-
23:29701711-29701711	T	intergenic_variant	MODIFIER	-	-	-	-	-	-	-	-	-	-	-	-	-	A	A/T	-	-	-
23:29701713-29701730	TT	intergenic_variant	MODIFIER	-	-	-	-	-	-	-	-	-	-	-	-	-	GGGAA	GGGAATTTTTTTTACTG/TTTTTTTTTTACTG	-	-	-
23:29701748-29701748	G	intergenic_variant	MODIFIER	-	-	-	-	-	-	-	-	-	-	-	-	rs504010548	T	T/G	-	-	-
23:29701762-29701762	A	intergenic_variant	MODIFIER	-	-	-	-	-	-	-	-	-	-	-	-	rs511076307	G	G/A	-	-	-
23:29701779-29701779	C	intergenic_variant	MODIFIER	-	-	-	-	-	-	-	-	-	-	-	-	rs499809802	T	T/C	-	-	-
23:29701842-29701842	G	intergenic_variant	MODIFIER	-	-	-	-	-	-	-	-	-	-	-	-	rs506876740	A	A/G	-	-	-
23:29701931-29701931	G	intergenic_variant	MODIFIER	-	-	-	-	-	-	-	-	-	-	-	-	rs511902030	A	A/G	-	-	-
23:29701942-29701942	A	intergenic_variant	MODIFIER	-	-	-	-	-	-	-	-	-	-	-	-	rs500111309	T	T/A	-	-	-
23:29701988-29701988	A	intergenic_variant	MODIFIER	-	-	-	-	-	-	-	-	-	-	-	-	rs507241104	G	G/A	-	-	-
23:29702014-29702014	A	intergenic_variant	MODIFIER	-	-	-	-	-	-	-	-	-	-	-	-	rs512264146	G	G/A	-	-	-
23:29702116-29702116	C	intergenic_variant	MODIFIER	-	-	-	-	-	-	-	-	-	-	-	-	rs502991202	G	G/C	-	-	-
23:29702152-29702152	C	intergenic_variant	MODIFIER	-	-	-	-	-	-	-	-	-	-	-	-	rs179550838	T	T/C	-	-	-
23:29702316-29702316	G	intergenic_variant	MODIFIER	-	-	-	-	-	-	-	-	-	-	-	-	rs508547264	A	A/G	-	-	-
23:29702331-29702331	A	intergenic_variant	MODIFIER	-	-	-	-	-	-	-	-	-	-	-	-	rs513629813	G	G/A	-	-	-
23:29702333-29702333	T	intergenic_variant	MODIFIER	-	-	-	-	-	-	-	-	-	-	-	-	rs502371211	A	A/T	-	-	-
23:29702339-29702340	TA	intergenic_variant	MODIFIER	-	-	-	-	-	-	-	-	-	-	-	-	rs179551150	CA	CA/TA	-	-	-
23:29702491-29702491	A	intergenic_variant	MODIFIER	-	-	-	-	-	-	-	-	-	-	-	-	rs179551043	G	G/A	-	-	-
23:29702495-29702495	G	intergenic_variant	MODIFIER	-	-	-	-	-	-	-	-	-	-	-	-	rs179551079	A	A/G	-	-	-
23:29702520-29702520	T	intergenic_variant	MODIFIER	-	-	-	-	-	-	-	-	-	-	-	-	rs179551119	A	A/T	-	-	-
23:29702602-29702602	A	intergenic_variant	MODIFIER	-	-	-	-	-	-	-	-	-	-	-	-	rs507785551	T	T/A	-	-	-
23:29702607-29702607	A	intergenic_variant	MODIFIER	-	-	-	-	-	-	-	-	-	-	-	-	rs179551004	G	G/A	-	-	-
23:29702651-29702651	A	intergenic_variant	MODIFIER	-	-	-	-	-	-	-	-	-	-	-	-	rs179550813	G	G/A	-	-	-
23:29702694-29702694	T	intergenic_variant	MODIFIER	-	-	-	-	-	-	-	-	-	-	-	-	rs503590548	A	A/T	-	-	-
23:29702702-29702702	T	intergenic_variant	MODIFIER	-	-	-	-	-	-	-	-	-	-	-	-	rs179550826	C	C/T	-	-	-
23:29702710-29702710	C	intergenic_variant	MODIFIER	-	-	-	-	-	-	-	-	-	-	-	-	rs179550862	A	A/C	-	-	-
23:29702748-29702748	T	intergenic_variant	MODIFIER	-	-	-	-	-	-	-	-	-	-	-	-	rs499858276	C	C/T	-	-	-
23:29702826-29702841	C	intergenic_variant	MODIFIER	-	-	-	-	-	-	-	-	-	-	-	-	-	GCGATCTAATCTTTA	GCGATCTAATCTTTA/C	-	-	-
23:29702910-29702910	T	intergenic_variant	MODIFIER	-	-	-	-	-	-	-	-	-	-	-	-	-	C	C/T	-	-	-
23:29702933-29702933	C	intergenic_variant	MODIFIER	-	-	-	-	-	-	-	-	-	-	-	-	rs179551208	T	T/C	-	-	-
23:29702984-29702984	T	intergenic_variant	MODIFIER	-	-	-	-	-	-	-	-	-	-	-	-	-	C	C/T	-	-	-
23:29703000-29703016	AACACACATACACACCA	intergenic_variant	MODIFIER	-	-	-	-	-	-	-	-	-	-	-	-	-	AACACACACACACACCA	AACACACACACACACCA/AACACACATACACACCA	-	-	-
23:29703045-29703045	G	intergenic_variant	MODIFIER	-	-	-	-	-	-	-	-	-	-	-	-	rs500726570	A	A/G	-	-	-
23:29703073-29703073	T	intergenic_variant	MODIFIER	-	-	-	-	-	-	-	-	-	-	-	-	rs507264264	G	G/T	-	-	-
23:29703083-29703083	C	intergenic_variant	MODIFIER	-	-	-	-	-	-	-	-	-	-	-	-	rs512308921	T	T/C	-	-	-
23:29703085-29703099	-	intergenic_variant	MODIFIER	-	-	-	-	-	-	-	-	-	-	-	-	-	TGTTT	TTTGTTTTGTTTAA/TTTGTTTAA	-	-	-
23:29703123-29703123	G	intergenic_variant	MODIFIER	-	-	-	-	-	-	-	-	-	-	-	-	rs506101896	A	A/G	-	-	-
23:29703150-29703150	C	intergenic_variant	MODIFIER	-	-	-	-	-	-	-	-	-	-	-	-	-	A	A/C	-	-	-
23:29703200-29703200	T	intergenic_variant	MODIFIER	-	-	-	-	-	-	-	-	-	-	-	-	rs513155258	G	G/T	-	-	-
23:29703237-29703238	TG	intergenic_variant	MODIFIER	-	-	-	-	-	-	-	-	-	-	-	-	-	AT	AT/TG	-	-	-
23:29703244-29703244	T	intergenic_variant	MODIFIER	-	-	-	-	-	-	-	-	-	-	-	-	rs502403239	A	A/T	-	-	-
23:29703304-29703318	-	intergenic_variant	MODIFIER	-	-	-	-	-	-	-	-	-	-	-	-	-	A	AAAAAAAAATCAAG/AAAAAAAATCAAG	-	-	-
23:29703361-29703368	-	intergenic_variant	MODIFIER	-	-	-	-	-	-	-	-	-	-	-	-	rs509521830	AA	AATAATG/TAATG	-	-	-
23:29703512-29703512	G	intergenic_variant	MODIFIER	-	-	-	-	-	-	-	-	-	-	-	-	rs179551020	A	A/G	-	-	-
23:29703530-29703530	A	intergenic_variant	MODIFIER	-	-	-	-	-	-	-	-	-	-	-	-	rs503274883	T	T/A	-	-	-
23:29703539-29703539	T	intergenic_variant	MODIFIER	-	-	-	-	-	-	-	-	-	-	-	-	rs179550906	G	G/T	-	-	-
23:29703545-29703545	A	intergenic_variant	MODIFIER	-	-	-	-	-	-	-	-	-	-	-	-	rs508395959	T	T/A	-	-	-
23:29703642-29703642	G	intergenic_variant	MODIFIER	-	-	-	-	-	-	-	-	-	-	-	-	rs514932667	A	A/G	-	-	-
23:29703851-29703851	G	intergenic_variant	MODIFIER	-	-	-	-	-	-	-	-	-	-	-	-	rs179551225	A	A/G	-	-	-
23:29703896-29703896	G	intergenic_variant	MODIFIER	-	-	-	-	-	-	-	-	-	-	-	-	rs508712096	A	A/G	-	-	-
23:29703989-29703989	T	intergenic_variant	MODIFIER	-	-	-	-	-	-	-	-	-	-	-	-	rs179551011	A	A/T	-	-	-
23:29704089-29704089	T	intergenic_variant	MODIFIER	-	-	-	-	-	-	-	-	-	-	-	-	rs179550804	C	C/T	-	-	-
23:29704111-29704111	T	intergenic_variant	MODIFIER	-	-	-	-	-	-	-	-	-	-	-	-	rs179551248	C	C/T	-	-	-
23:29704113-29704113	T	intergenic_variant	MODIFIER	-	-	-	-	-	-	-	-	-	-	-	-	rs179550991	C	C/T	-	-	-
23:29704183-29704183	A	intergenic_variant	MODIFIER	-	-	-	-	-	-	-	-	-	-	-	-	rs179550848	T	T/A	-	-	-
23:29704204-29704204	A	intergenic_variant	MODIFIER	-	-	-	-	-	-	-	-	-	-	-	-	rs503839939	T	T/A	-	-	-
23:29704218-29704218	A	intergenic_variant	MODIFIER	-	-	-	-	-	-	-	-	-	-	-	-	rs510888122	G	G/A	-	-	-
23:29704224-29704224	T	intergenic_variant	MODIFIER	-	-	-	-	-	-	-	-	-	-	-	-	rs179550925	G	G/T	-	-	-
23:29704285-29704285	G	intergenic_variant	MODIFIER	-	-	-	-	-	-	-	-	-	-	-	-	rs179551174	A	A/G	-	-	-
23:29704295-29704295	A	intergenic_variant	MODIFIER	-	-	-	-	-	-	-	-	-	-	-	-	rs179551132	G	G/A	-	-	-
23:29704307-29704307	T	intergenic_variant	MODIFIER	-	-	-	-	-	-	-	-	-	-	-	-	-	A	A/T	-	-	-
23:29704317-29704317	A	intergenic_variant	MODIFIER	-	-	-	-	-	-	-	-	-	-	-	-	-	G	G/A	-	-	-
23:29704337-29704337	T	intergenic_variant	MODIFIER	-	-	-	-	-	-	-	-	-	-	-	-	rs179550977	C	C/T	-	-	-
23:29704386-29704386	T	intergenic_variant	MODIFIER	-	-	-	-	-	-	-	-	-	-	-	-	rs179551066	A	A/T	-	-	-
23:29704417-29704417	C	intergenic_variant	MODIFIER	-	-	-	-	-	-	-	-	-	-	-	-	rs179550839	T	T/C	-	-	-
23:29704446-29704446	T	intergenic_variant	MODIFIER	-	-	-	-	-	-	-	-	-	-	-	-	rs179550873	A	A/T	-	-	-
23:29704453-29704453	T	intergenic_variant	MODIFIER	-	-	-	-	-	-	-	-	-	-	-	-	rs179551163	A	A/T	-	-	-
23:29704456-29704456	G	intergenic_variant	MODIFIER	-	-	-	-	-	-	-	-	-	-	-	-	rs179551117	A	A/G	-	-	-
23:29704470-29704470	G	intergenic_variant	MODIFIER	-	-	-	-	-	-	-	-	-	-	-	-	rs179550979	C	C/G	-	-	-
23:29704473-29704473	T	intergenic_variant	MODIFIER	-	-	-	-	-	-	-	-	-	-	-	-	rs179551019	C	C/T	-	-	-
23:29704532-29704532	T	intergenic_variant	MODIFIER	-	-	-	-	-	-	-	-	-	-	-	-	rs513455679	G	G/T	-	-	-
23:29704544-29704544	G	intergenic_variant	MODIFIER	-	-	-	-	-	-	-	-	-	-	-	-	rs179551241	A	A/G	-	-	-
23:29704556-29704556	C	intergenic_variant	MODIFIER	-	-	-	-	-	-	-	-	-	-	-	-	rs508821044	T	T/C	-	-	-
23:29704558-29704558	C	intergenic_variant	MODIFIER	-	-	-	-	-	-	-	-	-	-	-	-	rs179551222	T	T/C	-	-	-
23:29704560-29704560	C	intergenic_variant	MODIFIER	-	-	-	-	-	-	-	-	-	-	-	-	rs179551083	T	T/C	-	-	-
23:29704575-29704575	T	intergenic_variant	MODIFIER	-	-	-	-	-	-	-	-	-	-	-	-	rs179550833	C	C/T	-	-	-
23:29704647-29704647	T	intergenic_variant	MODIFIER	-	-	-	-	-	-	-	-	-	-	-	-	rs179551100	C	C/T	-	-	-
23:29704651-29704651	C	intergenic_variant	MODIFIER	-	-	-	-	-	-	-	-	-	-	-	-	rs179550855	G	G/C	-	-	-
23:29704660-29704660	C	intergenic_variant	MODIFIER	-	-	-	-	-	-	-	-	-	-	-	-	rs179551053	T	T/C	-	-	-
23:29704731-29704731	T	intergenic_variant	MODIFIER	-	-	-	-	-	-	-	-	-	-	-	-	rs513980284	A	A/T	-	-	-
23:29704738-29704738	T	intergenic_variant	MODIFIER	-	-	-	-	-	-	-	-	-	-	-	-	rs504214015	C	C/T	-	-	-
23:29704764-29704764	C	intergenic_variant	MODIFIER	-	-	-	-	-	-	-	-	-	-	-	-	rs511290892	T	T/C	-	-	-
23:29704783-29704783	T	intergenic_variant	MODIFIER	-	-	-	-	-	-	-	-	-	-	-	-	rs500013429	C	C/T	-	-	-
23:29704797-29704797	T	intergenic_variant	MODIFIER	-	-	-	-	-	-	-	-	-	-	-	-	-	A	A/T	-	-	-
23:29704806-29704806	A	intergenic_variant	MODIFIER	-	-	-	-	-	-	-	-	-	-	-	-	-	C	C/A	-	-	-
23:29704815-29704815	C	intergenic_variant	MODIFIER	-	-	-	-	-	-	-	-	-	-	-	-	-	T	T/C	-	-	-
23:29704824-29704825	CA	intergenic_variant	MODIFIER	-	-	-	-	-	-	-	-	-	-	-	-	-	TG	TG/CA	-	-	-
23:29704856-29704856	G	intergenic_variant	MODIFIER	-	-	-	-	-	-	-	-	-	-	-	-	rs507152821	A	A/G	-	-	-
23:29704936-29704937	CA	intergenic_variant	MODIFIER	-	-	-	-	-	-	-	-	-	-	-	-	-	TG	TG/CA	-	-	-
23:29704988-29704991	TT	intergenic_variant	MODIFIER	-	-	-	-	-	-	-	-	-	-	-	-	-	AAA	AAA/TT	-	-	-
23:29705072-29705072	C	intergenic_variant	MODIFIER	-	-	-	-	-	-	-	-	-	-	-	-	rs513567740	T	T/C	-	-	-
23:29705112-29705112	C	intergenic_variant	MODIFIER	-	-	-	-	-	-	-	-	-	-	-	-	rs502254916	G	G/C	-	-	-
23:29705150-29705163	-	intergenic_variant	MODIFIER	-	-	-	-	-	-	-	-	-	-	-	-	-	GATGACCGTTCA	AGATGACCGTTCA/A	-	-	-
23:29705271-29705271	T	intergenic_variant	MODIFIER	-	-	-	-	-	-	-	-	-	-	-	-	rs511849397	C	C/T	-	-	-
23:29705275-29705275	T	intergenic_variant	MODIFIER	-	-	-	-	-	-	-	-	-	-	-	-	rs502611978	G	G/T	-	-	-
23:29705368-29705368	T	intergenic_variant	MODIFIER	-	-	-	-	-	-	-	-	-	-	-	-	rs507634731	C	C/T	-	-	-
23:29705408-29705408	A	intergenic_variant	MODIFIER	-	-	-	-	-	-	-	-	-	-	-	-	rs512686600	C	C/A	-	-	-
23:29705615-29705616	TG	intergenic_variant	MODIFIER	-	-	-	-	-	-	-	-	-	-	-	-	-	CA	CA/TG	-	-	-
23:29705634-29705634	A	intergenic_variant	MODIFIER	-	-	-	-	-	-	-	-	-	-	-	-	rs514030863	C	C/A	-	-	-
23:29705665-29705665	T	intergenic_variant	MODIFIER	-	-	-	-	-	-	-	-	-	-	-	-	rs504765028	G	G/T	-	-	-
23:29705785-29705810	-	intergenic_variant	MODIFIER	-	-	-	-	-	-	-	-	-	-	-	-	-	TGTGTTGGAACAACATGAAGGAAT	TTGTGTTGGAACAACATGAAGGAAT/T	-	-	-
23:29705882-29705882	C	intergenic_variant	MODIFIER	-	-	-	-	-	-	-	-	-	-	-	-	rs514373721	G	G/C	-	-	-
23:29705978-29705978	T	intergenic_variant	MODIFIER	-	-	-	-	-	-	-	-	-	-	-	-	rs505146714	G	G/T	-	-	-
23:29706027-29706027	G	intergenic_variant	MODIFIER	-	-	-	-	-	-	-	-	-	-	-	-	rs510228292	A	A/G	-	-	-
23:29706029-29706029	G	intergenic_variant	MODIFIER	-	-	-	-	-	-	-	-	-	-	-	-	rs501012802	A	A/G	-	-	-
23:29706040-29706040	C	intergenic_variant	MODIFIER	-	-	-	-	-	-	-	-	-	-	-	-	rs504490790	T	T/C	-	-	-
23:29706069-29706069	A	intergenic_variant	MODIFIER	-	-	-	-	-	-	-	-	-	-	-	-	rs511584005	G	G/A	-	-	-
23:29706144-29706144	T	intergenic_variant	MODIFIER	-	-	-	-	-	-	-	-	-	-	-	-	rs500333069	A	A/T	-	-	-
23:29706195-29706195	T	intergenic_variant	MODIFIER	-	-	-	-	-	-	-	-	-	-	-	-	-	A	A/T	-	-	-
23:29706199-29706199	G	intergenic_variant	MODIFIER	-	-	-	-	-	-	-	-	-	-	-	-	rs507435731	T	T/G	-	-	-
23:29706217-29706220	-	intergenic_variant	MODIFIER	-	-	-	-	-	-	-	-	-	-	-	-	-	TA	ATA/A	-	-	-
23:29706225-29706225	G	intergenic_variant	MODIFIER	-	-	-	-	-	-	-	-	-	-	-	-	rs512416731	C	C/G	-	-	-
23:29706235-29706242	-	intergenic_variant	MODIFIER	-	-	-	-	-	-	-	-	-	-	-	-	-	GCTCCT	TGCTCCT/T	-	-	-
23:29706248-29706248	A	intergenic_variant	MODIFIER	-	-	-	-	-	-	-	-	-	-	-	-	-	G	G/A	-	-	-
23:29706339-29706339	A	intergenic_variant	MODIFIER	-	-	-	-	-	-	-	-	-	-	-	-	-	T	T/A	-	-	-
23:29706381-29706381	G	intergenic_variant	MODIFIER	-	-	-	-	-	-	-	-	-	-	-	-	rs500611809	A	A/G	-	-	-
23:29706407-29706429	AA	intergenic_variant	MODIFIER	-	-	-	-	-	-	-	-	-	-	-	-	-	-	AAAAAAAAAAATACAAATTTAC/AAAAAAAAAAAAATACAAATTTAC	-	-	-
23:29706515-29706515	A	intergenic_variant	MODIFIER	-	-	-	-	-	-	-	-	-	-	-	-	-	G	G/A	-	-	-
23:29706517-29706517	G	intergenic_variant	MODIFIER	-	-	-	-	-	-	-	-	-	-	-	-	-	A	A/G	-	-	-
23:29706535-29706535	T	intergenic_variant	MODIFIER	-	-	-	-	-	-	-	-	-	-	-	-	rs505687483	G	G/T	-	-	-
23:29706556-29706556	T	intergenic_variant	MODIFIER	-	-	-	-	-	-	-	-	-	-	-	-	-	A	A/T	-	-	-
23:29706560-29706560	T	intergenic_variant	MODIFIER	-	-	-	-	-	-	-	-	-	-	-	-	rs501468857	A	A/T	-	-	-
23:29706564-29706564	T	intergenic_variant	MODIFIER	-	-	-	-	-	-	-	-	-	-	-	-	rs509060722	A	A/T	-	-	-
23:29706568-29706568	T	intergenic_variant	MODIFIER	-	-	-	-	-	-	-	-	-	-	-	-	rs512095402	A	A/T	-	-	-
23:29706576-29706576	C	downstream_gene_variant	MODIFIER	ctnnbip1	ENSDARG00000038954	Transcript	ENSDART00000056865	protein_coding	-	-	-	-	-	-	-	rs502835181	T	T/C	-1	P1	-
23:29706600-29706600	C	downstream_gene_variant	MODIFIER	ctnnbip1	ENSDARG00000038954	Transcript	ENSDART00000056865	protein_coding	-	-	-	-	-	-	-	rs507900566	T	T/C	-1	P1	-
23:29706633-29706633	T	downstream_gene_variant	MODIFIER	ctnnbip1	ENSDARG00000038954	Transcript	ENSDART00000056865	protein_coding	-	-	-	-	-	-	-	rs515030920	C	C/T	-1	P1	-
23:29706642-29706644	AA	downstream_gene_variant	MODIFIER	ctnnbip1	ENSDARG00000038954	Transcript	ENSDART00000056865	protein_coding	-	-	-	-	-	-	-	rs505287395	-	TA/AATA	-1	P1	-
23:29706682-29706682	A	downstream_gene_variant	MODIFIER	ctnnbip1	ENSDARG00000038954	Transcript	ENSDART00000056865	protein_coding	-	-	-	-	-	-	-	rs508218469	C	C/A	-1	P1	-
23:29706827-29706827	C	downstream_gene_variant	MODIFIER	ctnnbip1	ENSDARG00000038954	Transcript	ENSDART00000056865	protein_coding	-	-	-	-	-	-	-	rs179550918	T	T/C	-1	P1	-
23:29706873-29706873	C	downstream_gene_variant	MODIFIER	ctnnbip1	ENSDARG00000038954	Transcript	ENSDART00000056865	protein_coding	-	-	-	-	-	-	-	rs179551062	T	T/C	-1	P1	-
23:29706889-29706889	C	downstream_gene_variant	MODIFIER	ctnnbip1	ENSDARG00000038954	Transcript	ENSDART00000056865	protein_coding	-	-	-	-	-	-	-	rs179551026	A	A/C	-1	P1	-
23:29706918-29706918	G	downstream_gene_variant	MODIFIER	ctnnbip1	ENSDARG00000038954	Transcript	ENSDART00000056865	protein_coding	-	-	-	-	-	-	-	rs511186709	A	A/G	-1	P1	-
23:29706929-29706929	A	downstream_gene_variant	MODIFIER	ctnnbip1	ENSDARG00000038954	Transcript	ENSDART00000056865	protein_coding	-	-	-	-	-	-	-	rs500379873	C	C/A	-1	P1	-
23:29706998-29706998	T	downstream_gene_variant	MODIFIER	ctnnbip1	ENSDARG00000038954	Transcript	ENSDART00000056865	protein_coding	-	-	-	-	-	-	-	rs179551108	A	A/T	-1	P1	-
23:29707049-29707049	T	downstream_gene_variant	MODIFIER	ctnnbip1	ENSDARG00000038954	Transcript	ENSDART00000056865	protein_coding	-	-	-	-	-	-	-	rs179550840	G	G/T	-1	P1	-
23:29707077-29707084	-	downstream_gene_variant	MODIFIER	ctnnbip1	ENSDARG00000038954	Transcript	ENSDART00000056865	protein_coding	-	-	-	-	-	-	-	-	ACA	ACAACAT/ACAT	-1	P1	-
23:29707105-29707105	T	downstream_gene_variant	MODIFIER	ctnnbip1	ENSDARG00000038954	Transcript	ENSDART00000056865	protein_coding	-	-	-	-	-	-	-	rs179550938	C	C/T	-1	P1	-
23:29707163-29707163	T	downstream_gene_variant	MODIFIER	ctnnbip1	ENSDARG00000038954	Transcript	ENSDART00000056865	protein_coding	-	-	-	-	-	-	-	rs505759039	G	G/T	-1	P1	-
23:29707173-29707174	GA	downstream_gene_variant	MODIFIER	ctnnbip1	ENSDARG00000038954	Transcript	ENSDART00000056865	protein_coding	-	-	-	-	-	-	-	-	AG	AG/GA	-1	P1	-
23:29707308-29707308	T	downstream_gene_variant	MODIFIER	ctnnbip1	ENSDARG00000038954	Transcript	ENSDART00000056865	protein_coding	-	-	-	-	-	-	-	rs506589357	C	C/T	-1	P1	-
23:29707322-29707322	A	downstream_gene_variant	MODIFIER	ctnnbip1	ENSDARG00000038954	Transcript	ENSDART00000056865	protein_coding	-	-	-	-	-	-	-	rs179551250	T	T/A	-1	P1	-
23:29707338-29707338	A	downstream_gene_variant	MODIFIER	ctnnbip1	ENSDARG00000038954	Transcript	ENSDART00000056865	protein_coding	-	-	-	-	-	-	-	rs502948182	T	T/A	-1	P1	-
23:29707357-29707357	T	downstream_gene_variant	MODIFIER	ctnnbip1	ENSDARG00000038954	Transcript	ENSDART00000056865	protein_coding	-	-	-	-	-	-	-	rs505953259	G	G/T	-1	P1	-
23:29707369-29707371	AAGG	downstream_gene_variant	MODIFIER	ctnnbip1	ENSDARG00000038954	Transcript	ENSDART00000056865	protein_coding	-	-	-	-	-	-	-	rs513023156	-	GT/AAGGGT	-1	P1	-
23:29707438-29707447	TTG	downstream_gene_variant	MODIFIER	ctnnbip1	ENSDARG00000038954	Transcript	ENSDART00000056865	protein_coding	-	-	-	-	-	-	-	-	ATTA	AAATTAAAC/AATTGAAC	-1	P1	-
23:29707456-29707456	T	downstream_gene_variant	MODIFIER	ctnnbip1	ENSDARG00000038954	Transcript	ENSDART00000056865	protein_coding	-	-	-	-	-	-	-	rs179551244	C	C/T	-1	P1	-
23:29707469-29707469	T	downstream_gene_variant	MODIFIER	ctnnbip1	ENSDARG00000038954	Transcript	ENSDART00000056865	protein_coding	-	-	-	-	-	-	-	rs179550825	C	C/T	-1	P1	-
23:29707528-29707528	A	downstream_gene_variant	MODIFIER	ctnnbip1	ENSDARG00000038954	Transcript	ENSDART00000056865	protein_coding	-	-	-	-	-	-	-	rs179551143	T	T/A	-1	P1	-
23:29707545-29707559	-	downstream_gene_variant	MODIFIER	ctnnbip1	ENSDARG00000038954	Transcript	ENSDART00000056865	protein_coding	-	-	-	-	-	-	-	-	TT	TTTTTTTTATATAC/TTTTTTATATAC	-1	P1	-
23:29707580-29707580	A	downstream_gene_variant	MODIFIER	ctnnbip1	ENSDARG00000038954	Transcript	ENSDART00000056865	protein_coding	-	-	-	-	-	-	-	rs508846440	T	T/A	-1	P1	-
23:29707620-29707620	A	downstream_gene_variant	MODIFIER	ctnnbip1	ENSDARG00000038954	Transcript	ENSDART00000056865	protein_coding	-	-	-	-	-	-	-	rs179551014	C	C/A	-1	P1	-
23:29707629-29707631	AT	downstream_gene_variant	MODIFIER	ctnnbip1	ENSDARG00000038954	Transcript	ENSDART00000056865	protein_coding	-	-	-	-	-	-	-	-	-	TG/TATG	-1	P1	-
23:29707644-29707644	C	downstream_gene_variant	MODIFIER	ctnnbip1	ENSDARG00000038954	Transcript	ENSDART00000056865	protein_coding	-	-	-	-	-	-	-	rs179551084	T	T/C	-1	P1	-
23:29707654-29707678	AA	downstream_gene_variant	MODIFIER	ctnnbip1	ENSDARG00000038954	Transcript	ENSDART00000056865	protein_coding	-	-	-	-	-	-	-	-	-	AAAAAAAAAAAAAAAAAGAAGCTC/AAAAAAAAAAAAAAAAAAAGAAGCTC	-1	P1	-
23:29707923-29707923	G	downstream_gene_variant	MODIFIER	ctnnbip1	ENSDARG00000038954	Transcript	ENSDART00000056865	protein_coding	-	-	-	-	-	-	-	rs515440789	A	A/G	-1	P1	-
23:29707951-29707951	T	downstream_gene_variant	MODIFIER	ctnnbip1	ENSDARG00000038954	Transcript	ENSDART00000056865	protein_coding	-	-	-	-	-	-	-	-	A	A/T	-1	P1	-
23:29707975-29707975	G	downstream_gene_variant	MODIFIER	ctnnbip1	ENSDARG00000038954	Transcript	ENSDART00000056865	protein_coding	-	-	-	-	-	-	-	-	A	A/G	-1	P1	-
23:29708007-29708007	G	downstream_gene_variant	MODIFIER	ctnnbip1	ENSDARG00000038954	Transcript	ENSDART00000056865	protein_coding	-	-	-	-	-	-	-	-	A	A/G	-1	P1	-
23:29708061-29708061	G	downstream_gene_variant	MODIFIER	ctnnbip1	ENSDARG00000038954	Transcript	ENSDART00000056865	protein_coding	-	-	-	-	-	-	-	-	A	A/G	-1	P1	-
23:29708073-29708073	T	downstream_gene_variant	MODIFIER	ctnnbip1	ENSDARG00000038954	Transcript	ENSDART00000056865	protein_coding	-	-	-	-	-	-	-	rs502092344	C	C/T	-1	P1	-
23:29708237-29708237	T	downstream_gene_variant	MODIFIER	ctnnbip1	ENSDARG00000038954	Transcript	ENSDART00000056865	protein_coding	-	-	-	-	-	-	-	-	C	C/T	-1	P1	-
23:29708256-29708256	A	downstream_gene_variant	MODIFIER	ctnnbip1	ENSDARG00000038954	Transcript	ENSDART00000056865	protein_coding	-	-	-	-	-	-	-	-	T	T/A	-1	P1	-
23:29708275-29708275	T	downstream_gene_variant	MODIFIER	ctnnbip1	ENSDARG00000038954	Transcript	ENSDART00000056865	protein_coding	-	-	-	-	-	-	-	-	C	C/T	-1	P1	-
23:29708290-29708292	TA	downstream_gene_variant	MODIFIER	ctnnbip1	ENSDARG00000038954	Transcript	ENSDART00000056865	protein_coding	-	-	-	-	-	-	-	-	-	AT/TAAT	-1	P1	-
23:29708309-29708309	G	downstream_gene_variant	MODIFIER	ctnnbip1	ENSDARG00000038954	Transcript	ENSDART00000056865	protein_coding	-	-	-	-	-	-	-	-	A	A/G	-1	P1	-
23:29708322-29708322	G	downstream_gene_variant	MODIFIER	ctnnbip1	ENSDARG00000038954	Transcript	ENSDART00000056865	protein_coding	-	-	-	-	-	-	-	rs179551111	A	A/G	-1	P1	-
23:29708362-29708362	A	downstream_gene_variant	MODIFIER	ctnnbip1	ENSDARG00000038954	Transcript	ENSDART00000056865	protein_coding	-	-	-	-	-	-	-	rs179551162	C	C/A	-1	P1	-
23:29708393-29708393	C	downstream_gene_variant	MODIFIER	ctnnbip1	ENSDARG00000038954	Transcript	ENSDART00000056865	protein_coding	-	-	-	-	-	-	-	rs179550889	T	T/C	-1	P1	-
23:29708397-29708397	C	downstream_gene_variant	MODIFIER	ctnnbip1	ENSDARG00000038954	Transcript	ENSDART00000056865	protein_coding	-	-	-	-	-	-	-	-	A	A/C	-1	P1	-
23:29708408-29708408	G	downstream_gene_variant	MODIFIER	ctnnbip1	ENSDARG00000038954	Transcript	ENSDART00000056865	protein_coding	-	-	-	-	-	-	-	rs179550995	A	A/G	-1	P1	-
23:29708453-29708453	A	downstream_gene_variant	MODIFIER	ctnnbip1	ENSDARG00000038954	Transcript	ENSDART00000056865	protein_coding	-	-	-	-	-	-	-	rs179551255	G	G/A	-1	P1	-
23:29708463-29708463	T	downstream_gene_variant	MODIFIER	ctnnbip1	ENSDARG00000038954	Transcript	ENSDART00000056865	protein_coding	-	-	-	-	-	-	-	rs179550822	C	C/T	-1	P1	-
23:29708467-29708468	AG	downstream_gene_variant	MODIFIER	ctnnbip1	ENSDARG00000038954	Transcript	ENSDART00000056865	protein_coding	-	-	-	-	-	-	-	-	T	T/AG	-1	P1	-
23:29708476-29708476	C	downstream_gene_variant	MODIFIER	ctnnbip1	ENSDARG00000038954	Transcript	ENSDART00000056865	protein_coding	-	-	-	-	-	-	-	rs179551116	T	T/C	-1	P1	-
23:29708565-29708565	A	downstream_gene_variant	MODIFIER	ctnnbip1	ENSDARG00000038954	Transcript	ENSDART00000056865	protein_coding	-	-	-	-	-	-	-	rs179550802	C	C/A	-1	P1	-
23:29708601-29708601	G	downstream_gene_variant	MODIFIER	ctnnbip1	ENSDARG00000038954	Transcript	ENSDART00000056865	protein_coding	-	-	-	-	-	-	-	rs179551029	C	C/G	-1	P1	-
23:29708620-29708620	T	downstream_gene_variant	MODIFIER	ctnnbip1	ENSDARG00000038954	Transcript	ENSDART00000056865	protein_coding	-	-	-	-	-	-	-	rs179551182	C	C/T	-1	P1	-
23:29708622-29708623	GC	downstream_gene_variant	MODIFIER	ctnnbip1	ENSDARG00000038954	Transcript	ENSDART00000056865	protein_coding	-	-	-	-	-	-	-	rs179551142	GT	GT/GC	-1	P1	-
23:29708629-29708629	G	downstream_gene_variant	MODIFIER	ctnnbip1	ENSDARG00000038954	Transcript	ENSDART00000056865	protein_coding	-	-	-	-	-	-	-	rs179550876	T	T/G	-1	P1	-
23:29708728-29708728	T	downstream_gene_variant	MODIFIER	ctnnbip1	ENSDARG00000038954	Transcript	ENSDART00000056865	protein_coding	-	-	-	-	-	-	-	-	C	C/T	-1	P1	-
23:29708787-29708787	C	downstream_gene_variant	MODIFIER	ctnnbip1	ENSDARG00000038954	Transcript	ENSDART00000056865	protein_coding	-	-	-	-	-	-	-	-	T	T/C	-1	P1	-
23:29708796-29708796	T	downstream_gene_variant	MODIFIER	ctnnbip1	ENSDARG00000038954	Transcript	ENSDART00000056865	protein_coding	-	-	-	-	-	-	-	rs515549267	G	G/T	-1	P1	-
23:29708859-29708859	T	downstream_gene_variant	MODIFIER	ctnnbip1	ENSDARG00000038954	Transcript	ENSDART00000056865	protein_coding	-	-	-	-	-	-	-	rs504322139	G	G/T	-1	P1	-
23:29708865-29708865	A	downstream_gene_variant	MODIFIER	ctnnbip1	ENSDARG00000038954	Transcript	ENSDART00000056865	protein_coding	-	-	-	-	-	-	-	rs511399808	G	G/A	-1	P1	-
23:29708873-29708873	T	downstream_gene_variant	MODIFIER	ctnnbip1	ENSDARG00000038954	Transcript	ENSDART00000056865	protein_coding	-	-	-	-	-	-	-	rs499606473	G	G/T	-1	P1	-
23:29708877-29708877	G	downstream_gene_variant	MODIFIER	ctnnbip1	ENSDARG00000038954	Transcript	ENSDART00000056865	protein_coding	-	-	-	-	-	-	-	rs506699877	T	T/G	-1	P1	-
23:29708893-29708893	T	downstream_gene_variant	MODIFIER	ctnnbip1	ENSDARG00000038954	Transcript	ENSDART00000056865	protein_coding	-	-	-	-	-	-	-	-	C	C/T	-1	P1	-
23:29709104-29709104	A	downstream_gene_variant	MODIFIER	ctnnbip1	ENSDARG00000038954	Transcript	ENSDART00000056865	protein_coding	-	-	-	-	-	-	-	-	G	G/A	-1	P1	-
23:29709124-29709124	G	downstream_gene_variant	MODIFIER	ctnnbip1	ENSDARG00000038954	Transcript	ENSDART00000056865	protein_coding	-	-	-	-	-	-	-	-	A	A/G	-1	P1	-
23:29709219-29709219	C	downstream_gene_variant	MODIFIER	ctnnbip1	ENSDARG00000038954	Transcript	ENSDART00000056865	protein_coding	-	-	-	-	-	-	-	-	T	T/C	-1	P1	-
23:29709304-29709304	C	downstream_gene_variant	MODIFIER	ctnnbip1	ENSDARG00000038954	Transcript	ENSDART00000056865	protein_coding	-	-	-	-	-	-	-	-	A	A/C	-1	P1	-
23:29710142-29710142	T	downstream_gene_variant	MODIFIER	ctnnbip1	ENSDARG00000038954	Transcript	ENSDART00000056865	protein_coding	-	-	-	-	-	-	-	rs509706216	C	C/T	-1	P1	-
23:29710281-29710281	A	downstream_gene_variant	MODIFIER	ctnnbip1	ENSDARG00000038954	Transcript	ENSDART00000056865	protein_coding	-	-	-	-	-	-	-	rs500446653	G	G/A	-1	P1	-
23:29710392-29710392	A	downstream_gene_variant	MODIFIER	ctnnbip1	ENSDARG00000038954	Transcript	ENSDART00000056865	protein_coding	-	-	-	-	-	-	-	-	G	G/A	-1	P1	-
23:29710394-29710394	T	downstream_gene_variant	MODIFIER	ctnnbip1	ENSDARG00000038954	Transcript	ENSDART00000056865	protein_coding	-	-	-	-	-	-	-	-	A	A/T	-1	P1	-
23:29710396-29710396	A	downstream_gene_variant	MODIFIER	ctnnbip1	ENSDARG00000038954	Transcript	ENSDART00000056865	protein_coding	-	-	-	-	-	-	-	-	C	C/A	-1	P1	-
23:29710400-29710400	G	downstream_gene_variant	MODIFIER	ctnnbip1	ENSDARG00000038954	Transcript	ENSDART00000056865	protein_coding	-	-	-	-	-	-	-	-	A	A/G	-1	P1	-
23:29710409-29710410	CT	downstream_gene_variant	MODIFIER	ctnnbip1	ENSDARG00000038954	Transcript	ENSDART00000056865	protein_coding	-	-	-	-	-	-	-	-	TG	TG/CT	-1	P1	-
23:29710415-29710415	G	downstream_gene_variant	MODIFIER	ctnnbip1	ENSDARG00000038954	Transcript	ENSDART00000056865	protein_coding	-	-	-	-	-	-	-	-	A	A/G	-1	P1	-
23:29710419-29710419	T	downstream_gene_variant	MODIFIER	ctnnbip1	ENSDARG00000038954	Transcript	ENSDART00000056865	protein_coding	-	-	-	-	-	-	-	-	G	G/T	-1	P1	-
23:29710424-29710424	C	downstream_gene_variant	MODIFIER	ctnnbip1	ENSDARG00000038954	Transcript	ENSDART00000056865	protein_coding	-	-	-	-	-	-	-	-	T	T/C	-1	P1	-
23:29710475-29710475	T	downstream_gene_variant	MODIFIER	ctnnbip1	ENSDARG00000038954	Transcript	ENSDART00000056865	protein_coding	-	-	-	-	-	-	-	rs506031053	A	A/T	-1	P1	-
23:29710513-29710513	T	downstream_gene_variant	MODIFIER	ctnnbip1	ENSDARG00000038954	Transcript	ENSDART00000056865	protein_coding	-	-	-	-	-	-	-	rs513146511	A	A/T	-1	P1	-
23:29710566-29710566	G	downstream_gene_variant	MODIFIER	ctnnbip1	ENSDARG00000038954	Transcript	ENSDART00000056865	protein_coding	-	-	-	-	-	-	-	rs501859753	T	T/G	-1	P1	-
23:29710663-29710663	A	downstream_gene_variant	MODIFIER	ctnnbip1	ENSDARG00000038954	Transcript	ENSDART00000056865	protein_coding	-	-	-	-	-	-	-	rs506904320	T	T/A	-1	P1	-
23:29710681-29710684	-	downstream_gene_variant	MODIFIER	ctnnbip1	ENSDARG00000038954	Transcript	ENSDART00000056865	protein_coding	-	-	-	-	-	-	-	-	GT	TGT/T	-1	P1	-
23:29710698-29710698	C	downstream_gene_variant	MODIFIER	ctnnbip1	ENSDARG00000038954	Transcript	ENSDART00000056865	protein_coding	-	-	-	-	-	-	-	rs502203237	T	T/C	-1	P1	-
23:29710703-29710703	G	downstream_gene_variant	MODIFIER	ctnnbip1	ENSDARG00000038954	Transcript	ENSDART00000056865	protein_coding	-	-	-	-	-	-	-	rs509321111	A	A/G	-1	P1	-
23:29710719-29710719	A	downstream_gene_variant	MODIFIER	ctnnbip1	ENSDARG00000038954	Transcript	ENSDART00000056865	protein_coding	-	-	-	-	-	-	-	rs514305187	G	G/A	-1	P1	-
23:29710721-29710721	A	downstream_gene_variant	MODIFIER	ctnnbip1	ENSDARG00000038954	Transcript	ENSDART00000056865	protein_coding	-	-	-	-	-	-	-	rs503009008	C	C/A	-1	P1	-
23:29710742-29710742	G	downstream_gene_variant	MODIFIER	ctnnbip1	ENSDARG00000038954	Transcript	ENSDART00000056865	protein_coding	-	-	-	-	-	-	-	rs508095093	C	C/G	-1	P1	-
23:29710771-29710772	GA	downstream_gene_variant	MODIFIER	ctnnbip1	ENSDARG00000038954	Transcript	ENSDART00000056865	protein_coding	-	-	-	-	-	-	-	-	AT	AT/GA	-1	P1	-
23:29710842-29710844	AT	downstream_gene_variant	MODIFIER	ctnnbip1	ENSDARG00000038954	Transcript	ENSDART00000056865	protein_coding	-	-	-	-	-	-	-	-	-	TC/TATC	-1	P1	-
23:29710883-29710883	A	downstream_gene_variant	MODIFIER	ctnnbip1	ENSDARG00000038954	Transcript	ENSDART00000056865	protein_coding	-	-	-	-	-	-	-	rs511492571	T	T/A	-1	P1	-
23:29710897-29710897	T	downstream_gene_variant	MODIFIER	ctnnbip1	ENSDARG00000038954	Transcript	ENSDART00000056865	protein_coding	-	-	-	-	-	-	-	rs514513207	C	C/T	-1	P1	-
23:29710926-29710926	C	downstream_gene_variant	MODIFIER	ctnnbip1	ENSDARG00000038954	Transcript	ENSDART00000056865	protein_coding	-	-	-	-	-	-	-	rs179551209	G	G/C	-1	P1	-
23:29710937-29710937	C	downstream_gene_variant	MODIFIER	ctnnbip1	ENSDARG00000038954	Transcript	ENSDART00000056865	protein_coding	-	-	-	-	-	-	-	rs179550994	G	G/C	-1	P1	-
23:29711074-29711076	A	downstream_gene_variant	MODIFIER	ctnnbip1	ENSDARG00000038954	Transcript	ENSDART00000056865	protein_coding	-	-	-	-	-	-	-	-	-	AT/AAT	-1	P1	-
23:29711102-29711102	A	downstream_gene_variant	MODIFIER	ctnnbip1	ENSDARG00000038954	Transcript	ENSDART00000056865	protein_coding	-	-	-	-	-	-	-	rs179551170	T	T/A	-1	P1	-
23:29711151-29711151	T	downstream_gene_variant	MODIFIER	ctnnbip1	ENSDARG00000038954	Transcript	ENSDART00000056865	protein_coding	-	-	-	-	-	-	-	rs505601234	A	A/T	-1	P1	-
23:29711201-29711202	CA	downstream_gene_variant	MODIFIER	ctnnbip1	ENSDARG00000038954	Transcript	ENSDART00000056865	protein_coding	-	-	-	-	-	-	-	rs510632435	TA	TA/CA	-1	P1	-
23:29711326-29711326	T	downstream_gene_variant	MODIFIER	ctnnbip1	ENSDARG00000038954	Transcript	ENSDART00000056865	protein_coding	-	-	-	-	-	-	-	rs179551064	A	A/T	-1	P1	-
23:29711372-29711372	T	downstream_gene_variant	MODIFIER	ctnnbip1	ENSDARG00000038954	Transcript	ENSDART00000056865	protein_coding	-	-	-	-	-	-	-	rs512040058	C	C/T	-1	P1	-
23:29711381-29711381	T	downstream_gene_variant	MODIFIER	ctnnbip1	ENSDARG00000038954	Transcript	ENSDART00000056865	protein_coding	-	-	-	-	-	-	-	rs179550929	A	A/T	-1	P1	-
23:29711383-29711383	C	downstream_gene_variant	MODIFIER	ctnnbip1	ENSDARG00000038954	Transcript	ENSDART00000056865	protein_coding	-	-	-	-	-	-	-	rs179551031	A	A/C	-1	P1	-
23:29711387-29711387	A	downstream_gene_variant	MODIFIER	ctnnbip1	ENSDARG00000038954	Transcript	ENSDART00000056865	protein_coding	-	-	-	-	-	-	-	rs500728331	T	T/A	-1	P1	-
23:29711457-29711457	C	downstream_gene_variant	MODIFIER	ctnnbip1	ENSDARG00000038954	Transcript	ENSDART00000056865	protein_coding	-	-	-	-	-	-	-	rs179550950	T	T/C	-1	P1	-
23:29711464-29711464	A	downstream_gene_variant	MODIFIER	ctnnbip1	ENSDARG00000038954	Transcript	ENSDART00000056865	protein_coding	-	-	-	-	-	-	-	rs507326484	C	C/A	-1	P1	-
23:29711589-29711595	-	3_prime_UTR_variant	MODIFIER	ctnnbip1	ENSDARG00000038954	Transcript	ENSDART00000056865	protein_coding	4/4	-	2072-2076	-	-	-	-	-	TTCAG	GTTCAG/G	-1	P1	-
23:29711851-29711861	A	3_prime_UTR_variant	MODIFIER	ctnnbip1	ENSDARG00000038954	Transcript	ENSDART00000056865	protein_coding	4/4	-	1810-1811	-	-	-	-	-	-	AAAAACAATG/AAAAAACAATG	-1	P1	-
23:29711949-29711949	A	3_prime_UTR_variant	MODIFIER	ctnnbip1	ENSDARG00000038954	Transcript	ENSDART00000056865	protein_coding	4/4	-	1718	-	-	-	-	rs40740629	C	C/A	-1	P1	-
23:29712223-29712223	T	3_prime_UTR_variant	MODIFIER	ctnnbip1	ENSDARG00000038954	Transcript	ENSDART00000056865	protein_coding	4/4	-	1444	-	-	-	-	-	C	C/T	-1	P1	-
23:29712258-29712258	A	3_prime_UTR_variant	MODIFIER	ctnnbip1	ENSDARG00000038954	Transcript	ENSDART00000056865	protein_coding	4/4	-	1409	-	-	-	-	rs179550940	T	T/A	-1	P1	-
23:29712416-29712416	T	3_prime_UTR_variant	MODIFIER	ctnnbip1	ENSDARG00000038954	Transcript	ENSDART00000056865	protein_coding	4/4	-	1251	-	-	-	-	rs508122427	C	C/T	-1	P1	-
23:29712431-29712431	G	3_prime_UTR_variant	MODIFIER	ctnnbip1	ENSDARG00000038954	Transcript	ENSDART00000056865	protein_coding	4/4	-	1236	-	-	-	-	rs513229186	T	T/G	-1	P1	-
23:29712600-29712600	T	3_prime_UTR_variant	MODIFIER	ctnnbip1	ENSDARG00000038954	Transcript	ENSDART00000056865	protein_coding	4/4	-	1067	-	-	-	-	rs41191986	A	A/T	-1	P1	-
23:29712604-29712604	T	3_prime_UTR_variant	MODIFIER	ctnnbip1	ENSDARG00000038954	Transcript	ENSDART00000056865	protein_coding	4/4	-	1063	-	-	-	-	rs40973324	C	C/T	-1	P1	-
23:29712662-29712666	AGAAAG	3_prime_UTR_variant	MODIFIER	ctnnbip1	ENSDARG00000038954	Transcript	ENSDART00000056865	protein_coding	4/4	-	1000-1001	-	-	-	-	-	-	AGAG/AGAGAGAAAG	-1	P1	-
23:29712768-29712774	-	3_prime_UTR_variant	MODIFIER	ctnnbip1	ENSDARG00000038954	Transcript	ENSDART00000056865	protein_coding	4/4	-	895-896	-	-	-	-	-	TT	TTTTGA/TTGA	-1	P1	-
23:29713009-29713015	A	3_prime_UTR_variant	MODIFIER	ctnnbip1	ENSDARG00000038954	Transcript	ENSDART00000056865	protein_coding	4/4	-	653-654	-	-	-	-	-	-	AAAACG/AAAAACG	-1	P1	-
23:29713409-29713409	G	intron_variant	MODIFIER	ctnnbip1	ENSDARG00000038954	Transcript	ENSDART00000056865	protein_coding	-	3/3	-	-	-	-	-	rs505329538	C	C/G	-1	P1	-
23:29713412-29713412	T	intron_variant	MODIFIER	ctnnbip1	ENSDARG00000038954	Transcript	ENSDART00000056865	protein_coding	-	3/3	-	-	-	-	-	-	C	C/T	-1	P1	-
23:29713558-29713558	T	intron_variant	MODIFIER	ctnnbip1	ENSDARG00000038954	Transcript	ENSDART00000056865	protein_coding	-	3/3	-	-	-	-	-	rs508339159	C	C/T	-1	P1	-
23:29713561-29713561	T	intron_variant	MODIFIER	ctnnbip1	ENSDARG00000038954	Transcript	ENSDART00000056865	protein_coding	-	3/3	-	-	-	-	-	-	C	C/T	-1	P1	-
23:29713597-29713597	T	intron_variant	MODIFIER	ctnnbip1	ENSDARG00000038954	Transcript	ENSDART00000056865	protein_coding	-	3/3	-	-	-	-	-	rs514917805	A	A/T	-1	P1	-
23:29713634-29713634	T	intron_variant	MODIFIER	ctnnbip1	ENSDARG00000038954	Transcript	ENSDART00000056865	protein_coding	-	3/3	-	-	-	-	-	-	A	A/T	-1	P1	-
23:29713662-29713662	A	intron_variant	MODIFIER	ctnnbip1	ENSDARG00000038954	Transcript	ENSDART00000056865	protein_coding	-	3/3	-	-	-	-	-	rs503642106	G	G/A	-1	P1	-
23:29713708-29713708	A	intron_variant	MODIFIER	ctnnbip1	ENSDARG00000038954	Transcript	ENSDART00000056865	protein_coding	-	3/3	-	-	-	-	-	rs510731846	C	C/A	-1	P1	-
23:29713824-29713826	A	intron_variant	MODIFIER	ctnnbip1	ENSDARG00000038954	Transcript	ENSDART00000056865	protein_coding	-	3/3	-	-	-	-	-	-	-	AT/AAT	-1	P1	-
23:29713845-29713845	G	intron_variant	MODIFIER	ctnnbip1	ENSDARG00000038954	Transcript	ENSDART00000056865	protein_coding	-	3/3	-	-	-	-	-	rs499460056	A	A/G	-1	P1	-
23:29713884-29713896	T	intron_variant	MODIFIER	ctnnbip1	ENSDARG00000038954	Transcript	ENSDART00000056865	protein_coding	-	3/3	-	-	-	-	-	-	-	TTTTTTTTTCAG/TTTTTTTTTTCAG	-1	P1	-
23:29713923-29713923	A	intron_variant	MODIFIER	ctnnbip1	ENSDARG00000038954	Transcript	ENSDART00000056865	protein_coding	-	3/3	-	-	-	-	-	rs504998468	G	G/A	-1	P1	-
23:29713925-29713926	TC	intron_variant	MODIFIER	ctnnbip1	ENSDARG00000038954	Transcript	ENSDART00000056865	protein_coding	-	3/3	-	-	-	-	-	rs500846956	TT	TT/TC	-1	P1	-
23:29713947-29713962	C	intron_variant	MODIFIER	ctnnbip1	ENSDARG00000038954	Transcript	ENSDART00000056865	protein_coding	-	3/3	-	-	-	-	-	-	TTTT	TTTTTTTTTTTAAGA/TTCTTTTTAAGA	-1	P1	-
23:29714083-29714083	C	intron_variant	MODIFIER	ctnnbip1	ENSDARG00000038954	Transcript	ENSDART00000056865	protein_coding	-	3/3	-	-	-	-	-	-	T	T/C	-1	P1	-
23:29714159-29714159	A	intron_variant	MODIFIER	ctnnbip1	ENSDARG00000038954	Transcript	ENSDART00000056865	protein_coding	-	3/3	-	-	-	-	-	rs512925540	C	C/A	-1	P1	-
23:29714178-29714178	C	intron_variant	MODIFIER	ctnnbip1	ENSDARG00000038954	Transcript	ENSDART00000056865	protein_coding	-	3/3	-	-	-	-	-	rs501168734	T	T/C	-1	P1	-
23:29714193-29714193	A	intron_variant	MODIFIER	ctnnbip1	ENSDARG00000038954	Transcript	ENSDART00000056865	protein_coding	-	3/3	-	-	-	-	-	rs506234046	C	C/A	-1	P1	-
23:29714266-29714266	G	intron_variant	MODIFIER	ctnnbip1	ENSDARG00000038954	Transcript	ENSDART00000056865	protein_coding	-	3/3	-	-	-	-	-	-	A	A/G	-1	P1	-
23:29714274-29714274	G	intron_variant	MODIFIER	ctnnbip1	ENSDARG00000038954	Transcript	ENSDART00000056865	protein_coding	-	3/3	-	-	-	-	-	rs513285555	C	C/G	-1	P1	-
23:29714323-29714325	T	intron_variant	MODIFIER	ctnnbip1	ENSDARG00000038954	Transcript	ENSDART00000056865	protein_coding	-	3/3	-	-	-	-	-	-	GC	GC/T	-1	P1	-
23:29714333-29714333	G	intron_variant	MODIFIER	ctnnbip1	ENSDARG00000038954	Transcript	ENSDART00000056865	protein_coding	-	3/3	-	-	-	-	-	-	A	A/G	-1	P1	-
23:29714352-29714352	A	intron_variant	MODIFIER	ctnnbip1	ENSDARG00000038954	Transcript	ENSDART00000056865	protein_coding	-	3/3	-	-	-	-	-	rs501989740	T	T/A	-1	P1	-
23:29714357-29714357	C	intron_variant	MODIFIER	ctnnbip1	ENSDARG00000038954	Transcript	ENSDART00000056865	protein_coding	-	3/3	-	-	-	-	-	rs509105825	T	T/C	-1	P1	-
23:29714381-29714381	A	intron_variant	MODIFIER	ctnnbip1	ENSDARG00000038954	Transcript	ENSDART00000056865	protein_coding	-	3/3	-	-	-	-	-	rs512609169	G	G/A	-1	P1	-
23:29714397-29714397	T	intron_variant	MODIFIER	ctnnbip1	ENSDARG00000038954	Transcript	ENSDART00000056865	protein_coding	-	3/3	-	-	-	-	-	rs503345840	A	A/T	-1	P1	-
23:29714409-29714419	TAAATTTATGT	intron_variant	MODIFIER	ctnnbip1	ENSDARG00000038954	Transcript	ENSDART00000056865	protein_coding	-	3/3	-	-	-	-	-	-	TTCATTTATGT	TTCATTTATGT/TAAATTTATGT	-1	P1	-
23:29714421-29714424	-	intron_variant	MODIFIER	ctnnbip1	ENSDARG00000038954	Transcript	ENSDART00000056865	protein_coding	-	3/3	-	-	-	-	-	-	AC	ACC/C	-1	P1	-
23:29714434-29714434	A	intron_variant	MODIFIER	ctnnbip1	ENSDARG00000038954	Transcript	ENSDART00000056865	protein_coding	-	3/3	-	-	-	-	-	rs508385038	T	T/A	-1	P1	-
23:29714450-29714450	A	intron_variant	MODIFIER	ctnnbip1	ENSDARG00000038954	Transcript	ENSDART00000056865	protein_coding	-	3/3	-	-	-	-	-	rs515494534	T	T/A	-1	P1	-
23:29714454-29714475	T	intron_variant	MODIFIER	ctnnbip1	ENSDARG00000038954	Transcript	ENSDART00000056865	protein_coding	-	3/3	-	-	-	-	-	-	-	TTTTTTTATTTTATATGTTTC/TTTTTTTTATTTTATATGTTTC	-1	P1	-
23:29714503-29714504	AG	intron_variant	MODIFIER	ctnnbip1	ENSDARG00000038954	Transcript	ENSDART00000056865	protein_coding	-	3/3	-	-	-	-	-	-	GA	GA/AG	-1	P1	-
23:29714517-29714517	C	intron_variant	MODIFIER	ctnnbip1	ENSDARG00000038954	Transcript	ENSDART00000056865	protein_coding	-	3/3	-	-	-	-	-	rs508734271	A	A/C	-1	P1	-
23:29714543-29714543	T	intron_variant	MODIFIER	ctnnbip1	ENSDARG00000038954	Transcript	ENSDART00000056865	protein_coding	-	3/3	-	-	-	-	-	rs513792013	C	C/T	-1	P1	-
23:29714548-29714548	G	intron_variant	MODIFIER	ctnnbip1	ENSDARG00000038954	Transcript	ENSDART00000056865	protein_coding	-	3/3	-	-	-	-	-	rs504601116	A	A/G	-1	P1	-
23:29714579-29714579	T	intron_variant	MODIFIER	ctnnbip1	ENSDARG00000038954	Transcript	ENSDART00000056865	protein_coding	-	3/3	-	-	-	-	-	rs509667788	A	A/T	-1	P1	-
23:29714593-29714593	T	intron_variant	MODIFIER	ctnnbip1	ENSDARG00000038954	Transcript	ENSDART00000056865	protein_coding	-	3/3	-	-	-	-	-	-	G	G/T	-1	P1	-
23:29714702-29714702	A	intron_variant	MODIFIER	ctnnbip1	ENSDARG00000038954	Transcript	ENSDART00000056865	protein_coding	-	3/3	-	-	-	-	-	rs500894094	G	G/A	-1	P1	-
23:29714710-29714710	C	intron_variant	MODIFIER	ctnnbip1	ENSDARG00000038954	Transcript	ENSDART00000056865	protein_coding	-	3/3	-	-	-	-	-	rs503900700	A	A/C	-1	P1	-
23:29714736-29714736	A	intron_variant	MODIFIER	ctnnbip1	ENSDARG00000038954	Transcript	ENSDART00000056865	protein_coding	-	3/3	-	-	-	-	-	-	G	G/A	-1	P1	-
23:29714747-29714747	A	intron_variant	MODIFIER	ctnnbip1	ENSDARG00000038954	Transcript	ENSDART00000056865	protein_coding	-	3/3	-	-	-	-	-	rs511000860	G	G/A	-1	P1	-
23:29714879-29714879	T	intron_variant	MODIFIER	ctnnbip1	ENSDARG00000038954	Transcript	ENSDART00000056865	protein_coding	-	3/3	-	-	-	-	-	rs499694071	G	G/T	-1	P1	-
23:29714886-29714886	T	intron_variant	MODIFIER	ctnnbip1	ENSDARG00000038954	Transcript	ENSDART00000056865	protein_coding	-	3/3	-	-	-	-	-	rs506253382	C	C/T	-1	P1	-
23:29714964-29714964	A	intron_variant	MODIFIER	ctnnbip1	ENSDARG00000038954	Transcript	ENSDART00000056865	protein_coding	-	3/3	-	-	-	-	-	-	G	G/A	-1	P1	-
23:29715145-29715146	CC	intron_variant	MODIFIER	ctnnbip1	ENSDARG00000038954	Transcript	ENSDART00000056865	protein_coding	-	3/3	-	-	-	-	-	-	TT	TT/CC	-1	P1	-
23:29715186-29715186	C	intron_variant	MODIFIER	ctnnbip1	ENSDARG00000038954	Transcript	ENSDART00000056865	protein_coding	-	3/3	-	-	-	-	-	rs507102163	G	G/C	-1	P1	-
23:29715196-29715196	T	intron_variant	MODIFIER	ctnnbip1	ENSDARG00000038954	Transcript	ENSDART00000056865	protein_coding	-	3/3	-	-	-	-	-	rs512156484	C	C/T	-1	P1	-
23:29715254-29715254	T	intron_variant	MODIFIER	ctnnbip1	ENSDARG00000038954	Transcript	ENSDART00000056865	protein_coding	-	3/3	-	-	-	-	-	-	C	C/T	-1	P1	-
23:29715261-29715261	T	intron_variant	MODIFIER	ctnnbip1	ENSDARG00000038954	Transcript	ENSDART00000056865	protein_coding	-	3/3	-	-	-	-	-	rs503458630	C	C/T	-1	P1	-
23:29715263-29715263	A	intron_variant	MODIFIER	ctnnbip1	ENSDARG00000038954	Transcript	ENSDART00000056865	protein_coding	-	3/3	-	-	-	-	-	rs506482257	T	T/A	-1	P1	-
23:29715271-29715271	A	intron_variant	MODIFIER	ctnnbip1	ENSDARG00000038954	Transcript	ENSDART00000056865	protein_coding	-	3/3	-	-	-	-	-	rs513534157	T	T/A	-1	P1	-
23:29715275-29715275	A	intron_variant	MODIFIER	ctnnbip1	ENSDARG00000038954	Transcript	ENSDART00000056865	protein_coding	-	3/3	-	-	-	-	-	rs502253251	T	T/A	-1	P1	-
23:29715306-29715306	G	intron_variant	MODIFIER	ctnnbip1	ENSDARG00000038954	Transcript	ENSDART00000056865	protein_coding	-	3/3	-	-	-	-	-	rs509350947	A	A/G	-1	P1	-
23:29715311-29715311	C	intron_variant	MODIFIER	ctnnbip1	ENSDARG00000038954	Transcript	ENSDART00000056865	protein_coding	-	3/3	-	-	-	-	-	rs513918004	A	A/C	-1	P1	-
23:29715324-29715324	C	intron_variant	MODIFIER	ctnnbip1	ENSDARG00000038954	Transcript	ENSDART00000056865	protein_coding	-	3/3	-	-	-	-	-	rs502607470	T	T/C	-1	P1	-
23:29715336-29715336	A	intron_variant	MODIFIER	ctnnbip1	ENSDARG00000038954	Transcript	ENSDART00000056865	protein_coding	-	3/3	-	-	-	-	-	-	G	G/A	-1	P1	-
23:29715344-29715345	TG	intron_variant	MODIFIER	ctnnbip1	ENSDARG00000038954	Transcript	ENSDART00000056865	protein_coding	-	3/3	-	-	-	-	-	-	AA	AA/TG	-1	P1	-
23:29715358-29715358	T	intron_variant	MODIFIER	ctnnbip1	ENSDARG00000038954	Transcript	ENSDART00000056865	protein_coding	-	3/3	-	-	-	-	-	rs503990209	A	A/T	-1	P1	-
23:29715374-29715374	T	intron_variant	MODIFIER	ctnnbip1	ENSDARG00000038954	Transcript	ENSDART00000056865	protein_coding	-	3/3	-	-	-	-	-	rs179550811	A	A/T	-1	P1	-
23:29715418-29715418	G	intron_variant	MODIFIER	ctnnbip1	ENSDARG00000038954	Transcript	ENSDART00000056865	protein_coding	-	3/3	-	-	-	-	-	rs179550845	A	A/G	-1	P1	-
23:29715422-29715422	T	intron_variant	MODIFIER	ctnnbip1	ENSDARG00000038954	Transcript	ENSDART00000056865	protein_coding	-	3/3	-	-	-	-	-	rs511049046	A	A/T	-1	P1	-
23:29715447-29715447	A	intron_variant	MODIFIER	ctnnbip1	ENSDARG00000038954	Transcript	ENSDART00000056865	protein_coding	-	3/3	-	-	-	-	-	rs514095569	T	T/A	-1	P1	-
23:29715480-29715480	G	intron_variant	MODIFIER	ctnnbip1	ENSDARG00000038954	Transcript	ENSDART00000056865	protein_coding	-	3/3	-	-	-	-	-	rs504878670	A	A/G	-1	P1	-
23:29715497-29715502	GAAGCA	intron_variant	MODIFIER	ctnnbip1	ENSDARG00000038954	Transcript	ENSDART00000056865	protein_coding	-	3/3	-	-	-	-	-	rs179551234	GAAGTA	GAAGTA/GAAGCA	-1	P1	-
23:29715524-29715524	C	intron_variant	MODIFIER	ctnnbip1	ENSDARG00000038954	Transcript	ENSDART00000056865	protein_coding	-	3/3	-	-	-	-	-	rs179551015	T	T/C	-1	P1	-
23:29715730-29715730	C	intron_variant	MODIFIER	ctnnbip1	ENSDARG00000038954	Transcript	ENSDART00000056865	protein_coding	-	3/3	-	-	-	-	-	rs179550968	T	T/C	-1	P1	-
23:29715767-29715769	CATGGTGTTTAAACTG	intron_variant	MODIFIER	ctnnbip1	ENSDARG00000038954	Transcript	ENSDART00000056865	protein_coding	-	3/3	-	-	-	-	-	-	-	TG/TGCATGGTGTTTAAACTG	-1	P1	-
23:29715805-29715828	TTGCATTAAGCACCTCTAACGACT	intron_variant	MODIFIER	ctnnbip1	ENSDARG00000038954	Transcript	ENSDART00000056865	protein_coding	-	3/3	-	-	-	-	-	rs500968691	TTGTATTAAGCACCTCTAACGACT	TTGTATTAAGCACCTCTAACGACT/TTGCATTAAGCACCTCTAACGACT	-1	P1	-
23:29715885-29715885	A	intron_variant	MODIFIER	ctnnbip1	ENSDARG00000038954	Transcript	ENSDART00000056865	protein_coding	-	3/3	-	-	-	-	-	rs506502966	C	C/A	-1	P1	-
23:29715901-29715901	G	intron_variant	MODIFIER	ctnnbip1	ENSDARG00000038954	Transcript	ENSDART00000056865	protein_coding	-	3/3	-	-	-	-	-	rs513627389	A	A/G	-1	P1	-
23:29715934-29715936	CTATAACG	intron_variant	MODIFIER	ctnnbip1	ENSDARG00000038954	Transcript	ENSDART00000056865	protein_coding	-	3/3	-	-	-	-	-	-	-	GT/GCTATAACGT	-1	P1	-
23:29715937-29715939	GGT	intron_variant	MODIFIER	ctnnbip1	ENSDARG00000038954	Transcript	ENSDART00000056865	protein_coding	-	3/3	-	-	-	-	-	-	TGT	TGT/GGT	-1	P1	-
23:29715960-29715962	TTCAAAAAAAATTTTTGT	intron_variant	MODIFIER	ctnnbip1	ENSDARG00000038954	Transcript	ENSDART00000056865	protein_coding	-	3/3	-	-	-	-	-	-	-	GT/GTTTCAAAAAAAATTTTTGT	-1	P1	-
23:29715972-29715972	C	intron_variant	MODIFIER	ctnnbip1	ENSDARG00000038954	Transcript	ENSDART00000056865	protein_coding	-	3/3	-	-	-	-	-	rs502358155	A	A/C	-1	P1	-
23:29716022-29716022	C	intron_variant	MODIFIER	ctnnbip1	ENSDARG00000038954	Transcript	ENSDART00000056865	protein_coding	-	3/3	-	-	-	-	-	-	T	T/C	-1	P1	-
23:29716027-29716027	T	intron_variant	MODIFIER	ctnnbip1	ENSDARG00000038954	Transcript	ENSDART00000056865	protein_coding	-	3/3	-	-	-	-	-	-	C	C/T	-1	P1	-
23:29716103-29716103	A	intron_variant	MODIFIER	ctnnbip1	ENSDARG00000038954	Transcript	ENSDART00000056865	protein_coding	-	3/3	-	-	-	-	-	rs507382367	C	C/A	-1	P1	-
23:29716128-29716128	A	intron_variant	MODIFIER	ctnnbip1	ENSDARG00000038954	Transcript	ENSDART00000056865	protein_coding	-	3/3	-	-	-	-	-	rs512432100	T	T/A	-1	P1	-
23:29716132-29716132	A	intron_variant	MODIFIER	ctnnbip1	ENSDARG00000038954	Transcript	ENSDART00000056865	protein_coding	-	3/3	-	-	-	-	-	rs502720738	T	T/A	-1	P1	-
23:29716156-29716156	C	intron_variant	MODIFIER	ctnnbip1	ENSDARG00000038954	Transcript	ENSDART00000056865	protein_coding	-	3/3	-	-	-	-	-	rs507765259	G	G/C	-1	P1	-
23:29716166-29716166	G	intron_variant	MODIFIER	ctnnbip1	ENSDARG00000038954	Transcript	ENSDART00000056865	protein_coding	-	3/3	-	-	-	-	-	rs514820162	A	A/G	-1	P1	-
23:29716197-29716199	C	intron_variant	MODIFIER	ctnnbip1	ENSDARG00000038954	Transcript	ENSDART00000056865	protein_coding	-	3/3	-	-	-	-	-	rs501527983	-	TG/CTG	-1	P1	-
23:29716252-29716252	G	intron_variant	MODIFIER	ctnnbip1	ENSDARG00000038954	Transcript	ENSDART00000056865	protein_coding	-	3/3	-	-	-	-	-	rs508587619	A	A/G	-1	P1	-
23:29716257-29716257	C	intron_variant	MODIFIER	ctnnbip1	ENSDARG00000038954	Transcript	ENSDART00000056865	protein_coding	-	3/3	-	-	-	-	-	rs514122677	T	T/C	-1	P1	-
23:29716259-29716266	A	intron_variant	MODIFIER	ctnnbip1	ENSDARG00000038954	Transcript	ENSDART00000056865	protein_coding	-	3/3	-	-	-	-	-	-	-	AAAAAGT/AAAAAAGT	-1	P1	-
23:29716281-29716282	CG	intron_variant	MODIFIER	ctnnbip1	ENSDARG00000038954	Transcript	ENSDART00000056865	protein_coding	-	3/3	-	-	-	-	-	-	GA	GA/CG	-1	P1	-
23:29716326-29716326	A	intron_variant	MODIFIER	ctnnbip1	ENSDARG00000038954	Transcript	ENSDART00000056865	protein_coding	-	3/3	-	-	-	-	-	rs505207248	G	G/A	-1	P1	-
23:29716333-29716333	A	intron_variant	MODIFIER	ctnnbip1	ENSDARG00000038954	Transcript	ENSDART00000056865	protein_coding	-	3/3	-	-	-	-	-	-	T	T/A	-1	P1	-
23:29716352-29716385	-	intron_variant	MODIFIER	ctnnbip1	ENSDARG00000038954	Transcript	ENSDART00000056865	protein_coding	-	3/3	-	-	-	-	-	-	TGATTTTTGGTTTCATTCTATAATACTGCACT	TTGATTTTTGGTTTCATTCTATAATACTGCACT/T	-1	P1	-
23:29716414-29716414	A	intron_variant	MODIFIER	ctnnbip1	ENSDARG00000038954	Transcript	ENSDART00000056865	protein_coding	-	3/3	-	-	-	-	-	-	G	G/A	-1	P1	-
23:29716428-29716439	AGGGTA	intron_variant	MODIFIER	ctnnbip1	ENSDARG00000038954	Transcript	ENSDART00000056865	protein_coding	-	3/3	-	-	-	-	-	-	GGG	AAAAAAGGGTG/AAAAAAAGGGTATG	-1	P1	-
23:29716446-29716450	-	intron_variant	MODIFIER	ctnnbip1	ENSDARG00000038954	Transcript	ENSDART00000056865	protein_coding	-	3/3	-	-	-	-	-	-	AAT	TAAT/T	-1	P1	-
23:29716491-29716491	T	intron_variant	MODIFIER	ctnnbip1	ENSDARG00000038954	Transcript	ENSDART00000056865	protein_coding	-	3/3	-	-	-	-	-	-	A	A/T	-1	P1	-
23:29716497-29716497	C	intron_variant	MODIFIER	ctnnbip1	ENSDARG00000038954	Transcript	ENSDART00000056865	protein_coding	-	3/3	-	-	-	-	-	rs501077059	T	T/C	-1	P1	-
23:29716514-29716514	G	intron_variant	MODIFIER	ctnnbip1	ENSDARG00000038954	Transcript	ENSDART00000056865	protein_coding	-	3/3	-	-	-	-	-	-	A	A/G	-1	P1	-
23:29716519-29716519	C	intron_variant	MODIFIER	ctnnbip1	ENSDARG00000038954	Transcript	ENSDART00000056865	protein_coding	-	3/3	-	-	-	-	-	-	T	T/C	-1	P1	-
23:29716540-29716540	C	intron_variant	MODIFIER	ctnnbip1	ENSDARG00000038954	Transcript	ENSDART00000056865	protein_coding	-	3/3	-	-	-	-	-	-	T	T/C	-1	P1	-
23:29716558-29716558	G	intron_variant	MODIFIER	ctnnbip1	ENSDARG00000038954	Transcript	ENSDART00000056865	protein_coding	-	3/3	-	-	-	-	-	rs504100451	T	T/G	-1	P1	-
23:29716603-29716603	A	intron_variant	MODIFIER	ctnnbip1	ENSDARG00000038954	Transcript	ENSDART00000056865	protein_coding	-	3/3	-	-	-	-	-	rs511134318	C	C/A	-1	P1	-
23:29716632-29716632	G	intron_variant	MODIFIER	ctnnbip1	ENSDARG00000038954	Transcript	ENSDART00000056865	protein_coding	-	3/3	-	-	-	-	-	-	A	A/G	-1	P1	-
23:29716662-29716662	A	intron_variant	MODIFIER	ctnnbip1	ENSDARG00000038954	Transcript	ENSDART00000056865	protein_coding	-	3/3	-	-	-	-	-	rs500358053	G	G/A	-1	P1	-
23:29716668-29716668	A	intron_variant	MODIFIER	ctnnbip1	ENSDARG00000038954	Transcript	ENSDART00000056865	protein_coding	-	3/3	-	-	-	-	-	rs507472009	C	C/A	-1	P1	-
23:29716705-29716705	G	intron_variant	MODIFIER	ctnnbip1	ENSDARG00000038954	Transcript	ENSDART00000056865	protein_coding	-	3/3	-	-	-	-	-	rs512521746	T	T/G	-1	P1	-
23:29716723-29716723	A	intron_variant	MODIFIER	ctnnbip1	ENSDARG00000038954	Transcript	ENSDART00000056865	protein_coding	-	3/3	-	-	-	-	-	rs501250236	T	T/A	-1	P1	-
23:29716737-29716737	G	intron_variant	MODIFIER	ctnnbip1	ENSDARG00000038954	Transcript	ENSDART00000056865	protein_coding	-	3/3	-	-	-	-	-	rs506343760	A	A/G	-1	P1	-
23:29716894-29716894	G	intron_variant	MODIFIER	ctnnbip1	ENSDARG00000038954	Transcript	ENSDART00000056865	protein_coding	-	3/3	-	-	-	-	-	rs512890841	T	T/G	-1	P1	-
23:29716913-29716924	T	intron_variant	MODIFIER	ctnnbip1	ENSDARG00000038954	Transcript	ENSDART00000056865	protein_coding	-	3/3	-	-	-	-	-	-	-	TTTTTTCTATA/TTTTTTTCTATA	-1	P1	-
23:29716955-29716955	A	intron_variant	MODIFIER	ctnnbip1	ENSDARG00000038954	Transcript	ENSDART00000056865	protein_coding	-	3/3	-	-	-	-	-	rs501573621	C	C/A	-1	P1	-
23:29716965-29716971	T	intron_variant	MODIFIER	ctnnbip1	ENSDARG00000038954	Transcript	ENSDART00000056865	protein_coding	-	3/3	-	-	-	-	-	-	-	TTTTCA/TTTTTCA	-1	P1	-
23:29716977-29716977	G	intron_variant	MODIFIER	ctnnbip1	ENSDARG00000038954	Transcript	ENSDART00000056865	protein_coding	-	3/3	-	-	-	-	-	-	A	A/G	-1	P1	-
23:29717027-29717027	G	intron_variant	MODIFIER	ctnnbip1	ENSDARG00000038954	Transcript	ENSDART00000056865	protein_coding	-	3/3	-	-	-	-	-	-	C	C/G	-1	P1	-
23:29717051-29717051	T	intron_variant	MODIFIER	ctnnbip1	ENSDARG00000038954	Transcript	ENSDART00000056865	protein_coding	-	3/3	-	-	-	-	-	rs511697112	G	G/T	-1	P1	-
23:29717070-29717070	A	intron_variant	MODIFIER	ctnnbip1	ENSDARG00000038954	Transcript	ENSDART00000056865	protein_coding	-	3/3	-	-	-	-	-	rs502984022	T	T/A	-1	P1	-
23:29717126-29717126	C	intron_variant	MODIFIER	ctnnbip1	ENSDARG00000038954	Transcript	ENSDART00000056865	protein_coding	-	3/3	-	-	-	-	-	rs507954086	T	T/C	-1	P1	-
23:29717156-29717156	C	intron_variant	MODIFIER	ctnnbip1	ENSDARG00000038954	Transcript	ENSDART00000056865	protein_coding	-	3/3	-	-	-	-	-	rs515072439	A	A/C	-1	P1	-
23:29717211-29717212	TA	intron_variant	MODIFIER	ctnnbip1	ENSDARG00000038954	Transcript	ENSDART00000056865	protein_coding	-	3/3	-	-	-	-	-	-	CC	CC/TA	-1	P1	-
23:29717244-29717247	-	intron_variant	MODIFIER	ctnnbip1	ENSDARG00000038954	Transcript	ENSDART00000056865	protein_coding	-	3/3	-	-	-	-	-	-	GA	GAA/A	-1	P1	-
23:29717256-29717263	A	intron_variant	MODIFIER	ctnnbip1	ENSDARG00000038954	Transcript	ENSDART00000056865	protein_coding	-	3/3	-	-	-	-	-	-	-	AAAAATC/AAAAAATC	-1	P1	-
23:29717331-29717331	A	intron_variant	MODIFIER	ctnnbip1	ENSDARG00000038954	Transcript	ENSDART00000056865	protein_coding	-	3/3	-	-	-	-	-	-	T	T/A	-1	P1	-
23:29717341-29717341	C	intron_variant	MODIFIER	ctnnbip1	ENSDARG00000038954	Transcript	ENSDART00000056865	protein_coding	-	3/3	-	-	-	-	-	-	A	A/C	-1	P1	-
23:29717353-29717353	T	intron_variant	MODIFIER	ctnnbip1	ENSDARG00000038954	Transcript	ENSDART00000056865	protein_coding	-	3/3	-	-	-	-	-	rs508851772	C	C/T	-1	P1	-
23:29717385-29717385	A	intron_variant	MODIFIER	ctnnbip1	ENSDARG00000038954	Transcript	ENSDART00000056865	protein_coding	-	3/3	-	-	-	-	-	-	G	G/A	-1	P1	-
23:29717387-29717387	A	intron_variant	MODIFIER	ctnnbip1	ENSDARG00000038954	Transcript	ENSDART00000056865	protein_coding	-	3/3	-	-	-	-	-	-	T	T/A	-1	P1	-
23:29717389-29717389	C	intron_variant	MODIFIER	ctnnbip1	ENSDARG00000038954	Transcript	ENSDART00000056865	protein_coding	-	3/3	-	-	-	-	-	-	T	T/C	-1	P1	-
23:29717399-29717399	A	intron_variant	MODIFIER	ctnnbip1	ENSDARG00000038954	Transcript	ENSDART00000056865	protein_coding	-	3/3	-	-	-	-	-	-	T	T/A	-1	P1	-
23:29717490-29717490	A	intron_variant	MODIFIER	ctnnbip1	ENSDARG00000038954	Transcript	ENSDART00000056865	protein_coding	-	3/3	-	-	-	-	-	-	T	T/A	-1	P1	-
23:29717542-29717542	A	intron_variant	MODIFIER	ctnnbip1	ENSDARG00000038954	Transcript	ENSDART00000056865	protein_coding	-	3/3	-	-	-	-	-	-	C	C/A	-1	P1	-
23:29717552-29717552	C	intron_variant	MODIFIER	ctnnbip1	ENSDARG00000038954	Transcript	ENSDART00000056865	protein_coding	-	3/3	-	-	-	-	-	-	A	A/C	-1	P1	-
23:29717644-29717644	G	intron_variant	MODIFIER	ctnnbip1	ENSDARG00000038954	Transcript	ENSDART00000056865	protein_coding	-	3/3	-	-	-	-	-	-	A	A/G	-1	P1	-
23:29717669-29717669	C	intron_variant	MODIFIER	ctnnbip1	ENSDARG00000038954	Transcript	ENSDART00000056865	protein_coding	-	3/3	-	-	-	-	-	-	T	T/C	-1	P1	-
23:29717710-29717710	A	intron_variant	MODIFIER	ctnnbip1	ENSDARG00000038954	Transcript	ENSDART00000056865	protein_coding	-	3/3	-	-	-	-	-	-	G	G/A	-1	P1	-
23:29717731-29717735	A	intron_variant	MODIFIER	ctnnbip1	ENSDARG00000038954	Transcript	ENSDART00000056865	protein_coding	-	3/3	-	-	-	-	-	-	-	AAGT/AAAGT	-1	P1	-
23:29717740-29717740	G	intron_variant	MODIFIER	ctnnbip1	ENSDARG00000038954	Transcript	ENSDART00000056865	protein_coding	-	3/3	-	-	-	-	-	rs504120327	A	A/G	-1	P1	-
23:29717777-29717777	A	intron_variant	MODIFIER	ctnnbip1	ENSDARG00000038954	Transcript	ENSDART00000056865	protein_coding	-	3/3	-	-	-	-	-	-	G	G/A	-1	P1	-
23:29717896-29717896	C	intron_variant	MODIFIER	ctnnbip1	ENSDARG00000038954	Transcript	ENSDART00000056865	protein_coding	-	3/3	-	-	-	-	-	-	T	T/C	-1	P1	-
23:29717907-29717907	A	intron_variant	MODIFIER	ctnnbip1	ENSDARG00000038954	Transcript	ENSDART00000056865	protein_coding	-	3/3	-	-	-	-	-	-	C	C/A	-1	P1	-
23:29717944-29717944	T	intron_variant	MODIFIER	ctnnbip1	ENSDARG00000038954	Transcript	ENSDART00000056865	protein_coding	-	3/3	-	-	-	-	-	rs511244508	C	C/T	-1	P1	-
23:29717960-29717960	G	intron_variant	MODIFIER	ctnnbip1	ENSDARG00000038954	Transcript	ENSDART00000056865	protein_coding	-	3/3	-	-	-	-	-	rs499968156	A	A/G	-1	P1	-
23:29717996-29717996	A	intron_variant	MODIFIER	ctnnbip1	ENSDARG00000038954	Transcript	ENSDART00000056865	protein_coding	-	3/3	-	-	-	-	-	-	T	T/A	-1	P1	-
23:29718026-29718026	T	intron_variant	MODIFIER	ctnnbip1	ENSDARG00000038954	Transcript	ENSDART00000056865	protein_coding	-	3/3	-	-	-	-	-	-	C	C/T	-1	P1	-
23:29718038-29718040	-	intron_variant	MODIFIER	ctnnbip1	ENSDARG00000038954	Transcript	ENSDART00000056865	protein_coding	-	3/3	-	-	-	-	-	-	C	CA/A	-1	P1	-
23:29718120-29718120	T	intron_variant	MODIFIER	ctnnbip1	ENSDARG00000038954	Transcript	ENSDART00000056865	protein_coding	-	3/3	-	-	-	-	-	rs505533159	C	C/T	-1	P1	-
23:29718315-29718315	A	intron_variant	MODIFIER	ctnnbip1	ENSDARG00000038954	Transcript	ENSDART00000056865	protein_coding	-	3/3	-	-	-	-	-	rs510610283	G	G/A	-1	P1	-
23:29718331-29718331	T	intron_variant	MODIFIER	ctnnbip1	ENSDARG00000038954	Transcript	ENSDART00000056865	protein_coding	-	3/3	-	-	-	-	-	rs179551235	G	G/T	-1	P1	-
23:29718485-29718485	G	intron_variant	MODIFIER	ctnnbip1	ENSDARG00000038954	Transcript	ENSDART00000056865	protein_coding	-	3/3	-	-	-	-	-	rs179551125	C	C/G	-1	P1	-
23:29718510-29718510	C	intron_variant	MODIFIER	ctnnbip1	ENSDARG00000038954	Transcript	ENSDART00000056865	protein_coding	-	3/3	-	-	-	-	-	rs506391058	T	T/C	-1	P1	-
23:29718768-29718768	A	intron_variant	MODIFIER	ctnnbip1	ENSDARG00000038954	Transcript	ENSDART00000056865	protein_coding	-	3/3	-	-	-	-	-	rs513455473	G	G/A	-1	P1	-
23:29718859-29718859	A	intron_variant	MODIFIER	ctnnbip1	ENSDARG00000038954	Transcript	ENSDART00000056865	protein_coding	-	3/3	-	-	-	-	-	rs499648443	G	G/A	-1	P1	-
23:29718988-29719004	T	intron_variant	MODIFIER	ctnnbip1	ENSDARG00000038954	Transcript	ENSDART00000056865	protein_coding	-	3/3	-	-	-	-	-	rs179551035	-	AAAAAAAAAATTAAGC/AAAAAAAATAATTAAGC	-1	P1	-
23:29719015-29719015	G	intron_variant	MODIFIER	ctnnbip1	ENSDARG00000038954	Transcript	ENSDART00000056865	protein_coding	-	3/3	-	-	-	-	-	rs179551056	C	C/G	-1	P1	-
23:29719036-29719036	A	intron_variant	MODIFIER	ctnnbip1	ENSDARG00000038954	Transcript	ENSDART00000056865	protein_coding	-	3/3	-	-	-	-	-	rs179551085	G	G/A	-1	P1	-
23:29719037-29719048	-	intron_variant	MODIFIER	ctnnbip1	ENSDARG00000038954	Transcript	ENSDART00000056865	protein_coding	-	3/3	-	-	-	-	-	-	A	AAAAAAAACTT/AAAAAAACTT	-1	P1	-
23:29719055-29719055	A	intron_variant	MODIFIER	ctnnbip1	ENSDARG00000038954	Transcript	ENSDART00000056865	protein_coding	-	3/3	-	-	-	-	-	rs511737289	T	T/A	-1	P1	-
23:29719059-29719059	A	intron_variant	MODIFIER	ctnnbip1	ENSDARG00000038954	Transcript	ENSDART00000056865	protein_coding	-	3/3	-	-	-	-	-	rs502497807	T	T/A	-1	P1	-
23:29719100-29719100	T	intron_variant	MODIFIER	ctnnbip1	ENSDARG00000038954	Transcript	ENSDART00000056865	protein_coding	-	3/3	-	-	-	-	-	rs179551221	A	A/T	-1	P1	-
23:29719106-29719106	T	intron_variant	MODIFIER	ctnnbip1	ENSDARG00000038954	Transcript	ENSDART00000056865	protein_coding	-	3/3	-	-	-	-	-	rs179551242	G	G/T	-1	P1	-
23:29719112-29719112	G	intron_variant	MODIFIER	ctnnbip1	ENSDARG00000038954	Transcript	ENSDART00000056865	protein_coding	-	3/3	-	-	-	-	-	rs179550986	T	T/G	-1	P1	-
23:29719127-29719127	T	intron_variant	MODIFIER	ctnnbip1	ENSDARG00000038954	Transcript	ENSDART00000056865	protein_coding	-	3/3	-	-	-	-	-	rs179550816	C	C/T	-1	P1	-
23:29719154-29719154	A	intron_variant	MODIFIER	ctnnbip1	ENSDARG00000038954	Transcript	ENSDART00000056865	protein_coding	-	3/3	-	-	-	-	-	rs179551088	G	G/A	-1	P1	-
23:29719196-29719196	C	intron_variant	MODIFIER	ctnnbip1	ENSDARG00000038954	Transcript	ENSDART00000056865	protein_coding	-	3/3	-	-	-	-	-	rs179551104	T	T/C	-1	P1	-
23:29719219-29719219	T	intron_variant	MODIFIER	ctnnbip1	ENSDARG00000038954	Transcript	ENSDART00000056865	protein_coding	-	3/3	-	-	-	-	-	rs508900639	C	C/T	-1	P1	-
23:29719257-29719257	G	intron_variant	MODIFIER	ctnnbip1	ENSDARG00000038954	Transcript	ENSDART00000056865	protein_coding	-	3/3	-	-	-	-	-	rs179550864	A	A/G	-1	P1	-
23:29719402-29719402	G	intron_variant	MODIFIER	ctnnbip1	ENSDARG00000038954	Transcript	ENSDART00000056865	protein_coding	-	3/3	-	-	-	-	-	rs513994325	A	A/G	-1	P1	-
23:29719443-29719443	C	intron_variant	MODIFIER	ctnnbip1	ENSDARG00000038954	Transcript	ENSDART00000056865	protein_coding	-	3/3	-	-	-	-	-	rs502206018	G	G/C	-1	P1	-
23:29719447-29719447	G	intron_variant	MODIFIER	ctnnbip1	ENSDARG00000038954	Transcript	ENSDART00000056865	protein_coding	-	3/3	-	-	-	-	-	-	A	A/G	-1	P1	-
23:29719538-29719543	-	intron_variant	MODIFIER	ctnnbip1	ENSDARG00000038954	Transcript	ENSDART00000056865	protein_coding	-	3/3	-	-	-	-	-	-	GTAA	AGTAA/A	-1	P1	-
23:29719564-29719564	A	intron_variant	MODIFIER	ctnnbip1	ENSDARG00000038954	Transcript	ENSDART00000056865	protein_coding	-	3/3	-	-	-	-	-	rs514325900	T	T/A	-1	P1	-
23:29719595-29719595	G	intron_variant	MODIFIER	ctnnbip1	ENSDARG00000038954	Transcript	ENSDART00000056865	protein_coding	-	3/3	-	-	-	-	-	rs505123290	A	A/G	-1	P1	-
23:29719605-29719605	G	intron_variant	MODIFIER	ctnnbip1	ENSDARG00000038954	Transcript	ENSDART00000056865	protein_coding	-	3/3	-	-	-	-	-	rs510153775	A	A/G	-1	P1	-
23:29719613-29719613	T	intron_variant	MODIFIER	ctnnbip1	ENSDARG00000038954	Transcript	ENSDART00000056865	protein_coding	-	3/3	-	-	-	-	-	rs515679595	G	G/T	-1	P1	-
23:29719732-29719732	G	intron_variant	MODIFIER	ctnnbip1	ENSDARG00000038954	Transcript	ENSDART00000056865	protein_coding	-	3/3	-	-	-	-	-	rs504447722	T	T/G	-1	P1	-
23:29719784-29719784	T	intron_variant	MODIFIER	ctnnbip1	ENSDARG00000038954	Transcript	ENSDART00000056865	protein_coding	-	3/3	-	-	-	-	-	-	A	A/T	-1	P1	-
23:29719935-29719935	G	intron_variant	MODIFIER	ctnnbip1	ENSDARG00000038954	Transcript	ENSDART00000056865	protein_coding	-	3/3	-	-	-	-	-	-	A	A/G	-1	P1	-
23:29720092-29720092	T	intron_variant	MODIFIER	ctnnbip1	ENSDARG00000038954	Transcript	ENSDART00000056865	protein_coding	-	3/3	-	-	-	-	-	rs511508348	G	G/T	-1	P1	-
23:29720125-29720125	T	intron_variant	MODIFIER	ctnnbip1	ENSDARG00000038954	Transcript	ENSDART00000056865	protein_coding	-	3/3	-	-	-	-	-	-	C	C/T	-1	P1	-
23:29720370-29720382	A	intron_variant	MODIFIER	ctnnbip1	ENSDARG00000038954	Transcript	ENSDART00000056865	protein_coding	-	3/3	-	-	-	-	-	-	-	AAAAAAAAGGGC/AAAAAAAAAGGGC	-1	P1	-
23:29720578-29720581	-	intron_variant	MODIFIER	ctnnbip1	ENSDARG00000038954	Transcript	ENSDART00000056865	protein_coding	-	3/3	-	-	-	-	-	-	GT	TGT/T	-1	P1	-
23:29720596-29720596	T	intron_variant	MODIFIER	ctnnbip1	ENSDARG00000038954	Transcript	ENSDART00000056865	protein_coding	-	3/3	-	-	-	-	-	rs509802096	C	C/T	-1	P1	-
23:29720665-29720689	AGACAATG	intron_variant	MODIFIER	ctnnbip1	ENSDARG00000038954	Transcript	ENSDART00000056865	protein_coding	-	3/3	-	-	-	-	-	-	GACAATT	AAAAAAAAAAAAAAAAGACAATTG/AAAAAAAAAAAAAAAAAGACAATGG	-1	P1	-
23:29720700-29720700	A	intron_variant	MODIFIER	ctnnbip1	ENSDARG00000038954	Transcript	ENSDART00000056865	protein_coding	-	3/3	-	-	-	-	-	rs500560679	G	G/A	-1	P1	-
23:29720746-29720746	A	intron_variant	MODIFIER	ctnnbip1	ENSDARG00000038954	Transcript	ENSDART00000056865	protein_coding	-	3/3	-	-	-	-	-	rs505563288	T	T/A	-1	P1	-
23:29720867-29720878	A	intron_variant	MODIFIER	ctnnbip1	ENSDARG00000038954	Transcript	ENSDART00000056865	protein_coding	-	3/3	-	-	-	-	-	-	-	AAAAAAAAGCG/AAAAAAAAAGCG	-1	P1	-
23:29721167-29721167	G	intron_variant	MODIFIER	ctnnbip1	ENSDARG00000038954	Transcript	ENSDART00000056865	protein_coding	-	3/3	-	-	-	-	-	rs501932620	A	A/G	-1	P1	-
23:29721189-29721189	A	intron_variant	MODIFIER	ctnnbip1	ENSDARG00000038954	Transcript	ENSDART00000056865	protein_coding	-	3/3	-	-	-	-	-	rs506961299	C	C/A	-1	P1	-
23:29721331-29721336	-	intron_variant	MODIFIER	ctnnbip1	ENSDARG00000038954	Transcript	ENSDART00000056865	protein_coding	-	3/3	-	-	-	-	-	-	ATCT	TATCT/T	-1	P1	-
23:29721425-29721425	T	intron_variant	MODIFIER	ctnnbip1	ENSDARG00000038954	Transcript	ENSDART00000056865	protein_coding	-	3/3	-	-	-	-	-	rs502794808	G	G/T	-1	P1	-
23:29721453-29721478	TT	intron_variant	MODIFIER	ctnnbip1	ENSDARG00000038954	Transcript	ENSDART00000056865	protein_coding	-	3/3	-	-	-	-	-	-	-	TTTTTTTTATTTGTTTTTTAAATTC/TTTTTTTTTTATTTGTTTTTTAAATTC	-1	P1	-
23:29721498-29721498	A	intron_variant	MODIFIER	ctnnbip1	ENSDARG00000038954	Transcript	ENSDART00000056865	protein_coding	-	3/3	-	-	-	-	-	rs514398964	T	T/A	-1	P1	-
23:29721506-29721506	G	intron_variant	MODIFIER	ctnnbip1	ENSDARG00000038954	Transcript	ENSDART00000056865	protein_coding	-	3/3	-	-	-	-	-	rs503128489	T	T/G	-1	P1	-
23:29721514-29721514	C	intron_variant	MODIFIER	ctnnbip1	ENSDARG00000038954	Transcript	ENSDART00000056865	protein_coding	-	3/3	-	-	-	-	-	rs508235028	T	T/C	-1	P1	-
23:29721538-29721538	T	intron_variant	MODIFIER	ctnnbip1	ENSDARG00000038954	Transcript	ENSDART00000056865	protein_coding	-	3/3	-	-	-	-	-	rs515283948	A	A/T	-1	P1	-
23:29721543-29721543	C	intron_variant	MODIFIER	ctnnbip1	ENSDARG00000038954	Transcript	ENSDART00000056865	protein_coding	-	3/3	-	-	-	-	-	rs504492805	T	T/C	-1	P1	-
23:29721544-29721548	GCA	intron_variant	MODIFIER	ctnnbip1	ENSDARG00000038954	Transcript	ENSDART00000056865	protein_coding	-	3/3	-	-	-	-	-	-	CC	CCAA/GCAAA	-1	P1	-
23:29721582-29721582	A	intron_variant	MODIFIER	ctnnbip1	ENSDARG00000038954	Transcript	ENSDART00000056865	protein_coding	-	3/3	-	-	-	-	-	rs179551230	T	T/A	-1	P1	-
23:29721640-29721640	T	intron_variant	MODIFIER	ctnnbip1	ENSDARG00000038954	Transcript	ENSDART00000056865	protein_coding	-	3/3	-	-	-	-	-	-	C	C/T	-1	P1	-
23:29721703-29721703	T	intron_variant	MODIFIER	ctnnbip1	ENSDARG00000038954	Transcript	ENSDART00000056865	protein_coding	-	3/3	-	-	-	-	-	rs511562344	G	G/T	-1	P1	-
23:29721743-29721743	A	intron_variant	MODIFIER	ctnnbip1	ENSDARG00000038954	Transcript	ENSDART00000056865	protein_coding	-	3/3	-	-	-	-	-	rs514572975	G	G/A	-1	P1	-
23:29721753-29721760	TAAAAA	intron_variant	MODIFIER	ctnnbip1	ENSDARG00000038954	Transcript	ENSDART00000056865	protein_coding	-	3/3	-	-	-	-	-	-	-	AAAAATC/AAATAAAAAAATC	-1	P1	-
23:29721761-29721761	T	intron_variant	MODIFIER	ctnnbip1	ENSDARG00000038954	Transcript	ENSDART00000056865	protein_coding	-	3/3	-	-	-	-	-	rs505345511	G	G/T	-1	P1	-
23:29721841-29721849	TTT	intron_variant	MODIFIER	ctnnbip1	ENSDARG00000038954	Transcript	ENSDART00000056865	protein_coding	-	3/3	-	-	-	-	-	-	-	CTTTAATG/CTTTTTTAATG	-1	P1	-
23:29721889-29721889	T	intron_variant	MODIFIER	ctnnbip1	ENSDARG00000038954	Transcript	ENSDART00000056865	protein_coding	-	3/3	-	-	-	-	-	rs500628635	G	G/T	-1	P1	-
23:29721956-29721956	A	intron_variant	MODIFIER	ctnnbip1	ENSDARG00000038954	Transcript	ENSDART00000056865	protein_coding	-	3/3	-	-	-	-	-	rs505677790	C	C/A	-1	P1	-
23:29721965-29721965	C	intron_variant	MODIFIER	ctnnbip1	ENSDARG00000038954	Transcript	ENSDART00000056865	protein_coding	-	3/3	-	-	-	-	-	rs510726805	T	T/C	-1	P1	-
23:29721986-29721986	A	intron_variant	MODIFIER	ctnnbip1	ENSDARG00000038954	Transcript	ENSDART00000056865	protein_coding	-	3/3	-	-	-	-	-	rs499433435	T	T/A	-1	P1	-
23:29722080-29722080	T	intron_variant	MODIFIER	ctnnbip1	ENSDARG00000038954	Transcript	ENSDART00000056865	protein_coding	-	3/3	-	-	-	-	-	rs506571381	G	G/T	-1	P1	-
23:29722134-29722134	G	intron_variant	MODIFIER	ctnnbip1	ENSDARG00000038954	Transcript	ENSDART00000056865	protein_coding	-	3/3	-	-	-	-	-	rs512119321	T	T/G	-1	P1	-
23:29722164-29722164	T	intron_variant	MODIFIER	ctnnbip1	ENSDARG00000038954	Transcript	ENSDART00000056865	protein_coding	-	3/3	-	-	-	-	-	rs502859092	G	G/T	-1	P1	-
23:29722173-29722173	A	intron_variant	MODIFIER	ctnnbip1	ENSDARG00000038954	Transcript	ENSDART00000056865	protein_coding	-	3/3	-	-	-	-	-	rs505837682	G	G/A	-1	P1	-
23:29722245-29722245	C	intron_variant	MODIFIER	ctnnbip1	ENSDARG00000038954	Transcript	ENSDART00000056865	protein_coding	-	3/3	-	-	-	-	-	rs512978678	T	T/C	-1	P1	-
23:29722248-29722248	T	intron_variant	MODIFIER	ctnnbip1	ENSDARG00000038954	Transcript	ENSDART00000056865	protein_coding	-	3/3	-	-	-	-	-	rs503244534	C	C/T	-1	P1	-
23:29722252-29722252	C	intron_variant	MODIFIER	ctnnbip1	ENSDARG00000038954	Transcript	ENSDART00000056865	protein_coding	-	3/3	-	-	-	-	-	-	A	A/C	-1	P1	-
23:29722272-29722272	T	intron_variant	MODIFIER	ctnnbip1	ENSDARG00000038954	Transcript	ENSDART00000056865	protein_coding	-	3/3	-	-	-	-	-	rs508282180	G	G/T	-1	P1	-
23:29722288-29722288	T	intron_variant	MODIFIER	ctnnbip1	ENSDARG00000038954	Transcript	ENSDART00000056865	protein_coding	-	3/3	-	-	-	-	-	rs513293098	C	C/T	-1	P1	-
23:29722357-29722357	C	intron_variant	MODIFIER	ctnnbip1	ENSDARG00000038954	Transcript	ENSDART00000056865	protein_coding	-	3/3	-	-	-	-	-	rs502043467	T	T/C	-1	P1	-
23:29722424-29722424	G	intron_variant	MODIFIER	ctnnbip1	ENSDARG00000038954	Transcript	ENSDART00000056865	protein_coding	-	3/3	-	-	-	-	-	rs509107621	A	A/G	-1	P1	-
23:29722430-29722430	C	intron_variant	MODIFIER	ctnnbip1	ENSDARG00000038954	Transcript	ENSDART00000056865	protein_coding	-	3/3	-	-	-	-	-	rs514653861	T	T/C	-1	P1	-
23:29722516-29722516	T	intron_variant	MODIFIER	ctnnbip1	ENSDARG00000038954	Transcript	ENSDART00000056865	protein_coding	-	3/3	-	-	-	-	-	rs505421550	G	G/T	-1	P1	-
23:29722539-29722539	A	intron_variant	MODIFIER	ctnnbip1	ENSDARG00000038954	Transcript	ENSDART00000056865	protein_coding	-	3/3	-	-	-	-	-	rs508421562	G	G/A	-1	P1	-
23:29722566-29722566	G	intron_variant	MODIFIER	ctnnbip1	ENSDARG00000038954	Transcript	ENSDART00000056865	protein_coding	-	3/3	-	-	-	-	-	rs515533817	C	C/G	-1	P1	-
23:29722598-29722598	A	intron_variant	MODIFIER	ctnnbip1	ENSDARG00000038954	Transcript	ENSDART00000056865	protein_coding	-	3/3	-	-	-	-	-	rs503687884	G	G/A	-1	P1	-
23:29722602-29722603	CT	intron_variant	MODIFIER	ctnnbip1	ENSDARG00000038954	Transcript	ENSDART00000056865	protein_coding	-	3/3	-	-	-	-	-	-	TA	TA/CT	-1	P1	-
23:29722645-29722645	A	intron_variant	MODIFIER	ctnnbip1	ENSDARG00000038954	Transcript	ENSDART00000056865	protein_coding	-	3/3	-	-	-	-	-	-	G	G/A/C	-1	P1	-
23:29722645-29722645	C	intron_variant	MODIFIER	ctnnbip1	ENSDARG00000038954	Transcript	ENSDART00000056865	protein_coding	-	3/3	-	-	-	-	-	-	G	G/A/C	-1	P1	-
23:29722661-29722664	A	intron_variant	MODIFIER	ctnnbip1	ENSDARG00000038954	Transcript	ENSDART00000056865	protein_coding	-	3/3	-	-	-	-	-	-	AGA	AGA/A/ACA	-1	P1	-
23:29722661-29722664	ACA	intron_variant	MODIFIER	ctnnbip1	ENSDARG00000038954	Transcript	ENSDART00000056865	protein_coding	-	3/3	-	-	-	-	-	-	AGA	AGA/A/ACA	-1	P1	-
23:29722667-29722667	G	intron_variant	MODIFIER	ctnnbip1	ENSDARG00000038954	Transcript	ENSDART00000056865	protein_coding	-	3/3	-	-	-	-	-	-	C	C/G	-1	P1	-
23:29722698-29722698	T	intron_variant	MODIFIER	ctnnbip1	ENSDARG00000038954	Transcript	ENSDART00000056865	protein_coding	-	3/3	-	-	-	-	-	-	A	A/T	-1	P1	-
23:29722740-29722740	T	intron_variant	MODIFIER	ctnnbip1	ENSDARG00000038954	Transcript	ENSDART00000056865	protein_coding	-	3/3	-	-	-	-	-	-	A	A/T	-1	P1	-
23:29722744-29722744	T	intron_variant	MODIFIER	ctnnbip1	ENSDARG00000038954	Transcript	ENSDART00000056865	protein_coding	-	3/3	-	-	-	-	-	-	A	A/T	-1	P1	-
23:29722748-29722748	T	intron_variant	MODIFIER	ctnnbip1	ENSDARG00000038954	Transcript	ENSDART00000056865	protein_coding	-	3/3	-	-	-	-	-	-	A	A/T	-1	P1	-
23:29722752-29722752	T	intron_variant	MODIFIER	ctnnbip1	ENSDARG00000038954	Transcript	ENSDART00000056865	protein_coding	-	3/3	-	-	-	-	-	-	A	A/T	-1	P1	-
23:29722756-29722756	T	intron_variant	MODIFIER	ctnnbip1	ENSDARG00000038954	Transcript	ENSDART00000056865	protein_coding	-	3/3	-	-	-	-	-	-	A	A/T	-1	P1	-
23:29722760-29722760	T	intron_variant	MODIFIER	ctnnbip1	ENSDARG00000038954	Transcript	ENSDART00000056865	protein_coding	-	3/3	-	-	-	-	-	-	A	A/T	-1	P1	-
23:29722764-29722764	T	intron_variant	MODIFIER	ctnnbip1	ENSDARG00000038954	Transcript	ENSDART00000056865	protein_coding	-	3/3	-	-	-	-	-	-	A	A/T	-1	P1	-
23:29722775-29722775	G	intron_variant	MODIFIER	ctnnbip1	ENSDARG00000038954	Transcript	ENSDART00000056865	protein_coding	-	3/3	-	-	-	-	-	rs179550887	T	T/G	-1	P1	-
23:29722879-29722879	C	intron_variant	MODIFIER	ctnnbip1	ENSDARG00000038954	Transcript	ENSDART00000056865	protein_coding	-	3/3	-	-	-	-	-	rs179551038	T	T/C	-1	P1	-
23:29722881-29722881	C	intron_variant	MODIFIER	ctnnbip1	ENSDARG00000038954	Transcript	ENSDART00000056865	protein_coding	-	3/3	-	-	-	-	-	rs504567061	T	T/C	-1	P1	-
23:29722927-29722927	C	intron_variant	MODIFIER	ctnnbip1	ENSDARG00000038954	Transcript	ENSDART00000056865	protein_coding	-	3/3	-	-	-	-	-	rs509615530	A	A/C	-1	P1	-
23:29722944-29722944	T	intron_variant	MODIFIER	ctnnbip1	ENSDARG00000038954	Transcript	ENSDART00000056865	protein_coding	-	3/3	-	-	-	-	-	rs500909491	G	G/T	-1	P1	-
23:29722969-29722969	A	intron_variant	MODIFIER	ctnnbip1	ENSDARG00000038954	Transcript	ENSDART00000056865	protein_coding	-	3/3	-	-	-	-	-	rs505979339	G	G/A	-1	P1	-
23:29723180-29723180	C	intron_variant	MODIFIER	ctnnbip1	ENSDARG00000038954	Transcript	ENSDART00000056865	protein_coding	-	3/3	-	-	-	-	-	rs513026750	A	A/C	-1	P1	-
23:29723270-29723270	T	intron_variant	MODIFIER	ctnnbip1	ENSDARG00000038954	Transcript	ENSDART00000056865	protein_coding	-	3/3	-	-	-	-	-	rs179551168	A	A/T	-1	P1	-
23:29723298-29723298	G	intron_variant	MODIFIER	ctnnbip1	ENSDARG00000038954	Transcript	ENSDART00000056865	protein_coding	-	3/3	-	-	-	-	-	rs506857336	A	A/G	-1	P1	-
23:29723370-29723370	G	intron_variant	MODIFIER	ctnnbip1	ENSDARG00000038954	Transcript	ENSDART00000056865	protein_coding	-	3/3	-	-	-	-	-	-	T	T/G	-1	P1	-
23:29723372-29723372	G	intron_variant	MODIFIER	ctnnbip1	ENSDARG00000038954	Transcript	ENSDART00000056865	protein_coding	-	3/3	-	-	-	-	-	rs179551161	A	A/G	-1	P1	-
23:29723374-29723374	A	intron_variant	MODIFIER	ctnnbip1	ENSDARG00000038954	Transcript	ENSDART00000056865	protein_coding	-	3/3	-	-	-	-	-	rs179551000	T	T/A	-1	P1	-
23:29723462-29723462	G	intron_variant	MODIFIER	ctnnbip1	ENSDARG00000038954	Transcript	ENSDART00000056865	protein_coding	-	3/3	-	-	-	-	-	rs513400203	T	T/G	-1	P1	-
23:29723484-29723489	-	intron_variant	MODIFIER	ctnnbip1	ENSDARG00000038954	Transcript	ENSDART00000056865	protein_coding	-	3/3	-	-	-	-	-	-	TGCA	ATGCA/A	-1	P1	-
23:29723493-29723493	G	intron_variant	MODIFIER	ctnnbip1	ENSDARG00000038954	Transcript	ENSDART00000056865	protein_coding	-	3/3	-	-	-	-	-	-	A	A/G	-1	P1	-
23:29723531-29723531	T	intron_variant	MODIFIER	ctnnbip1	ENSDARG00000038954	Transcript	ENSDART00000056865	protein_coding	-	3/3	-	-	-	-	-	-	G	G/T	-1	P1	-
23:29723564-29723564	A	intron_variant	MODIFIER	ctnnbip1	ENSDARG00000038954	Transcript	ENSDART00000056865	protein_coding	-	3/3	-	-	-	-	-	rs502083315	G	G/A	-1	P1	-
23:29723616-29723616	T	intron_variant	MODIFIER	ctnnbip1	ENSDARG00000038954	Transcript	ENSDART00000056865	protein_coding	-	3/3	-	-	-	-	-	rs509145342	G	G/T	-1	P1	-
23:29723621-29723621	C	intron_variant	MODIFIER	ctnnbip1	ENSDARG00000038954	Transcript	ENSDART00000056865	protein_coding	-	3/3	-	-	-	-	-	rs512200435	T	T/C	-1	P1	-
23:29723967-29723967	G	intron_variant	MODIFIER	ctnnbip1	ENSDARG00000038954	Transcript	ENSDART00000056865	protein_coding	-	3/3	-	-	-	-	-	-	C	C/G	-1	P1	-
23:29724047-29724047	T	intron_variant	MODIFIER	ctnnbip1	ENSDARG00000038954	Transcript	ENSDART00000056865	protein_coding	-	3/3	-	-	-	-	-	rs179550903	A	A/T	-1	P1	-
23:29724145-29724145	G	intron_variant	MODIFIER	ctnnbip1	ENSDARG00000038954	Transcript	ENSDART00000056865	protein_coding	-	3/3	-	-	-	-	-	rs179551183	T	T/G	-1	P1	-
23:29724213-29724214	CA	intron_variant	MODIFIER	ctnnbip1	ENSDARG00000038954	Transcript	ENSDART00000056865	protein_coding	-	3/3	-	-	-	-	-	-	TC	TC/CA	-1	P1	-
23:29724257-29724257	T	intron_variant	MODIFIER	ctnnbip1	ENSDARG00000038954	Transcript	ENSDART00000056865	protein_coding	-	3/3	-	-	-	-	-	rs179550989	A	A/T	-1	P1	-
23:29724371-29724371	C	intron_variant	MODIFIER	ctnnbip1	ENSDARG00000038954	Transcript	ENSDART00000056865	protein_coding	-	3/3	-	-	-	-	-	-	T	T/C	-1	P1	-
23:29724395-29724395	T	intron_variant	MODIFIER	ctnnbip1	ENSDARG00000038954	Transcript	ENSDART00000056865	protein_coding	-	3/3	-	-	-	-	-	-	C	C/T	-1	P1	-
23:29724425-29724425	T	intron_variant	MODIFIER	ctnnbip1	ENSDARG00000038954	Transcript	ENSDART00000056865	protein_coding	-	3/3	-	-	-	-	-	-	G	G/T	-1	P1	-
23:29724544-29724544	A	intron_variant	MODIFIER	ctnnbip1	ENSDARG00000038954	Transcript	ENSDART00000056865	protein_coding	-	3/3	-	-	-	-	-	-	T	T/A	-1	P1	-
23:29724636-29724636	A	intron_variant	MODIFIER	ctnnbip1	ENSDARG00000038954	Transcript	ENSDART00000056865	protein_coding	-	3/3	-	-	-	-	-	-	G	G/A	-1	P1	-
23:29724670-29724670	T	intron_variant	MODIFIER	ctnnbip1	ENSDARG00000038954	Transcript	ENSDART00000056865	protein_coding	-	3/3	-	-	-	-	-	-	C	C/T	-1	P1	-
23:29724672-29724672	T	intron_variant	MODIFIER	ctnnbip1	ENSDARG00000038954	Transcript	ENSDART00000056865	protein_coding	-	3/3	-	-	-	-	-	-	C	C/T	-1	P1	-
23:29724775-29724775	A	intron_variant	MODIFIER	ctnnbip1	ENSDARG00000038954	Transcript	ENSDART00000056865	protein_coding	-	3/3	-	-	-	-	-	-	T	T/A	-1	P1	-
23:29724779-29724779	C	intron_variant	MODIFIER	ctnnbip1	ENSDARG00000038954	Transcript	ENSDART00000056865	protein_coding	-	3/3	-	-	-	-	-	rs509336738	T	T/C	-1	P1	-
23:29724804-29724804	T	intron_variant	MODIFIER	ctnnbip1	ENSDARG00000038954	Transcript	ENSDART00000056865	protein_coding	-	3/3	-	-	-	-	-	-	C	C/T	-1	P1	-
23:29724880-29724880	T	intron_variant	MODIFIER	ctnnbip1	ENSDARG00000038954	Transcript	ENSDART00000056865	protein_coding	-	3/3	-	-	-	-	-	-	G	G/T	-1	P1	-
23:29724887-29724903	-	intron_variant	MODIFIER	ctnnbip1	ENSDARG00000038954	Transcript	ENSDART00000056865	protein_coding	-	3/3	-	-	-	-	-	-	T	TTTTTTTTTATTATGA/TTTTTTTTATTATGA	-1	P1	-
23:29724934-29724934	A	intron_variant	MODIFIER	ctnnbip1	ENSDARG00000038954	Transcript	ENSDART00000056865	protein_coding	-	3/3	-	-	-	-	-	rs509719579	G	G/A	-1	P1	-
23:29724959-29724959	G	intron_variant	MODIFIER	ctnnbip1	ENSDARG00000038954	Transcript	ENSDART00000056865	protein_coding	-	3/3	-	-	-	-	-	rs500447968	A	A/G	-1	P1	-
23:29724966-29724966	T	intron_variant	MODIFIER	ctnnbip1	ENSDARG00000038954	Transcript	ENSDART00000056865	protein_coding	-	3/3	-	-	-	-	-	-	C	C/T	-1	P1	-
23:29724977-29724977	C	intron_variant	MODIFIER	ctnnbip1	ENSDARG00000038954	Transcript	ENSDART00000056865	protein_coding	-	3/3	-	-	-	-	-	rs503961722	T	T/C	-1	P1	-
23:29725046-29725046	G	intron_variant	MODIFIER	ctnnbip1	ENSDARG00000038954	Transcript	ENSDART00000056865	protein_coding	-	3/3	-	-	-	-	-	rs511116991	A	A/G	-1	P1	-
23:29725084-29725084	G	intron_variant	MODIFIER	ctnnbip1	ENSDARG00000038954	Transcript	ENSDART00000056865	protein_coding	-	3/3	-	-	-	-	-	rs499811993	A	A/G	-1	P1	-
23:29725087-29725087	C	intron_variant	MODIFIER	ctnnbip1	ENSDARG00000038954	Transcript	ENSDART00000056865	protein_coding	-	3/3	-	-	-	-	-	-	T	T/C	-1	P1	-
23:29725113-29725119	A	intron_variant	MODIFIER	ctnnbip1	ENSDARG00000038954	Transcript	ENSDART00000056865	protein_coding	-	3/3	-	-	-	-	-	-	TT	TTTAAG/TAAAG	-1	P1	-
23:29725133-29725141	AAGAAAATG	intron_variant	MODIFIER	ctnnbip1	ENSDARG00000038954	Transcript	ENSDART00000056865	protein_coding	-	3/3	-	-	-	-	-	-	AAAAATATG	AAAAATATG/AAGAAAATG	-1	P1	-
23:29725168-29725176	A	intron_variant	MODIFIER	ctnnbip1	ENSDARG00000038954	Transcript	ENSDART00000056865	protein_coding	-	3/3	-	-	-	-	-	-	TT	TTTTTCTA/ATTTCTA	-1	P1	-
23:29725186-29725186	A	intron_variant	MODIFIER	ctnnbip1	ENSDARG00000038954	Transcript	ENSDART00000056865	protein_coding	-	3/3	-	-	-	-	-	rs503028926	T	T/A	-1	P1	-
23:29725201-29725201	G	intron_variant	MODIFIER	ctnnbip1	ENSDARG00000038954	Transcript	ENSDART00000056865	protein_coding	-	3/3	-	-	-	-	-	rs506028622	A	A/G	-1	P1	-
23:29725266-29725266	C	intron_variant	MODIFIER	ctnnbip1	ENSDARG00000038954	Transcript	ENSDART00000056865	protein_coding	-	3/3	-	-	-	-	-	rs513615289	T	T/C	-1	P1	-
23:29725287-29725287	A	intron_variant	MODIFIER	ctnnbip1	ENSDARG00000038954	Transcript	ENSDART00000056865	protein_coding	-	3/3	-	-	-	-	-	rs502335489	G	G/A	-1	P1	-
23:29725293-29725293	C	intron_variant	MODIFIER	ctnnbip1	ENSDARG00000038954	Transcript	ENSDART00000056865	protein_coding	-	3/3	-	-	-	-	-	rs509445432	T	T/C	-1	P1	-
23:29725317-29725317	A	intron_variant	MODIFIER	ctnnbip1	ENSDARG00000038954	Transcript	ENSDART00000056865	protein_coding	-	3/3	-	-	-	-	-	rs514513262	G	G/A	-1	P1	-
23:29725356-29725356	T	intron_variant	MODIFIER	ctnnbip1	ENSDARG00000038954	Transcript	ENSDART00000056865	protein_coding	-	3/3	-	-	-	-	-	rs502687066	A	A/T	-1	P1	-
23:29725360-29725360	T	intron_variant	MODIFIER	ctnnbip1	ENSDARG00000038954	Transcript	ENSDART00000056865	protein_coding	-	3/3	-	-	-	-	-	rs507741054	G	G/T	-1	P1	-
23:29725465-29725465	T	intron_variant	MODIFIER	ctnnbip1	ENSDARG00000038954	Transcript	ENSDART00000056865	protein_coding	-	3/3	-	-	-	-	-	rs514869789	C	C/T	-1	P1	-
23:29725474-29725474	T	intron_variant	MODIFIER	ctnnbip1	ENSDARG00000038954	Transcript	ENSDART00000056865	protein_coding	-	3/3	-	-	-	-	-	-	C	C/T	-1	P1	-
23:29725491-29725492	TT	intron_variant	MODIFIER	ctnnbip1	ENSDARG00000038954	Transcript	ENSDART00000056865	protein_coding	-	3/3	-	-	-	-	-	-	CG	CG/TT	-1	P1	-
23:29725555-29725555	A	intron_variant	MODIFIER	ctnnbip1	ENSDARG00000038954	Transcript	ENSDART00000056865	protein_coding	-	3/3	-	-	-	-	-	rs514150832	T	T/A	-1	P1	-
23:29725566-29725569	-	intron_variant	MODIFIER	ctnnbip1	ENSDARG00000038954	Transcript	ENSDART00000056865	protein_coding	-	3/3	-	-	-	-	-	rs504951686	CA	CAG/G	-1	P1	-
23:29725611-29725611	A	intron_variant	MODIFIER	ctnnbip1	ENSDARG00000038954	Transcript	ENSDART00000056865	protein_coding	-	3/3	-	-	-	-	-	rs510014044	G	G/A	-1	P1	-
23:29725634-29725634	T	intron_variant	MODIFIER	ctnnbip1	ENSDARG00000038954	Transcript	ENSDART00000056865	protein_coding	-	3/3	-	-	-	-	-	-	G	G/T	-1	P1	-
23:29725658-29725669	TAAAAAAACGTT	intron_variant	MODIFIER	ctnnbip1	ENSDARG00000038954	Transcript	ENSDART00000056865	protein_coding	-	3/3	-	-	-	-	-	rs507268552	TAAAAAAACATT	TAAAAAAACATT/TAAAAAAACGTT	-1	P1	-
23:29725673-29725673	T	intron_variant	MODIFIER	ctnnbip1	ENSDARG00000038954	Transcript	ENSDART00000056865	protein_coding	-	3/3	-	-	-	-	-	-	C	C/T	-1	P1	-
23:29725716-29725716	G	intron_variant	MODIFIER	ctnnbip1	ENSDARG00000038954	Transcript	ENSDART00000056865	protein_coding	-	3/3	-	-	-	-	-	-	T	T/G	-1	P1	-
23:29725745-29725745	T	intron_variant	MODIFIER	ctnnbip1	ENSDARG00000038954	Transcript	ENSDART00000056865	protein_coding	-	3/3	-	-	-	-	-	rs510319809	C	C/T	-1	P1	-
23:29725749-29725749	T	intron_variant	MODIFIER	ctnnbip1	ENSDARG00000038954	Transcript	ENSDART00000056865	protein_coding	-	3/3	-	-	-	-	-	rs501076768	G	G/T	-1	P1	-
23:29725774-29725774	G	intron_variant	MODIFIER	ctnnbip1	ENSDARG00000038954	Transcript	ENSDART00000056865	protein_coding	-	3/3	-	-	-	-	-	rs506086785	T	T/G	-1	P1	-
23:29725783-29725783	T	intron_variant	MODIFIER	ctnnbip1	ENSDARG00000038954	Transcript	ENSDART00000056865	protein_coding	-	3/3	-	-	-	-	-	-	A	A/T	-1	P1	-
23:29725799-29725801	-	intron_variant	MODIFIER	ctnnbip1	ENSDARG00000038954	Transcript	ENSDART00000056865	protein_coding	-	3/3	-	-	-	-	-	-	G	GT/T	-1	P1	-
23:29725820-29725820	A	intron_variant	MODIFIER	ctnnbip1	ENSDARG00000038954	Transcript	ENSDART00000056865	protein_coding	-	3/3	-	-	-	-	-	-	G	G/A	-1	P1	-
23:29725835-29725835	G	intron_variant	MODIFIER	ctnnbip1	ENSDARG00000038954	Transcript	ENSDART00000056865	protein_coding	-	3/3	-	-	-	-	-	-	A	A/G	-1	P1	-
23:29725842-29725842	A	intron_variant	MODIFIER	ctnnbip1	ENSDARG00000038954	Transcript	ENSDART00000056865	protein_coding	-	3/3	-	-	-	-	-	-	G	G/A	-1	P1	-
23:29725848-29725848	G	intron_variant	MODIFIER	ctnnbip1	ENSDARG00000038954	Transcript	ENSDART00000056865	protein_coding	-	3/3	-	-	-	-	-	-	T	T/G	-1	P1	-
23:29725854-29725854	T	intron_variant	MODIFIER	ctnnbip1	ENSDARG00000038954	Transcript	ENSDART00000056865	protein_coding	-	3/3	-	-	-	-	-	-	C	C/T	-1	P1	-
23:29725856-29725856	C	intron_variant	MODIFIER	ctnnbip1	ENSDARG00000038954	Transcript	ENSDART00000056865	protein_coding	-	3/3	-	-	-	-	-	-	T	T/C	-1	P1	-
23:29725915-29725915	A	intron_variant	MODIFIER	ctnnbip1	ENSDARG00000038954	Transcript	ENSDART00000056865	protein_coding	-	3/3	-	-	-	-	-	rs513206257	T	T/A	-1	P1	-
23:29725942-29725942	G	intron_variant	MODIFIER	ctnnbip1	ENSDARG00000038954	Transcript	ENSDART00000056865	protein_coding	-	3/3	-	-	-	-	-	-	A	A/G	-1	P1	-
23:29726040-29726040	A	intron_variant	MODIFIER	ctnnbip1	ENSDARG00000038954	Transcript	ENSDART00000056865	protein_coding	-	3/3	-	-	-	-	-	-	G	G/A	-1	P1	-
23:29726070-29726070	A	intron_variant	MODIFIER	ctnnbip1	ENSDARG00000038954	Transcript	ENSDART00000056865	protein_coding	-	3/3	-	-	-	-	-	rs502446412	G	G/A	-1	P1	-
23:29726090-29726090	A	intron_variant	MODIFIER	ctnnbip1	ENSDARG00000038954	Transcript	ENSDART00000056865	protein_coding	-	3/3	-	-	-	-	-	-	G	G/A	-1	P1	-
23:29726112-29726113	GC	intron_variant	MODIFIER	ctnnbip1	ENSDARG00000038954	Transcript	ENSDART00000056865	protein_coding	-	3/3	-	-	-	-	-	rs507451018	GA	GA/GC	-1	P1	-
23:29726193-29726193	A	intron_variant	MODIFIER	ctnnbip1	ENSDARG00000038954	Transcript	ENSDART00000056865	protein_coding	-	3/3	-	-	-	-	-	-	T	T/A	-1	P1	-
23:29726239-29726239	T	intron_variant	MODIFIER	ctnnbip1	ENSDARG00000038954	Transcript	ENSDART00000056865	protein_coding	-	3/3	-	-	-	-	-	-	C	C/T	-1	P1	-
23:29726262-29726262	A	intron_variant	MODIFIER	ctnnbip1	ENSDARG00000038954	Transcript	ENSDART00000056865	protein_coding	-	3/3	-	-	-	-	-	-	T	T/A	-1	P1	-
23:29726279-29726279	A	intron_variant	MODIFIER	ctnnbip1	ENSDARG00000038954	Transcript	ENSDART00000056865	protein_coding	-	3/3	-	-	-	-	-	rs179551047	G	G/A	-1	P1	-
23:29726281-29726281	G	intron_variant	MODIFIER	ctnnbip1	ENSDARG00000038954	Transcript	ENSDART00000056865	protein_coding	-	3/3	-	-	-	-	-	rs512526873	A	A/G	-1	P1	-
23:29726289-29726295	T	intron_variant	MODIFIER	ctnnbip1	ENSDARG00000038954	Transcript	ENSDART00000056865	protein_coding	-	3/3	-	-	-	-	-	-	GC	GGGCCC/GGTCC	-1	P1	-
23:29726300-29726300	C	intron_variant	MODIFIER	ctnnbip1	ENSDARG00000038954	Transcript	ENSDART00000056865	protein_coding	-	3/3	-	-	-	-	-	rs179550928	T	T/C	-1	P1	-
23:29726366-29726366	T	intron_variant	MODIFIER	ctnnbip1	ENSDARG00000038954	Transcript	ENSDART00000056865	protein_coding	-	3/3	-	-	-	-	-	-	A	A/T	-1	P1	-
23:29726368-29726370	-	intron_variant	MODIFIER	ctnnbip1	ENSDARG00000038954	Transcript	ENSDART00000056865	protein_coding	-	3/3	-	-	-	-	-	-	A	AG/G	-1	P1	-
23:29726422-29726422	A	intron_variant	MODIFIER	ctnnbip1	ENSDARG00000038954	Transcript	ENSDART00000056865	protein_coding	-	3/3	-	-	-	-	-	rs179550809	T	T/A	-1	P1	-
23:29726455-29726466	-	intron_variant	MODIFIER	ctnnbip1	ENSDARG00000038954	Transcript	ENSDART00000056865	protein_coding	-	3/3	-	-	-	-	-	-	A	AAAAAAAATGT/AAAAAAATGT	-1	P1	-
23:29726611-29726611	C	intron_variant	MODIFIER	ctnnbip1	ENSDARG00000038954	Transcript	ENSDART00000056865	protein_coding	-	3/3	-	-	-	-	-	rs179551052	T	T/C	-1	P1	-
23:29726614-29726614	C	intron_variant	MODIFIER	ctnnbip1	ENSDARG00000038954	Transcript	ENSDART00000056865	protein_coding	-	3/3	-	-	-	-	-	rs179550916	T	T/C	-1	P1	-
23:29726727-29726727	T	intron_variant	MODIFIER	ctnnbip1	ENSDARG00000038954	Transcript	ENSDART00000056865	protein_coding	-	3/3	-	-	-	-	-	rs508339372	C	C/T	-1	P1	-
23:29726729-29726729	G	intron_variant	MODIFIER	ctnnbip1	ENSDARG00000038954	Transcript	ENSDART00000056865	protein_coding	-	3/3	-	-	-	-	-	rs179550902	A	A/G	-1	P1	-
23:29726772-29726772	A	intron_variant	MODIFIER	ctnnbip1	ENSDARG00000038954	Transcript	ENSDART00000056865	protein_coding	-	3/3	-	-	-	-	-	rs179551092	G	G/A	-1	P1	-
23:29726796-29726796	A	intron_variant	MODIFIER	ctnnbip1	ENSDARG00000038954	Transcript	ENSDART00000056865	protein_coding	-	3/3	-	-	-	-	-	rs179551009	G	G/A	-1	P1	-
23:29726831-29726831	A	intron_variant	MODIFIER	ctnnbip1	ENSDARG00000038954	Transcript	ENSDART00000056865	protein_coding	-	3/3	-	-	-	-	-	rs179551260	G	G/A	-1	P1	-
23:29726872-29726872	T	intron_variant	MODIFIER	ctnnbip1	ENSDARG00000038954	Transcript	ENSDART00000056865	protein_coding	-	3/3	-	-	-	-	-	rs501590477	C	C/T	-1	P1	-
23:29726900-29726900	T	intron_variant	MODIFIER	ctnnbip1	ENSDARG00000038954	Transcript	ENSDART00000056865	protein_coding	-	3/3	-	-	-	-	-	rs508746074	A	A/T	-1	P1	-
23:29726957-29726961	-	intron_variant	MODIFIER	ctnnbip1	ENSDARG00000038954	Transcript	ENSDART00000056865	protein_coding	-	3/3	-	-	-	-	-	-	TGA	ATGA/A	-1	P1	-
23:29726975-29726991	-	intron_variant	MODIFIER	ctnnbip1	ENSDARG00000038954	Transcript	ENSDART00000056865	protein_coding	-	3/3	-	-	-	-	-	-	T	TTTTTTTTTTTTACAC/TTTTTTTTTTTACAC	-1	P1	-
23:29726992-29726992	G	intron_variant	MODIFIER	ctnnbip1	ENSDARG00000038954	Transcript	ENSDART00000056865	protein_coding	-	3/3	-	-	-	-	-	rs179550883	A	A/G	-1	P1	-
23:29727099-29727099	A	intron_variant	MODIFIER	ctnnbip1	ENSDARG00000038954	Transcript	ENSDART00000056865	protein_coding	-	3/3	-	-	-	-	-	rs510062062	T	T/A	-1	P1	-
23:29727143-29727143	A	intron_variant	MODIFIER	ctnnbip1	ENSDARG00000038954	Transcript	ENSDART00000056865	protein_coding	-	3/3	-	-	-	-	-	-	T	T/A	-1	P1	-
23:29727149-29727157	T	intron_variant	MODIFIER	ctnnbip1	ENSDARG00000038954	Transcript	ENSDART00000056865	protein_coding	-	3/3	-	-	-	-	-	-	-	TTTGTTGC/TTTTGTTGC	-1	P1	-
23:29727179-29727179	T	intron_variant	MODIFIER	ctnnbip1	ENSDARG00000038954	Transcript	ENSDART00000056865	protein_coding	-	3/3	-	-	-	-	-	rs515122737	G	G/T	-1	P1	-
23:29727290-29727290	C	intron_variant	MODIFIER	ctnnbip1	ENSDARG00000038954	Transcript	ENSDART00000056865	protein_coding	-	3/3	-	-	-	-	-	rs503848071	A	A/C	-1	P1	-
23:29727317-29727317	C	intron_variant	MODIFIER	ctnnbip1	ENSDARG00000038954	Transcript	ENSDART00000056865	protein_coding	-	3/3	-	-	-	-	-	-	T	T/C	-1	P1	-
23:29727320-29727320	A	intron_variant	MODIFIER	ctnnbip1	ENSDARG00000038954	Transcript	ENSDART00000056865	protein_coding	-	3/3	-	-	-	-	-	rs510887740	T	T/A	-1	P1	-
23:29727397-29727397	T	intron_variant	MODIFIER	ctnnbip1	ENSDARG00000038954	Transcript	ENSDART00000056865	protein_coding	-	3/3	-	-	-	-	-	rs501170258	A	A/T	-1	P1	-
23:29727424-29727429	TT	intron_variant	MODIFIER	ctnnbip1	ENSDARG00000038954	Transcript	ENSDART00000056865	protein_coding	-	3/3	-	-	-	-	-	-	AGACA	AGACA/TT	-1	P1	-
23:29727462-29727462	A	intron_variant	MODIFIER	ctnnbip1	ENSDARG00000038954	Transcript	ENSDART00000056865	protein_coding	-	3/3	-	-	-	-	-	-	C	C/A	-1	P1	-
23:29727550-29727550	A	intron_variant	MODIFIER	ctnnbip1	ENSDARG00000038954	Transcript	ENSDART00000056865	protein_coding	-	3/3	-	-	-	-	-	rs507053140	G	G/A	-1	P1	-
23:29727568-29727576	T	intron_variant	MODIFIER	ctnnbip1	ENSDARG00000038954	Transcript	ENSDART00000056865	protein_coding	-	3/3	-	-	-	-	-	-	-	TTTTTTGA/TTTTTTTGA	-1	P1	-
23:29727591-29727591	G	intron_variant	MODIFIER	ctnnbip1	ENSDARG00000038954	Transcript	ENSDART00000056865	protein_coding	-	3/3	-	-	-	-	-	rs512636843	C	C/G	-1	P1	-
23:29727616-29727616	T	intron_variant	MODIFIER	ctnnbip1	ENSDARG00000038954	Transcript	ENSDART00000056865	protein_coding	-	3/3	-	-	-	-	-	rs501317135	C	C/T	-1	P1	-
23:29727653-29727653	T	intron_variant	MODIFIER	ctnnbip1	ENSDARG00000038954	Transcript	ENSDART00000056865	protein_coding	-	3/3	-	-	-	-	-	-	C	C/T	-1	P1	-
23:29727743-29727743	T	intron_variant	MODIFIER	ctnnbip1	ENSDARG00000038954	Transcript	ENSDART00000056865	protein_coding	-	3/3	-	-	-	-	-	rs179550908	A	A/T	-1	P1	-
23:29727761-29727761	G	intron_variant	MODIFIER	ctnnbip1	ENSDARG00000038954	Transcript	ENSDART00000056865	protein_coding	-	3/3	-	-	-	-	-	rs179550828	A	A/G	-1	P1	-
23:29727776-29727776	C	intron_variant	MODIFIER	ctnnbip1	ENSDARG00000038954	Transcript	ENSDART00000056865	protein_coding	-	3/3	-	-	-	-	-	rs179550851	A	A/C	-1	P1	-
23:29727786-29727786	G	intron_variant	MODIFIER	ctnnbip1	ENSDARG00000038954	Transcript	ENSDART00000056865	protein_coding	-	3/3	-	-	-	-	-	rs179551050	A	A/G	-1	P1	-
23:29727822-29727822	C	intron_variant	MODIFIER	ctnnbip1	ENSDARG00000038954	Transcript	ENSDART00000056865	protein_coding	-	3/3	-	-	-	-	-	rs508794773	T	T/C	-1	P1	-
23:29727873-29727873	T	intron_variant	MODIFIER	ctnnbip1	ENSDARG00000038954	Transcript	ENSDART00000056865	protein_coding	-	3/3	-	-	-	-	-	rs179551192	G	G/T	-1	P1	-
23:29727890-29727890	C	intron_variant	MODIFIER	ctnnbip1	ENSDARG00000038954	Transcript	ENSDART00000056865	protein_coding	-	3/3	-	-	-	-	-	rs511773395	T	T/C	-1	P1	-
23:29727934-29727934	A	intron_variant	MODIFIER	ctnnbip1	ENSDARG00000038954	Transcript	ENSDART00000056865	protein_coding	-	3/3	-	-	-	-	-	rs502560328	G	G/A	-1	P1	-
23:29727946-29727947	AT	intron_variant	MODIFIER	ctnnbip1	ENSDARG00000038954	Transcript	ENSDART00000056865	protein_coding	-	3/3	-	-	-	-	-	-	TA	TA/AT	-1	P1	-
23:29727979-29727979	G	intron_variant	MODIFIER	ctnnbip1	ENSDARG00000038954	Transcript	ENSDART00000056865	protein_coding	-	3/3	-	-	-	-	-	rs503902003	A	A/G	-1	P1	-
23:29728009-29728009	A	intron_variant	MODIFIER	ctnnbip1	ENSDARG00000038954	Transcript	ENSDART00000056865	protein_coding	-	3/3	-	-	-	-	-	rs508952709	C	C/A	-1	P1	-
23:29728186-29728202	GA	intron_variant	MODIFIER	ctnnbip1	ENSDARG00000038954	Transcript	ENSDART00000056865	protein_coding	-	3/3	-	-	-	-	-	-	-	AAAAAAAAATAACATT/GAAAAAAAAAATAACATT	-1	P1	-
23:29728287-29728287	A	intron_variant	MODIFIER	ctnnbip1	ENSDARG00000038954	Transcript	ENSDART00000056865	protein_coding	-	3/3	-	-	-	-	-	rs513981861	G	G/A	-1	P1	-
23:29728412-29728412	C	intron_variant	MODIFIER	ctnnbip1	ENSDARG00000038954	Transcript	ENSDART00000056865	protein_coding	-	3/3	-	-	-	-	-	-	A	A/C	-1	P1	-
23:29728515-29728515	C	intron_variant	MODIFIER	ctnnbip1	ENSDARG00000038954	Transcript	ENSDART00000056865	protein_coding	-	3/3	-	-	-	-	-	rs179550926	T	T/C	-1	P1	-
23:29728620-29728621	TT	intron_variant	MODIFIER	ctnnbip1	ENSDARG00000038954	Transcript	ENSDART00000056865	protein_coding	-	3/3	-	-	-	-	-	-	AG	AG/TT	-1	P1	-
23:29728680-29728680	G	intron_variant	MODIFIER	ctnnbip1	ENSDARG00000038954	Transcript	ENSDART00000056865	protein_coding	-	3/3	-	-	-	-	-	rs179551090	T	T/G	-1	P1	-
23:29728693-29728693	A	intron_variant	MODIFIER	ctnnbip1	ENSDARG00000038954	Transcript	ENSDART00000056865	protein_coding	-	3/3	-	-	-	-	-	rs510114138	G	G/A	-1	P1	-
23:29728699-29728699	T	intron_variant	MODIFIER	ctnnbip1	ENSDARG00000038954	Transcript	ENSDART00000056865	protein_coding	-	3/3	-	-	-	-	-	rs501428949	A	A/T	-1	P1	-
23:29728769-29728769	T	intron_variant	MODIFIER	ctnnbip1	ENSDARG00000038954	Transcript	ENSDART00000056865	protein_coding	-	3/3	-	-	-	-	-	rs179551217	C	C/T	-1	P1	-
23:29728821-29728821	A	intron_variant	MODIFIER	ctnnbip1	ENSDARG00000038954	Transcript	ENSDART00000056865	protein_coding	-	3/3	-	-	-	-	-	rs179551214	G	G/A	-1	P1	-
23:29728826-29728853	-	intron_variant	MODIFIER	ctnnbip1	ENSDARG00000038954	Transcript	ENSDART00000056865	protein_coding	-	3/3	-	-	-	-	-	-	ATTTTACAGTGAAAGCATATAAAATG	GATTTTACAGTGAAAGCATATAAAATG/G	-1	P1	-
23:29728967-29728967	T	intron_variant	MODIFIER	ctnnbip1	ENSDARG00000038954	Transcript	ENSDART00000056865	protein_coding	-	3/3	-	-	-	-	-	rs179551181	C	C/T	-1	P1	-
23:29729048-29729048	C	intron_variant	MODIFIER	ctnnbip1	ENSDARG00000038954	Transcript	ENSDART00000056865	protein_coding	-	3/3	-	-	-	-	-	rs179550922	G	G/C	-1	P1	-
23:29729137-29729137	T	intron_variant	MODIFIER	ctnnbip1	ENSDARG00000038954	Transcript	ENSDART00000056865	protein_coding	-	3/3	-	-	-	-	-	rs179550945	G	G/T	-1	P1	-
23:29729195-29729195	C	intron_variant	MODIFIER	ctnnbip1	ENSDARG00000038954	Transcript	ENSDART00000056865	protein_coding	-	3/3	-	-	-	-	-	rs179550896	T	T/C	-1	P1	-
23:29729225-29729225	C	intron_variant	MODIFIER	ctnnbip1	ENSDARG00000038954	Transcript	ENSDART00000056865	protein_coding	-	3/3	-	-	-	-	-	rs179551252	T	T/C	-1	P1	-
23:29729313-29729313	A	intron_variant	MODIFIER	ctnnbip1	ENSDARG00000038954	Transcript	ENSDART00000056865	protein_coding	-	3/3	-	-	-	-	-	rs179550824	T	T/A	-1	P1	-
23:29729630-29729630	T	intron_variant	MODIFIER	ctnnbip1	ENSDARG00000038954	Transcript	ENSDART00000056865	protein_coding	-	3/3	-	-	-	-	-	rs501929368	C	C/T	-1	P1	-
23:29729641-29729641	C	intron_variant	MODIFIER	ctnnbip1	ENSDARG00000038954	Transcript	ENSDART00000056865	protein_coding	-	3/3	-	-	-	-	-	rs508988102	T	T/C	-1	P1	-
23:29729892-29729892	A	intron_variant	MODIFIER	ctnnbip1	ENSDARG00000038954	Transcript	ENSDART00000056865	protein_coding	-	3/3	-	-	-	-	-	-	T	T/A	-1	P1	-
23:29730201-29730201	C	intron_variant	MODIFIER	ctnnbip1	ENSDARG00000038954	Transcript	ENSDART00000056865	protein_coding	-	3/3	-	-	-	-	-	rs514086440	T	T/C	-1	P1	-
23:29730242-29730242	A	intron_variant	MODIFIER	ctnnbip1	ENSDARG00000038954	Transcript	ENSDART00000056865	protein_coding	-	3/3	-	-	-	-	-	rs504818137	T	T/A	-1	P1	-
23:29730271-29730277	AA	intron_variant	MODIFIER	ctnnbip1	ENSDARG00000038954	Transcript	ENSDART00000056865	protein_coding	-	3/3	-	-	-	-	-	-	G	AAGAAC/AAAAAAC	-1	P1	-
23:29730291-29730295	A	intron_variant	MODIFIER	ctnnbip1	ENSDARG00000038954	Transcript	ENSDART00000056865	protein_coding	-	3/3	-	-	-	-	-	-	-	TTTT/ATTTT	-1	P1	-
23:29730296-29730296	T	intron_variant	MODIFIER	ctnnbip1	ENSDARG00000038954	Transcript	ENSDART00000056865	protein_coding	-	3/3	-	-	-	-	-	-	G	G/T	-1	P1	-
23:29730299-29730300	TT	intron_variant	MODIFIER	ctnnbip1	ENSDARG00000038954	Transcript	ENSDART00000056865	protein_coding	-	3/3	-	-	-	-	-	-	AA	AA/TT	-1	P1	-
23:29730302-29730303	CG	intron_variant	MODIFIER	ctnnbip1	ENSDARG00000038954	Transcript	ENSDART00000056865	protein_coding	-	3/3	-	-	-	-	-	-	AA	AA/CG	-1	P1	-
23:29730305-29730305	T	intron_variant	MODIFIER	ctnnbip1	ENSDARG00000038954	Transcript	ENSDART00000056865	protein_coding	-	3/3	-	-	-	-	-	-	A	A/T	-1	P1	-
23:29730319-29730319	G	intron_variant	MODIFIER	ctnnbip1	ENSDARG00000038954	Transcript	ENSDART00000056865	protein_coding	-	3/3	-	-	-	-	-	-	T	T/G	-1	P1	-
23:29730344-29730345	AT	intron_variant	MODIFIER	ctnnbip1	ENSDARG00000038954	Transcript	ENSDART00000056865	protein_coding	-	3/3	-	-	-	-	-	-	TA	TA/AT	-1	P1	-
23:29730373-29730373	G	intron_variant	MODIFIER	ctnnbip1	ENSDARG00000038954	Transcript	ENSDART00000056865	protein_coding	-	3/3	-	-	-	-	-	rs505179361	A	A/G	-1	P1	-
23:29730380-29730380	G	intron_variant	MODIFIER	ctnnbip1	ENSDARG00000038954	Transcript	ENSDART00000056865	protein_coding	-	3/3	-	-	-	-	-	rs510230104	T	T/G	-1	P1	-
23:29730402-29730402	T	intron_variant	MODIFIER	ctnnbip1	ENSDARG00000038954	Transcript	ENSDART00000056865	protein_coding	-	3/3	-	-	-	-	-	rs500953811	A	A/T	-1	P1	-
23:29730430-29730430	G	intron_variant	MODIFIER	ctnnbip1	ENSDARG00000038954	Transcript	ENSDART00000056865	protein_coding	-	3/3	-	-	-	-	-	rs504507610	A	A/G	-1	P1	-
23:29730474-29730474	A	intron_variant	MODIFIER	ctnnbip1	ENSDARG00000038954	Transcript	ENSDART00000056865	protein_coding	-	3/3	-	-	-	-	-	rs511597107	C	C/A	-1	P1	-
23:29730527-29730527	A	intron_variant	MODIFIER	ctnnbip1	ENSDARG00000038954	Transcript	ENSDART00000056865	protein_coding	-	3/3	-	-	-	-	-	rs500338978	C	C/A	-1	P1	-
23:29730567-29730567	A	intron_variant	MODIFIER	ctnnbip1	ENSDARG00000038954	Transcript	ENSDART00000056865	protein_coding	-	3/3	-	-	-	-	-	rs507412567	C	C/A	-1	P1	-
23:29730590-29730590	C	intron_variant	MODIFIER	ctnnbip1	ENSDARG00000038954	Transcript	ENSDART00000056865	protein_coding	-	3/3	-	-	-	-	-	rs510413072	T	T/C	-1	P1	-
23:29730614-29730614	G	intron_variant	MODIFIER	ctnnbip1	ENSDARG00000038954	Transcript	ENSDART00000056865	protein_coding	-	3/3	-	-	-	-	-	rs500692268	A	A/G	-1	P1	-
23:29730631-29730631	G	intron_variant	MODIFIER	ctnnbip1	ENSDARG00000038954	Transcript	ENSDART00000056865	protein_coding	-	3/3	-	-	-	-	-	-	A	A/G	-1	P1	-
23:29730652-29730652	G	intron_variant	MODIFIER	ctnnbip1	ENSDARG00000038954	Transcript	ENSDART00000056865	protein_coding	-	3/3	-	-	-	-	-	-	T	T/G	-1	P1	-
23:29730665-29730665	C	intron_variant	MODIFIER	ctnnbip1	ENSDARG00000038954	Transcript	ENSDART00000056865	protein_coding	-	3/3	-	-	-	-	-	-	A	A/C	-1	P1	-
23:29730691-29730691	T	intron_variant	MODIFIER	ctnnbip1	ENSDARG00000038954	Transcript	ENSDART00000056865	protein_coding	-	3/3	-	-	-	-	-	rs512778814	G	G/T	-1	P1	-
23:29730692-29730692	T	intron_variant	MODIFIER	ctnnbip1	ENSDARG00000038954	Transcript	ENSDART00000056865	protein_coding	-	3/3	-	-	-	-	-	-	C	C/T	-1	P1	-
23:29730694-29730694	T	intron_variant	MODIFIER	ctnnbip1	ENSDARG00000038954	Transcript	ENSDART00000056865	protein_coding	-	3/3	-	-	-	-	-	-	C	C/T	-1	P1	-
23:29730699-29730716	-	intron_variant	MODIFIER	ctnnbip1	ENSDARG00000038954	Transcript	ENSDART00000056865	protein_coding	-	3/3	-	-	-	-	-	-	AGTTAGAT	TAGTTAGATAGTTAGAT/TAGTTAGAT	-1	P1	-
23:29730731-29730731	A	intron_variant	MODIFIER	ctnnbip1	ENSDARG00000038954	Transcript	ENSDART00000056865	protein_coding	-	3/3	-	-	-	-	-	rs501524831	T	T/A	-1	P1	-
23:29730792-29730792	G	intron_variant	MODIFIER	ctnnbip1	ENSDARG00000038954	Transcript	ENSDART00000056865	protein_coding	-	3/3	-	-	-	-	-	rs506581452	A	A/G	-1	P1	-
23:29730813-29730813	G	intron_variant	MODIFIER	ctnnbip1	ENSDARG00000038954	Transcript	ENSDART00000056865	protein_coding	-	3/3	-	-	-	-	-	-	C	C/G	-1	P1	-
23:29730823-29730823	T	intron_variant	MODIFIER	ctnnbip1	ENSDARG00000038954	Transcript	ENSDART00000056865	protein_coding	-	3/3	-	-	-	-	-	-	A	A/T	-1	P1	-
23:29730835-29730835	A	intron_variant	MODIFIER	ctnnbip1	ENSDARG00000038954	Transcript	ENSDART00000056865	protein_coding	-	3/3	-	-	-	-	-	rs512085136	T	T/A	-1	P1	-
23:29730846-29730846	T	intron_variant	MODIFIER	ctnnbip1	ENSDARG00000038954	Transcript	ENSDART00000056865	protein_coding	-	3/3	-	-	-	-	-	rs502845217	A	A/T	-1	P1	-
23:29730860-29730860	G	intron_variant	MODIFIER	ctnnbip1	ENSDARG00000038954	Transcript	ENSDART00000056865	protein_coding	-	3/3	-	-	-	-	-	rs507905049	A	A/G	-1	P1	-
23:29730872-29730872	A	intron_variant	MODIFIER	ctnnbip1	ENSDARG00000038954	Transcript	ENSDART00000056865	protein_coding	-	3/3	-	-	-	-	-	rs515023442	G	G/A	-1	P1	-
23:29730879-29730879	T	intron_variant	MODIFIER	ctnnbip1	ENSDARG00000038954	Transcript	ENSDART00000056865	protein_coding	-	3/3	-	-	-	-	-	rs503211413	C	C/T	-1	P1	-
23:29730889-29730889	A	intron_variant	MODIFIER	ctnnbip1	ENSDARG00000038954	Transcript	ENSDART00000056865	protein_coding	-	3/3	-	-	-	-	-	rs508224428	T	T/A	-1	P1	-
23:29730909-29730909	T	intron_variant	MODIFIER	ctnnbip1	ENSDARG00000038954	Transcript	ENSDART00000056865	protein_coding	-	3/3	-	-	-	-	-	-	G	G/T	-1	P1	-
23:29730942-29730942	G	intron_variant	MODIFIER	ctnnbip1	ENSDARG00000038954	Transcript	ENSDART00000056865	protein_coding	-	3/3	-	-	-	-	-	rs515334758	A	A/G	-1	P1	-
23:29730960-29730960	T	intron_variant	MODIFIER	ctnnbip1	ENSDARG00000038954	Transcript	ENSDART00000056865	protein_coding	-	3/3	-	-	-	-	-	rs504071118	C	C/T	-1	P1	-
23:29730963-29730963	C	intron_variant	MODIFIER	ctnnbip1	ENSDARG00000038954	Transcript	ENSDART00000056865	protein_coding	-	3/3	-	-	-	-	-	rs511160168	G	G/C	-1	P1	-
23:29730988-29730988	G	intron_variant	MODIFIER	ctnnbip1	ENSDARG00000038954	Transcript	ENSDART00000056865	protein_coding	-	3/3	-	-	-	-	-	rs514660877	C	C/G	-1	P1	-
23:29731002-29731002	T	intron_variant	MODIFIER	ctnnbip1	ENSDARG00000038954	Transcript	ENSDART00000056865	protein_coding	-	3/3	-	-	-	-	-	rs505483021	C	C/T	-1	P1	-
23:29731009-29731009	G	intron_variant	MODIFIER	ctnnbip1	ENSDARG00000038954	Transcript	ENSDART00000056865	protein_coding	-	3/3	-	-	-	-	-	rs510498996	A	A/G	-1	P1	-
23:29731022-29731022	T	intron_variant	MODIFIER	ctnnbip1	ENSDARG00000038954	Transcript	ENSDART00000056865	protein_coding	-	3/3	-	-	-	-	-	rs501224836	C	C/T	-1	P1	-
23:29731025-29731025	C	intron_variant	MODIFIER	ctnnbip1	ENSDARG00000038954	Transcript	ENSDART00000056865	protein_coding	-	3/3	-	-	-	-	-	rs506319885	T	T/C	-1	P1	-
23:29731031-29731031	C	intron_variant	MODIFIER	ctnnbip1	ENSDARG00000038954	Transcript	ENSDART00000056865	protein_coding	-	3/3	-	-	-	-	-	rs510841050	T	T/C	-1	P1	-
23:29731042-29731043	AT	intron_variant	MODIFIER	ctnnbip1	ENSDARG00000038954	Transcript	ENSDART00000056865	protein_coding	-	3/3	-	-	-	-	-	-	CC	CC/AT	-1	P1	-
23:29731082-29731082	G	intron_variant	MODIFIER	ctnnbip1	ENSDARG00000038954	Transcript	ENSDART00000056865	protein_coding	-	3/3	-	-	-	-	-	rs511688269	A	A/G	-1	P1	-
23:29731101-29731101	A	intron_variant	MODIFIER	ctnnbip1	ENSDARG00000038954	Transcript	ENSDART00000056865	protein_coding	-	3/3	-	-	-	-	-	rs502948490	G	G/A	-1	P1	-
23:29731136-29731136	G	intron_variant	MODIFIER	ctnnbip1	ENSDARG00000038954	Transcript	ENSDART00000056865	protein_coding	-	3/3	-	-	-	-	-	rs505914823	A	A/G	-1	P1	-
23:29731362-29731362	C	splice_polypyrimidine_tract_variant,intron_variant	LOW	ctnnbip1	ENSDARG00000038954	Transcript	ENSDART00000056865	protein_coding	-	2/3	-	-	-	-	-	rs513002023	T	T/C	-1	P1	-
23:29731364-29731364	C	intron_variant	MODIFIER	ctnnbip1	ENSDARG00000038954	Transcript	ENSDART00000056865	protein_coding	-	2/3	-	-	-	-	-	rs179551061	T	T/C	-1	P1	-
23:29731467-29731467	A	intron_variant	MODIFIER	ctnnbip1	ENSDARG00000038954	Transcript	ENSDART00000056865	protein_coding	-	2/3	-	-	-	-	-	rs501776606	T	T/A	-1	P1	-
23:29731484-29731484	A	intron_variant	MODIFIER	ctnnbip1	ENSDARG00000038954	Transcript	ENSDART00000056865	protein_coding	-	2/3	-	-	-	-	-	rs508852340	G	G/A	-1	P1	-
23:29731492-29731492	T	intron_variant	MODIFIER	ctnnbip1	ENSDARG00000038954	Transcript	ENSDART00000056865	protein_coding	-	2/3	-	-	-	-	-	rs515425716	C	C/T	-1	P1	-
23:29731527-29731527	A	intron_variant	MODIFIER	ctnnbip1	ENSDARG00000038954	Transcript	ENSDART00000056865	protein_coding	-	2/3	-	-	-	-	-	rs502095902	C	C/A	-1	P1	-
23:29731530-29731530	C	intron_variant	MODIFIER	ctnnbip1	ENSDARG00000038954	Transcript	ENSDART00000056865	protein_coding	-	2/3	-	-	-	-	-	rs509253694	T	T/C	-1	P1	-
23:29731558-29731558	C	intron_variant	MODIFIER	ctnnbip1	ENSDARG00000038954	Transcript	ENSDART00000056865	protein_coding	-	2/3	-	-	-	-	-	rs514242336	T	T/C	-1	P1	-
23:29731993-29731993	G	intron_variant	MODIFIER	ctnnbip1	ENSDARG00000038954	Transcript	ENSDART00000056865	protein_coding	-	2/3	-	-	-	-	-	-	T	T/G	-1	P1	-
23:29732128-29732128	T	intron_variant	MODIFIER	ctnnbip1	ENSDARG00000038954	Transcript	ENSDART00000056865	protein_coding	-	2/3	-	-	-	-	-	-	C	C/T	-1	P1	-
23:29732139-29732139	C	intron_variant	MODIFIER	ctnnbip1	ENSDARG00000038954	Transcript	ENSDART00000056865	protein_coding	-	2/3	-	-	-	-	-	-	G	G/C	-1	P1	-
23:29732177-29732178	CA	intron_variant	MODIFIER	ctnnbip1	ENSDARG00000038954	Transcript	ENSDART00000056865	protein_coding	-	2/3	-	-	-	-	-	-	TG	TG/CA	-1	P1	-
23:29732186-29732192	CTT	intron_variant	MODIFIER	ctnnbip1	ENSDARG00000038954	Transcript	ENSDART00000056865	protein_coding	-	2/3	-	-	-	-	-	-	TC	CCCTCG/CCCCTTG	-1	P1	-
23:29732224-29732224	T	intron_variant	MODIFIER	ctnnbip1	ENSDARG00000038954	Transcript	ENSDART00000056865	protein_coding	-	2/3	-	-	-	-	-	-	A	A/T	-1	P1	-
23:29732281-29732281	T	intron_variant	MODIFIER	ctnnbip1	ENSDARG00000038954	Transcript	ENSDART00000056865	protein_coding	-	2/3	-	-	-	-	-	-	C	C/T	-1	P1	-
23:29732779-29732779	G	intron_variant	MODIFIER	ctnnbip1	ENSDARG00000038954	Transcript	ENSDART00000056865	protein_coding	-	2/3	-	-	-	-	-	-	A	A/G	-1	P1	-
23:29732878-29732878	T	intron_variant	MODIFIER	ctnnbip1	ENSDARG00000038954	Transcript	ENSDART00000056865	protein_coding	-	2/3	-	-	-	-	-	rs505533101	C	C/T	-1	P1	-
23:29732883-29732883	G	intron_variant	MODIFIER	ctnnbip1	ENSDARG00000038954	Transcript	ENSDART00000056865	protein_coding	-	2/3	-	-	-	-	-	rs510610192	T	T/G	-1	P1	-
23:29732905-29732905	G	intron_variant	MODIFIER	ctnnbip1	ENSDARG00000038954	Transcript	ENSDART00000056865	protein_coding	-	2/3	-	-	-	-	-	-	A	A/G	-1	P1	-
23:29732926-29732935	-	intron_variant	MODIFIER	ctnnbip1	ENSDARG00000038954	Transcript	ENSDART00000056865	protein_coding	-	2/3	-	-	-	-	-	-	AAAT	AAATAAATG/AAATG	-1	P1	-
23:29732967-29732967	G	intron_variant	MODIFIER	ctnnbip1	ENSDARG00000038954	Transcript	ENSDART00000056865	protein_coding	-	2/3	-	-	-	-	-	rs504309907	A	A/G	-1	P1	-
23:29733046-29733046	A	intron_variant	MODIFIER	ctnnbip1	ENSDARG00000038954	Transcript	ENSDART00000056865	protein_coding	-	2/3	-	-	-	-	-	rs179551033	G	G/A	-1	P1	-
23:29733068-29733068	G	intron_variant	MODIFIER	ctnnbip1	ENSDARG00000038954	Transcript	ENSDART00000056865	protein_coding	-	2/3	-	-	-	-	-	rs179551147	A	A/G	-1	P1	-
23:29733074-29733074	T	intron_variant	MODIFIER	ctnnbip1	ENSDARG00000038954	Transcript	ENSDART00000056865	protein_coding	-	2/3	-	-	-	-	-	rs179551115	G	G/T	-1	P1	-
23:29733085-29733085	C	intron_variant	MODIFIER	ctnnbip1	ENSDARG00000038954	Transcript	ENSDART00000056865	protein_coding	-	2/3	-	-	-	-	-	rs179550808	T	T/C	-1	P1	-
23:29733116-29733116	T	intron_variant	MODIFIER	ctnnbip1	ENSDARG00000038954	Transcript	ENSDART00000056865	protein_coding	-	2/3	-	-	-	-	-	rs179550898	A	A/T	-1	P1	-
23:29733154-29733159	AAA	intron_variant	MODIFIER	ctnnbip1	ENSDARG00000038954	Transcript	ENSDART00000056865	protein_coding	-	2/3	-	-	-	-	-	-	GTTTT	GTTTT/AAA	-1	P1	-
23:29733161-29733161	A	intron_variant	MODIFIER	ctnnbip1	ENSDARG00000038954	Transcript	ENSDART00000056865	protein_coding	-	2/3	-	-	-	-	-	-	T	T/A	-1	P1	-
23:29733164-29733164	G	intron_variant	MODIFIER	ctnnbip1	ENSDARG00000038954	Transcript	ENSDART00000056865	protein_coding	-	2/3	-	-	-	-	-	-	T	T/G	-1	P1	-
23:29733166-29733166	C	intron_variant	MODIFIER	ctnnbip1	ENSDARG00000038954	Transcript	ENSDART00000056865	protein_coding	-	2/3	-	-	-	-	-	rs179551140	T	T/C	-1	P1	-
23:29733171-29733172	AC	intron_variant	MODIFIER	ctnnbip1	ENSDARG00000038954	Transcript	ENSDART00000056865	protein_coding	-	2/3	-	-	-	-	-	-	TT	TT/AC	-1	P1	-
23:29733188-29733188	G	intron_variant	MODIFIER	ctnnbip1	ENSDARG00000038954	Transcript	ENSDART00000056865	protein_coding	-	2/3	-	-	-	-	-	-	T	T/G	-1	P1	-
23:29733204-29733204	T	intron_variant	MODIFIER	ctnnbip1	ENSDARG00000038954	Transcript	ENSDART00000056865	protein_coding	-	2/3	-	-	-	-	-	rs179551159	A	A/T	-1	P1	-
23:29733223-29733223	T	intron_variant	MODIFIER	ctnnbip1	ENSDARG00000038954	Transcript	ENSDART00000056865	protein_coding	-	2/3	-	-	-	-	-	-	A	A/T	-1	P1	-
23:29733254-29733256	ACACTGGATGAAGTAGGTTCACAACTTT	intron_variant	MODIFIER	ctnnbip1	ENSDARG00000038954	Transcript	ENSDART00000056865	protein_coding	-	2/3	-	-	-	-	-	-	TC	TC/ACACTGGATGAAGTAGGTTCACAACTTT	-1	P1	-
23:29733402-29733402	T	intron_variant	MODIFIER	ctnnbip1	ENSDARG00000038954	Transcript	ENSDART00000056865	protein_coding	-	2/3	-	-	-	-	-	rs179551075	C	C/T	-1	P1	-
23:29733461-29733461	A	intron_variant	MODIFIER	ctnnbip1	ENSDARG00000038954	Transcript	ENSDART00000056865	protein_coding	-	2/3	-	-	-	-	-	rs179551146	C	C/A	-1	P1	-
23:29733506-29733506	T	intron_variant	MODIFIER	ctnnbip1	ENSDARG00000038954	Transcript	ENSDART00000056865	protein_coding	-	2/3	-	-	-	-	-	rs179551139	C	C/T	-1	P1	-
23:29733525-29733531	A	intron_variant	MODIFIER	ctnnbip1	ENSDARG00000038954	Transcript	ENSDART00000056865	protein_coding	-	2/3	-	-	-	-	-	-	-	AAAATG/AAAAATG	-1	P1	-
23:29733616-29733616	A	intron_variant	MODIFIER	ctnnbip1	ENSDARG00000038954	Transcript	ENSDART00000056865	protein_coding	-	2/3	-	-	-	-	-	rs179550805	G	G/A	-1	P1	-
23:29733642-29733642	C	intron_variant	MODIFIER	ctnnbip1	ENSDARG00000038954	Transcript	ENSDART00000056865	protein_coding	-	2/3	-	-	-	-	-	rs179551158	T	T/C	-1	P1	-
23:29733706-29733707	GC	intron_variant	MODIFIER	ctnnbip1	ENSDARG00000038954	Transcript	ENSDART00000056865	protein_coding	-	2/3	-	-	-	-	-	-	TA	TA/GC	-1	P1	-
23:29734108-29734114	-	intron_variant	MODIFIER	ctnnbip1	ENSDARG00000038954	Transcript	ENSDART00000056865	protein_coding	-	1/3	-	-	-	-	-	-	T	TTTTGC/TTTGC	-1	P1	-
23:29734263-29734263	G	intron_variant	MODIFIER	ctnnbip1	ENSDARG00000038954	Transcript	ENSDART00000056865	protein_coding	-	1/3	-	-	-	-	-	rs500469702	C	C/G	-1	P1	-
23:29734345-29734356	A	intron_variant	MODIFIER	ctnnbip1	ENSDARG00000038954	Transcript	ENSDART00000056865	protein_coding	-	1/3	-	-	-	-	-	-	-	AAAAAAAGAGC/AAAAAAAAGAGC	-1	P1	-
23:29734516-29734518	AAATATAATTTATTTTACTTCAAACT	intron_variant	MODIFIER	ctnnbip1	ENSDARG00000038954	Transcript	ENSDART00000056865	protein_coding	-	1/3	-	-	-	-	-	-	-	GT/AAATATAATTTATTTTACTTCAAACTGT	-1	P1	-
23:29734519-29734521	TTATATTC	intron_variant	MODIFIER	ctnnbip1	ENSDARG00000038954	Transcript	ENSDART00000056865	protein_coding	-	1/3	-	-	-	-	-	-	-	AT/TTATATTCAT	-1	P1	-
23:29734578-29734578	C	intron_variant	MODIFIER	ctnnbip1	ENSDARG00000038954	Transcript	ENSDART00000056865	protein_coding	-	1/3	-	-	-	-	-	rs513114318	T	T/C	-1	P1	-
23:29734819-29734819	G	intron_variant	MODIFIER	ctnnbip1	ENSDARG00000038954	Transcript	ENSDART00000056865	protein_coding	-	1/3	-	-	-	-	-	rs179550904	A	A/G	-1	P1	-
23:29735056-29735061	AA	intron_variant	MODIFIER	ctnnbip1	ENSDARG00000038954	Transcript	ENSDART00000056865	protein_coding	-	1/3	-	-	-	-	-	-	-	AAACT/AAAAACT	-1	P1	-
23:29735084-29735084	A	intron_variant	MODIFIER	ctnnbip1	ENSDARG00000038954	Transcript	ENSDART00000056865	protein_coding	-	1/3	-	-	-	-	-	rs506854701	C	C/A	-1	P1	-
23:29735142-29735144	-	intron_variant	MODIFIER	ctnnbip1	ENSDARG00000038954	Transcript	ENSDART00000056865	protein_coding	-	1/3	-	-	-	-	-	rs511945196	A	AT/T	-1	P1	-
23:29735145-29735145	C	intron_variant	MODIFIER	ctnnbip1	ENSDARG00000038954	Transcript	ENSDART00000056865	protein_coding	-	1/3	-	-	-	-	-	rs502179622	G	G/C	-1	P1	-
23:29735150-29735150	T	intron_variant	MODIFIER	ctnnbip1	ENSDARG00000038954	Transcript	ENSDART00000056865	protein_coding	-	1/3	-	-	-	-	-	rs509309049	G	G/T	-1	P1	-
23:29735168-29735169	CC	intron_variant	MODIFIER	ctnnbip1	ENSDARG00000038954	Transcript	ENSDART00000056865	protein_coding	-	1/3	-	-	-	-	-	-	TG	TG/CC	-1	P1	-
23:29735410-29735410	A	intron_variant	MODIFIER	ctnnbip1	ENSDARG00000038954	Transcript	ENSDART00000056865	protein_coding	-	1/3	-	-	-	-	-	rs508121159	T	T/A	-1	P1	-
23:29735515-29735515	T	intron_variant	MODIFIER	ctnnbip1	ENSDARG00000038954	Transcript	ENSDART00000056865	protein_coding	-	1/3	-	-	-	-	-	rs515694911	C	C/T	-1	P1	-
23:29735596-29735596	T	intron_variant	MODIFIER	ctnnbip1	ENSDARG00000038954	Transcript	ENSDART00000056865	protein_coding	-	1/3	-	-	-	-	-	-	C	C/T	-1	P1	-
23:29735604-29735604	T	intron_variant	MODIFIER	ctnnbip1	ENSDARG00000038954	Transcript	ENSDART00000056865	protein_coding	-	1/3	-	-	-	-	-	-	C	C/T	-1	P1	-
23:29735761-29735761	C	intron_variant	MODIFIER	ctnnbip1	ENSDARG00000038954	Transcript	ENSDART00000056865	protein_coding	-	1/3	-	-	-	-	-	rs504456503	G	G/C	-1	P1	-
23:29735851-29735851	C	intron_variant	MODIFIER	ctnnbip1	ENSDARG00000038954	Transcript	ENSDART00000056865	protein_coding	-	1/3	-	-	-	-	-	rs509462892	T	T/C	-1	P1	-
23:29735853-29735853	A	intron_variant	MODIFIER	ctnnbip1	ENSDARG00000038954	Transcript	ENSDART00000056865	protein_coding	-	1/3	-	-	-	-	-	-	C	C/A	-1	P1	-
23:29735881-29735881	T	intron_variant	MODIFIER	ctnnbip1	ENSDARG00000038954	Transcript	ENSDART00000056865	protein_coding	-	1/3	-	-	-	-	-	rs179551028	G	G/T	-1	P1	-
23:29735968-29735968	G	intron_variant	MODIFIER	ctnnbip1	ENSDARG00000038954	Transcript	ENSDART00000056865	protein_coding	-	1/3	-	-	-	-	-	rs514460960	A	A/G	-1	P1	-
23:29735986-29735986	G	intron_variant	MODIFIER	ctnnbip1	ENSDARG00000038954	Transcript	ENSDART00000056865	protein_coding	-	1/3	-	-	-	-	-	rs504700343	A	A/G	-1	P1	-
23:29735990-29735990	G	intron_variant	MODIFIER	ctnnbip1	ENSDARG00000038954	Transcript	ENSDART00000056865	protein_coding	-	1/3	-	-	-	-	-	rs509790134	A	A/G	-1	P1	-
23:29736011-29736012	TT	intron_variant	MODIFIER	ctnnbip1	ENSDARG00000038954	Transcript	ENSDART00000056865	protein_coding	-	1/3	-	-	-	-	-	-	GC	GC/TT	-1	P1	-
23:29736071-29736071	A	intron_variant	MODIFIER	ctnnbip1	ENSDARG00000038954	Transcript	ENSDART00000056865	protein_coding	-	1/3	-	-	-	-	-	rs510636610	C	C/A	-1	P1	-
23:29736075-29736075	T	intron_variant	MODIFIER	ctnnbip1	ENSDARG00000038954	Transcript	ENSDART00000056865	protein_coding	-	1/3	-	-	-	-	-	rs499899036	A	A/T	-1	P1	-
23:29736201-29736201	G	intron_variant	MODIFIER	ctnnbip1	ENSDARG00000038954	Transcript	ENSDART00000056865	protein_coding	-	1/3	-	-	-	-	-	rs506992898	A	A/G	-1	P1	-
23:29736229-29736229	A	intron_variant	MODIFIER	ctnnbip1	ENSDARG00000038954	Transcript	ENSDART00000056865	protein_coding	-	1/3	-	-	-	-	-	rs512006226	G	G/A	-1	P1	-
23:29736248-29736248	C	intron_variant	MODIFIER	ctnnbip1	ENSDARG00000038954	Transcript	ENSDART00000056865	protein_coding	-	1/3	-	-	-	-	-	rs500781415	T	T/C	-1	P1	-
23:29736328-29736328	T	intron_variant	MODIFIER	ctnnbip1	ENSDARG00000038954	Transcript	ENSDART00000056865	protein_coding	-	1/3	-	-	-	-	-	rs505838214	A	A/T	-1	P1	-
23:29736354-29736355	TA	intron_variant	MODIFIER	ctnnbip1	ENSDARG00000038954	Transcript	ENSDART00000056865	protein_coding	-	1/3	-	-	-	-	-	-	AT	AT/TA	-1	P1	-
23:29736377-29736377	T	intron_variant	MODIFIER	ctnnbip1	ENSDARG00000038954	Transcript	ENSDART00000056865	protein_coding	-	1/3	-	-	-	-	-	rs512364758	C	C/T	-1	P1	-
23:29736418-29736418	A	intron_variant	MODIFIER	ctnnbip1	ENSDARG00000038954	Transcript	ENSDART00000056865	protein_coding	-	1/3	-	-	-	-	-	rs503130469	T	T/A	-1	P1	-
23:29736430-29736430	C	intron_variant	MODIFIER	ctnnbip1	ENSDARG00000038954	Transcript	ENSDART00000056865	protein_coding	-	1/3	-	-	-	-	-	rs508234960	T	T/C	-1	P1	-
23:29736508-29736508	T	intron_variant	MODIFIER	ctnnbip1	ENSDARG00000038954	Transcript	ENSDART00000056865	protein_coding	-	1/3	-	-	-	-	-	rs513239350	G	G/T	-1	P1	-
23:29736515-29736515	G	intron_variant	MODIFIER	ctnnbip1	ENSDARG00000038954	Transcript	ENSDART00000056865	protein_coding	-	1/3	-	-	-	-	-	rs502433525	C	C/G	-1	P1	-
23:29736584-29736584	A	intron_variant	MODIFIER	ctnnbip1	ENSDARG00000038954	Transcript	ENSDART00000056865	protein_coding	-	1/3	-	-	-	-	-	rs179551034	G	G/A	-1	P1	-
23:29736610-29736610	T	intron_variant	MODIFIER	ctnnbip1	ENSDARG00000038954	Transcript	ENSDART00000056865	protein_coding	-	1/3	-	-	-	-	-	rs514612922	C	C/T	-1	P1	-
23:29736678-29736678	C	intron_variant	MODIFIER	ctnnbip1	ENSDARG00000038954	Transcript	ENSDART00000056865	protein_coding	-	1/3	-	-	-	-	-	rs505335872	T	T/C	-1	P1	-
23:29736706-29736706	A	intron_variant	MODIFIER	ctnnbip1	ENSDARG00000038954	Transcript	ENSDART00000056865	protein_coding	-	1/3	-	-	-	-	-	rs508313924	G	G/A	-1	P1	-
23:29736756-29736758	CTT	intron_variant	MODIFIER	ctnnbip1	ENSDARG00000038954	Transcript	ENSDART00000056865	protein_coding	-	1/3	-	-	-	-	-	-	GGC	GGC/CTT	-1	P1	-
23:29736761-29736790	-	intron_variant	MODIFIER	ctnnbip1	ENSDARG00000038954	Transcript	ENSDART00000056865	protein_coding	-	1/3	-	-	-	-	-	-	CACACCGACTGTCTTAATTAAATGCTGA	CACACCGACTGTCTTAATTAAATGCTGAT/T	-1	P1	-
23:29736794-29736794	G	intron_variant	MODIFIER	ctnnbip1	ENSDARG00000038954	Transcript	ENSDART00000056865	protein_coding	-	1/3	-	-	-	-	-	-	A	A/G	-1	P1	-
23:29736795-29736801	-	intron_variant	MODIFIER	ctnnbip1	ENSDARG00000038954	Transcript	ENSDART00000056865	protein_coding	-	1/3	-	-	-	-	-	-	TATCT	TTATCT/T	-1	P1	-
23:29736804-29736804	T	intron_variant	MODIFIER	ctnnbip1	ENSDARG00000038954	Transcript	ENSDART00000056865	protein_coding	-	1/3	-	-	-	-	-	-	C	C/T	-1	P1	-
23:29736805-29736809	-	intron_variant	MODIFIER	ctnnbip1	ENSDARG00000038954	Transcript	ENSDART00000056865	protein_coding	-	1/3	-	-	-	-	-	-	GCT	GCTA/A	-1	P1	-
23:29736826-29736826	T	intron_variant	MODIFIER	ctnnbip1	ENSDARG00000038954	Transcript	ENSDART00000056865	protein_coding	-	1/3	-	-	-	-	-	rs513717396	A	A/T	-1	P1	-
23:29736828-29736828	G	intron_variant	MODIFIER	ctnnbip1	ENSDARG00000038954	Transcript	ENSDART00000056865	protein_coding	-	1/3	-	-	-	-	-	rs504518122	C	C/G	-1	P1	-
23:29736893-29736893	T	intron_variant	MODIFIER	ctnnbip1	ENSDARG00000038954	Transcript	ENSDART00000056865	protein_coding	-	1/3	-	-	-	-	-	rs510073716	A	A/T	-1	P1	-
23:29736971-29736971	T	intron_variant	MODIFIER	ctnnbip1	ENSDARG00000038954	Transcript	ENSDART00000056865	protein_coding	-	1/3	-	-	-	-	-	rs500828937	A	A/T	-1	P1	-
23:29737154-29737154	A	intron_variant	MODIFIER	ctnnbip1	ENSDARG00000038954	Transcript	ENSDART00000056865	protein_coding	-	1/3	-	-	-	-	-	rs505882549	T	T/A	-1	P1	-
23:29737180-29737205	CATATTT	intron_variant	MODIFIER	ctnnbip1	ENSDARG00000038954	Transcript	ENSDART00000056865	protein_coding	-	1/3	-	-	-	-	-	-	ATATATTA	AAAAAAAATATATTAAAAAAAATTC/AAAAAAACATATTTAAAAAAATTC	-1	P1	-
23:29737295-29737295	T	intron_variant	MODIFIER	ctnnbip1	ENSDARG00000038954	Transcript	ENSDART00000056865	protein_coding	-	1/3	-	-	-	-	-	rs510952697	C	C/T	-1	P1	-
23:29737379-29737379	G	intron_variant	MODIFIER	ctnnbip1	ENSDARG00000038954	Transcript	ENSDART00000056865	protein_coding	-	1/3	-	-	-	-	-	rs179551134	T	T/G	-1	P1	-
23:29737775-29737775	G	intron_variant	MODIFIER	ctnnbip1	ENSDARG00000038954	Transcript	ENSDART00000056865	protein_coding	-	1/3	-	-	-	-	-	rs501196409	A	A/G	-1	P1	-
23:29737915-29737915	T	intron_variant	MODIFIER	ctnnbip1	ENSDARG00000038954	Transcript	ENSDART00000056865	protein_coding	-	1/3	-	-	-	-	-	rs506205329	C	C/T	-1	P1	-
23:29738023-29738023	G	intron_variant	MODIFIER	ctnnbip1	ENSDARG00000038954	Transcript	ENSDART00000056865	protein_coding	-	1/3	-	-	-	-	-	rs179551188	A	A/G	-1	P1	-
23:29738049-29738049	A	intron_variant	MODIFIER	ctnnbip1	ENSDARG00000038954	Transcript	ENSDART00000056865	protein_coding	-	1/3	-	-	-	-	-	rs179550933	G	G/A	-1	P1	-
23:29738147-29738147	G	intron_variant	MODIFIER	ctnnbip1	ENSDARG00000038954	Transcript	ENSDART00000056865	protein_coding	-	1/3	-	-	-	-	-	rs179550949	T	T/G	-1	P1	-
23:29738182-29738184	GTTGG	intron_variant	MODIFIER	ctnnbip1	ENSDARG00000038954	Transcript	ENSDART00000056865	protein_coding	-	1/3	-	-	-	-	-	-	-	GA/GGTTGGA	-1	P1	-
23:29738185-29738185	A	intron_variant	MODIFIER	ctnnbip1	ENSDARG00000038954	Transcript	ENSDART00000056865	protein_coding	-	1/3	-	-	-	-	-	rs179551157	T	T/A	-1	P1	-
23:29738212-29738212	G	intron_variant	MODIFIER	ctnnbip1	ENSDARG00000038954	Transcript	ENSDART00000056865	protein_coding	-	1/3	-	-	-	-	-	rs179551120	A	A/G	-1	P1	-
23:29738254-29738255	TT	intron_variant	MODIFIER	ctnnbip1	ENSDARG00000038954	Transcript	ENSDART00000056865	protein_coding	-	1/3	-	-	-	-	-	-	AC	AC/TT	-1	P1	-
23:29738365-29738365	T	intron_variant	MODIFIER	ctnnbip1	ENSDARG00000038954	Transcript	ENSDART00000056865	protein_coding	-	1/3	-	-	-	-	-	rs507066103	C	C/T	-1	P1	-
23:29738410-29738410	A	intron_variant	MODIFIER	ctnnbip1	ENSDARG00000038954	Transcript	ENSDART00000056865	protein_coding	-	1/3	-	-	-	-	-	rs512610384	G	G/A	-1	P1	-
23:29738487-29738503	T	intron_variant	MODIFIER	ctnnbip1	ENSDARG00000038954	Transcript	ENSDART00000056865	protein_coding	-	1/3	-	-	-	-	-	-	-	TTTTTTTTATTATTTA/TTTTTTTTTATTATTTA	-1	P1	-
23:29738629-29738629	G	intron_variant	MODIFIER	ctnnbip1	ENSDARG00000038954	Transcript	ENSDART00000056865	protein_coding	-	1/3	-	-	-	-	-	rs508426419	T	T/G	-1	P1	-
23:29738646-29738646	A	intron_variant	MODIFIER	ctnnbip1	ENSDARG00000038954	Transcript	ENSDART00000056865	protein_coding	-	1/3	-	-	-	-	-	rs515535915	G	G/A	-1	P1	-
23:29738682-29738682	T	intron_variant	MODIFIER	ctnnbip1	ENSDARG00000038954	Transcript	ENSDART00000056865	protein_coding	-	1/3	-	-	-	-	-	-	C	C/T	-1	P1	-
23:29738756-29738756	A	intron_variant	MODIFIER	ctnnbip1	ENSDARG00000038954	Transcript	ENSDART00000056865	protein_coding	-	1/3	-	-	-	-	-	-	G	G/A	-1	P1	-
23:29738992-29738992	T	intron_variant	MODIFIER	ctnnbip1	ENSDARG00000038954	Transcript	ENSDART00000056865	protein_coding	-	1/3	-	-	-	-	-	rs501662732	A	A/T	-1	P1	-
23:29739073-29739073	T	intron_variant	MODIFIER	ctnnbip1	ENSDARG00000038954	Transcript	ENSDART00000056865	protein_coding	-	1/3	-	-	-	-	-	rs508782187	C	C/T	-1	P1	-
23:29739157-29739157	G	intron_variant	MODIFIER	ctnnbip1	ENSDARG00000038954	Transcript	ENSDART00000056865	protein_coding	-	1/3	-	-	-	-	-	rs513843050	A	A/G	-1	P1	-
23:29739179-29739199	-	intron_variant	MODIFIER	ctnnbip1	ENSDARG00000038954	Transcript	ENSDART00000056865	protein_coding	-	1/3	-	-	-	-	-	-	CA	ACACACACACACACAAACAT/ACACACACACACAAACAT	-1	P1	-
23:29739241-29739241	A	intron_variant	MODIFIER	ctnnbip1	ENSDARG00000038954	Transcript	ENSDART00000056865	protein_coding	-	1/3	-	-	-	-	-	-	G	G/A	-1	P1	-
23:29739524-29739524	T	intron_variant	MODIFIER	ctnnbip1	ENSDARG00000038954	Transcript	ENSDART00000056865	protein_coding	-	1/3	-	-	-	-	-	rs504597306	C	C/T	-1	P1	-
23:29739745-29739745	G	intron_variant	MODIFIER	ctnnbip1	ENSDARG00000038954	Transcript	ENSDART00000056865	protein_coding	-	1/3	-	-	-	-	-	-	A	A/G	-1	P1	-
23:29739763-29739763	G	intron_variant	MODIFIER	ctnnbip1	ENSDARG00000038954	Transcript	ENSDART00000056865	protein_coding	-	1/3	-	-	-	-	-	-	A	A/G	-1	P1	-
23:29739772-29739772	T	intron_variant	MODIFIER	ctnnbip1	ENSDARG00000038954	Transcript	ENSDART00000056865	protein_coding	-	1/3	-	-	-	-	-	-	A	A/T	-1	P1	-
23:29739814-29739814	G	intron_variant	MODIFIER	ctnnbip1	ENSDARG00000038954	Transcript	ENSDART00000056865	protein_coding	-	1/3	-	-	-	-	-	-	A	A/G	-1	P1	-
23:29739869-29739869	A	intron_variant	MODIFIER	ctnnbip1	ENSDARG00000038954	Transcript	ENSDART00000056865	protein_coding	-	1/3	-	-	-	-	-	rs179551106	T	T/A	-1	P1	-
23:29739957-29739957	G	intron_variant	MODIFIER	ctnnbip1	ENSDARG00000038954	Transcript	ENSDART00000056865	protein_coding	-	1/3	-	-	-	-	-	rs515206231	A	A/G	-1	P1	-
23:29740224-29740224	A	intron_variant	MODIFIER	ctnnbip1	ENSDARG00000038954	Transcript	ENSDART00000056865	protein_coding	-	1/3	-	-	-	-	-	rs179551197	T	T/A	-1	P1	-
23:29740386-29740386	C	intron_variant	MODIFIER	ctnnbip1	ENSDARG00000038954	Transcript	ENSDART00000056865	protein_coding	-	1/3	-	-	-	-	-	rs503944396	T	T/C	-1	P1	-
23:29740448-29740448	A	intron_variant	MODIFIER	ctnnbip1	ENSDARG00000038954	Transcript	ENSDART00000056865	protein_coding	-	1/3	-	-	-	-	-	rs510999625	G	G/A	-1	P1	-
23:29740520-29740520	A	intron_variant	MODIFIER	ctnnbip1	ENSDARG00000038954	Transcript	ENSDART00000056865	protein_coding	-	1/3	-	-	-	-	-	-	T	T/A	-1	P1	-
23:29740522-29740522	A	intron_variant	MODIFIER	ctnnbip1	ENSDARG00000038954	Transcript	ENSDART00000056865	protein_coding	-	1/3	-	-	-	-	-	rs499707673	G	G/A	-1	P1	-
23:29740550-29740551	TG	intron_variant	MODIFIER	ctnnbip1	ENSDARG00000038954	Transcript	ENSDART00000056865	protein_coding	-	1/3	-	-	-	-	-	-	GT	GT/TG	-1	P1	-
23:29740735-29740735	T	intron_variant	MODIFIER	ctnnbip1	ENSDARG00000038954	Transcript	ENSDART00000056865	protein_coding	-	1/3	-	-	-	-	-	rs500042472	C	C/T	-1	P1	-
23:29740740-29740740	T	intron_variant	MODIFIER	ctnnbip1	ENSDARG00000038954	Transcript	ENSDART00000056865	protein_coding	-	1/3	-	-	-	-	-	rs179551025	C	C/T	-1	P1	-
23:29740750-29740764	T	intron_variant	MODIFIER	ctnnbip1	ENSDARG00000038954	Transcript	ENSDART00000056865	protein_coding	-	1/3	-	-	-	-	-	-	-	TTTTTTAAAATAAG/TTTTTTTAAAATAAG	-1	P1	-
23:29740839-29740839	A	intron_variant	MODIFIER	ctnnbip1	ENSDARG00000038954	Transcript	ENSDART00000056865	protein_coding	-	1/3	-	-	-	-	-	rs179550965	G	G/A	-1	P1	-
23:29740873-29740873	C	intron_variant	MODIFIER	ctnnbip1	ENSDARG00000038954	Transcript	ENSDART00000056865	protein_coding	-	1/3	-	-	-	-	-	rs179551227	T	T/C	-1	P1	-
23:29740901-29740901	A	intron_variant	MODIFIER	ctnnbip1	ENSDARG00000038954	Transcript	ENSDART00000056865	protein_coding	-	1/3	-	-	-	-	-	rs179551130	G	G/A	-1	P1	-
23:29740981-29741000	AA	intron_variant	MODIFIER	ctnnbip1	ENSDARG00000038954	Transcript	ENSDART00000056865	protein_coding	-	1/3	-	-	-	-	-	-	-	AAAACAAAAAAAAATGATG/AAAACAAAAAAAAAAATGATG	-1	P1	-
23:29741086-29741092	A	intron_variant	MODIFIER	ctnnbip1	ENSDARG00000038954	Transcript	ENSDART00000056865	protein_coding	-	1/3	-	-	-	-	-	-	-	AAAATC/AAAAATC	-1	P1	-
23:29741221-29741221	T	intron_variant	MODIFIER	ctnnbip1	ENSDARG00000038954	Transcript	ENSDART00000056865	protein_coding	-	1/3	-	-	-	-	-	rs179550913	C	C/T	-1	P1	-
23:29741233-29741233	G	intron_variant	MODIFIER	ctnnbip1	ENSDARG00000038954	Transcript	ENSDART00000056865	protein_coding	-	1/3	-	-	-	-	-	rs179551202	A	A/G	-1	P1	-
23:29741239-29741239	C	intron_variant	MODIFIER	ctnnbip1	ENSDARG00000038954	Transcript	ENSDART00000056865	protein_coding	-	1/3	-	-	-	-	-	rs179550880	G	G/C	-1	P1	-
23:29741297-29741298	CA	intron_variant	MODIFIER	ctnnbip1	ENSDARG00000038954	Transcript	ENSDART00000056865	protein_coding	-	1/3	-	-	-	-	-	-	TG	TG/CA	-1	P1	-
23:29741316-29741316	T	intron_variant	MODIFIER	ctnnbip1	ENSDARG00000038954	Transcript	ENSDART00000056865	protein_coding	-	1/3	-	-	-	-	-	rs179550990	C	C/T	-1	P1	-
23:29741396-29741396	C	intron_variant	MODIFIER	ctnnbip1	ENSDARG00000038954	Transcript	ENSDART00000056865	protein_coding	-	1/3	-	-	-	-	-	rs179551082	T	T/C	-1	P1	-
23:29741405-29741405	G	intron_variant	MODIFIER	ctnnbip1	ENSDARG00000038954	Transcript	ENSDART00000056865	protein_coding	-	1/3	-	-	-	-	-	rs179551236	A	A/G	-1	P1	-
23:29741524-29741526	AA	intron_variant	MODIFIER	ctnnbip1	ENSDARG00000038954	Transcript	ENSDART00000056865	protein_coding	-	1/3	-	-	-	-	-	-	C	AC/AAA	-1	P1	-
23:29741607-29741607	G	intron_variant	MODIFIER	ctnnbip1	ENSDARG00000038954	Transcript	ENSDART00000056865	protein_coding	-	1/3	-	-	-	-	-	rs504855730	T	T/G	-1	P1	-
23:29741617-29741617	C	intron_variant	MODIFIER	ctnnbip1	ENSDARG00000038954	Transcript	ENSDART00000056865	protein_coding	-	1/3	-	-	-	-	-	rs509863340	T	T/C	-1	P1	-
23:29741646-29741646	C	intron_variant	MODIFIER	ctnnbip1	ENSDARG00000038954	Transcript	ENSDART00000056865	protein_coding	-	1/3	-	-	-	-	-	rs500151505	T	T/C	-1	P1	-
23:29741659-29741659	T	intron_variant	MODIFIER	ctnnbip1	ENSDARG00000038954	Transcript	ENSDART00000056865	protein_coding	-	1/3	-	-	-	-	-	rs505192335	C	C/T	-1	P1	-
23:29741761-29741761	T	intron_variant	MODIFIER	ctnnbip1	ENSDARG00000038954	Transcript	ENSDART00000056865	protein_coding	-	1/3	-	-	-	-	-	rs510194123	C	C/T	-1	P1	-
23:29741772-29741794	-	intron_variant	MODIFIER	ctnnbip1	ENSDARG00000038954	Transcript	ENSDART00000056865	protein_coding	-	1/3	-	-	-	-	-	-	A	AAAAAAAATAAATAAATAATTC/AAAAAAATAAATAAATAATTC	-1	P1	-
23:29741839-29741840	CA	intron_variant	MODIFIER	ctnnbip1	ENSDARG00000038954	Transcript	ENSDART00000056865	protein_coding	-	1/3	-	-	-	-	-	-	TC	TC/CA	-1	P1	-
23:29741865-29741865	T	intron_variant	MODIFIER	ctnnbip1	ENSDARG00000038954	Transcript	ENSDART00000056865	protein_coding	-	1/3	-	-	-	-	-	rs500297112	C	C/T	-1	P1	-
23:29741885-29741885	C	intron_variant	MODIFIER	ctnnbip1	ENSDARG00000038954	Transcript	ENSDART00000056865	protein_coding	-	1/3	-	-	-	-	-	rs507427798	A	A/C	-1	P1	-
23:29741889-29741889	C	intron_variant	MODIFIER	ctnnbip1	ENSDARG00000038954	Transcript	ENSDART00000056865	protein_coding	-	1/3	-	-	-	-	-	rs512473682	G	G/C	-1	P1	-
23:29741909-29741909	C	intron_variant	MODIFIER	ctnnbip1	ENSDARG00000038954	Transcript	ENSDART00000056865	protein_coding	-	1/3	-	-	-	-	-	rs179551195	T	T/C	-1	P1	-
23:29741991-29741991	C	intron_variant	MODIFIER	ctnnbip1	ENSDARG00000038954	Transcript	ENSDART00000056865	protein_coding	-	1/3	-	-	-	-	-	rs179551206	T	T/C	-1	P1	-
23:29742000-29742000	G	intron_variant	MODIFIER	ctnnbip1	ENSDARG00000038954	Transcript	ENSDART00000056865	protein_coding	-	1/3	-	-	-	-	-	rs179551037	C	C/G	-1	P1	-
23:29742094-29742094	T	intron_variant	MODIFIER	ctnnbip1	ENSDARG00000038954	Transcript	ENSDART00000056865	protein_coding	-	1/3	-	-	-	-	-	rs179551133	C	C/T	-1	P1	-
23:29742105-29742107	GA	intron_variant	MODIFIER	ctnnbip1	ENSDARG00000038954	Transcript	ENSDART00000056865	protein_coding	-	1/3	-	-	-	-	-	rs512821442	-	AC/GAAC	-1	P1	-
23:29742249-29742250	CT	intron_variant	MODIFIER	ctnnbip1	ENSDARG00000038954	Transcript	ENSDART00000056865	protein_coding	-	1/3	-	-	-	-	-	-	GC	GC/CT	-1	P1	-
23:29742284-29742292	ATTTTTAGA	intron_variant	MODIFIER	ctnnbip1	ENSDARG00000038954	Transcript	ENSDART00000056865	protein_coding	-	1/3	-	-	-	-	-	rs179550993	ATTTTTGGA	ATTTTTGGA/ATTTTTAGA	-1	P1	-
23:29742366-29742366	C	intron_variant	MODIFIER	ctnnbip1	ENSDARG00000038954	Transcript	ENSDART00000056865	protein_coding	-	1/3	-	-	-	-	-	rs504933933	T	T/C	-1	P1	-
23:29742379-29742379	G	intron_variant	MODIFIER	ctnnbip1	ENSDARG00000038954	Transcript	ENSDART00000056865	protein_coding	-	1/3	-	-	-	-	-	rs507946956	A	A/G	-1	P1	-
23:29742500-29742500	C	intron_variant	MODIFIER	ctnnbip1	ENSDARG00000038954	Transcript	ENSDART00000056865	protein_coding	-	1/3	-	-	-	-	-	rs515012535	G	G/C	-1	P1	-
23:29742620-29742620	A	intron_variant	MODIFIER	ctnnbip1	ENSDARG00000038954	Transcript	ENSDART00000056865	protein_coding	-	1/3	-	-	-	-	-	rs505268852	G	G/A	-1	P1	-
23:29742625-29742625	T	intron_variant	MODIFIER	ctnnbip1	ENSDARG00000038954	Transcript	ENSDART00000056865	protein_coding	-	1/3	-	-	-	-	-	rs179519546	A	A/T	-1	P1	-
23:29742627-29742627	C	intron_variant	MODIFIER	ctnnbip1	ENSDARG00000038954	Transcript	ENSDART00000056865	protein_coding	-	1/3	-	-	-	-	-	rs179519480	T	T/C	-1	P1	-
23:29742655-29742668	A	intron_variant	MODIFIER	ctnnbip1	ENSDARG00000038954	Transcript	ENSDART00000056865	protein_coding	-	1/3	-	-	-	-	-	-	-	AAAAAAAAAATGC/AAAAAAAAAAATGC	-1	P1	-
23:29742723-29742723	A	intron_variant	MODIFIER	ctnnbip1	ENSDARG00000038954	Transcript	ENSDART00000056865	protein_coding	-	1/3	-	-	-	-	-	rs504044745	G	G/A	-1	P1	-
23:29742779-29742780	GC	intron_variant	MODIFIER	ctnnbip1	ENSDARG00000038954	Transcript	ENSDART00000056865	protein_coding	-	1/3	-	-	-	-	-	-	AA	AA/GC	-1	P1	-
23:29742824-29742824	G	intron_variant	MODIFIER	ctnnbip1	ENSDARG00000038954	Transcript	ENSDART00000056865	protein_coding	-	1/3	-	-	-	-	-	rs507453270	T	T/G	-1	P1	-
23:29742837-29742858	A	intron_variant	MODIFIER	ctnnbip1	ENSDARG00000038954	Transcript	ENSDART00000056865	protein_coding	-	1/3	-	-	-	-	-	-	-	AAACAAGAAAAAAAATTTAAG/AAACAAGAAAAAAAAATTTAAG	-1	P1	-
23:29743062-29743062	T	intron_variant	MODIFIER	ctnnbip1	ENSDARG00000038954	Transcript	ENSDART00000056865	protein_coding	-	1/3	-	-	-	-	-	rs506354310	A	A/T	-1	P1	-
23:29743071-29743071	C	intron_variant	MODIFIER	ctnnbip1	ENSDARG00000038954	Transcript	ENSDART00000056865	protein_coding	-	1/3	-	-	-	-	-	rs179551213	T	T/C	-1	P1	-
23:29743264-29743264	C	intron_variant	MODIFIER	ctnnbip1	ENSDARG00000038954	Transcript	ENSDART00000056865	protein_coding	-	1/3	-	-	-	-	-	rs179550955	T	T/C	-1	P1	-
23:29743271-29743273	T	intron_variant	MODIFIER	ctnnbip1	ENSDARG00000038954	Transcript	ENSDART00000056865	protein_coding	-	1/3	-	-	-	-	-	-	-	TA/TTA	-1	P1	-
23:29743278-29743278	A	intron_variant	MODIFIER	ctnnbip1	ENSDARG00000038954	Transcript	ENSDART00000056865	protein_coding	-	1/3	-	-	-	-	-	rs179551065	C	C/A	-1	P1	-
23:29743301-29743301	A	intron_variant	MODIFIER	ctnnbip1	ENSDARG00000038954	Transcript	ENSDART00000056865	protein_coding	-	1/3	-	-	-	-	-	rs179551187	T	T/A	-1	P1	-
23:29743319-29743319	G	intron_variant	MODIFIER	ctnnbip1	ENSDARG00000038954	Transcript	ENSDART00000056865	protein_coding	-	1/3	-	-	-	-	-	rs179551259	T	T/G	-1	P1	-
23:29743351-29743351	A	intron_variant	MODIFIER	ctnnbip1	ENSDARG00000038954	Transcript	ENSDART00000056865	protein_coding	-	1/3	-	-	-	-	-	rs179550980	G	G/A	-1	P1	-
23:29743377-29743377	G	intron_variant	MODIFIER	ctnnbip1	ENSDARG00000038954	Transcript	ENSDART00000056865	protein_coding	-	1/3	-	-	-	-	-	rs179551251	A	A/G	-1	P1	-
23:29743400-29743400	A	intron_variant	MODIFIER	ctnnbip1	ENSDARG00000038954	Transcript	ENSDART00000056865	protein_coding	-	1/3	-	-	-	-	-	rs179550865	T	T/A	-1	P1	-
23:29743405-29743405	T	intron_variant	MODIFIER	ctnnbip1	ENSDARG00000038954	Transcript	ENSDART00000056865	protein_coding	-	1/3	-	-	-	-	-	rs179551114	A	A/T	-1	P1	-
23:29743499-29743499	G	intron_variant	MODIFIER	ctnnbip1	ENSDARG00000038954	Transcript	ENSDART00000056865	protein_coding	-	1/3	-	-	-	-	-	rs179551094	A	A/G	-1	P1	-
23:29743507-29743507	T	intron_variant	MODIFIER	ctnnbip1	ENSDARG00000038954	Transcript	ENSDART00000056865	protein_coding	-	1/3	-	-	-	-	-	rs179551258	G	G/T	-1	P1	-
23:29743605-29743606	TG	intron_variant	MODIFIER	ctnnbip1	ENSDARG00000038954	Transcript	ENSDART00000056865	protein_coding	-	1/3	-	-	-	-	-	-	AA	AA/TG	-1	P1	-
23:29743727-29743727	C	intron_variant	MODIFIER	ctnnbip1	ENSDARG00000038954	Transcript	ENSDART00000056865	protein_coding	-	1/3	-	-	-	-	-	rs179551220	A	A/C	-1	P1	-
23:29743869-29743869	A	intron_variant	MODIFIER	ctnnbip1	ENSDARG00000038954	Transcript	ENSDART00000056865	protein_coding	-	1/3	-	-	-	-	-	rs179551175	C	C/A	-1	P1	-
23:29744129-29744129	C	intron_variant	MODIFIER	ctnnbip1	ENSDARG00000038954	Transcript	ENSDART00000056865	protein_coding	-	1/3	-	-	-	-	-	rs179551099	G	G/C	-1	P1	-
23:29744138-29744138	T	intron_variant	MODIFIER	ctnnbip1	ENSDARG00000038954	Transcript	ENSDART00000056865	protein_coding	-	1/3	-	-	-	-	-	rs179551200	A	A/T	-1	P1	-
23:29744148-29744148	A	intron_variant	MODIFIER	ctnnbip1	ENSDARG00000038954	Transcript	ENSDART00000056865	protein_coding	-	1/3	-	-	-	-	-	rs179550884	T	T/A	-1	P1	-
23:29744177-29744177	T	intron_variant	MODIFIER	ctnnbip1	ENSDARG00000038954	Transcript	ENSDART00000056865	protein_coding	-	1/3	-	-	-	-	-	rs179551167	A	A/T	-1	P1	-
23:29744229-29744229	T	intron_variant	MODIFIER	ctnnbip1	ENSDARG00000038954	Transcript	ENSDART00000056865	protein_coding	-	1/3	-	-	-	-	-	rs179550952	C	C/T	-1	P1	-
23:29744285-29744285	T	intron_variant	MODIFIER	ctnnbip1	ENSDARG00000038954	Transcript	ENSDART00000056865	protein_coding	-	1/3	-	-	-	-	-	rs179551045	A	A/T	-1	P1	-
23:29744373-29744373	A	intron_variant	MODIFIER	ctnnbip1	ENSDARG00000038954	Transcript	ENSDART00000056865	protein_coding	-	1/3	-	-	-	-	-	rs505539533	G	G/A	-1	P1	-
23:29744506-29744506	T	intron_variant	MODIFIER	ctnnbip1	ENSDARG00000038954	Transcript	ENSDART00000056865	protein_coding	-	1/3	-	-	-	-	-	rs179551105	C	C/T	-1	P1	-
23:29744643-29744643	G	intron_variant	MODIFIER	ctnnbip1	ENSDARG00000038954	Transcript	ENSDART00000056865	protein_coding	-	1/3	-	-	-	-	-	rs179551156	A	A/G	-1	P1	-
23:29744695-29744695	G	intron_variant	MODIFIER	ctnnbip1	ENSDARG00000038954	Transcript	ENSDART00000056865	protein_coding	-	1/3	-	-	-	-	-	rs179550996	A	A/G	-1	P1	-
23:29744758-29744761	ACGT	intron_variant	MODIFIER	ctnnbip1	ENSDARG00000038954	Transcript	ENSDART00000056865	protein_coding	-	1/3	-	-	-	-	-	-	CAA	CAA/ACGT	-1	P1	-
23:29744842-29744842	T	intron_variant	MODIFIER	ctnnbip1	ENSDARG00000038954	Transcript	ENSDART00000056865	protein_coding	-	1/3	-	-	-	-	-	-	A	A/T	-1	P1	-
23:29744848-29744848	T	intron_variant	MODIFIER	ctnnbip1	ENSDARG00000038954	Transcript	ENSDART00000056865	protein_coding	-	1/3	-	-	-	-	-	rs514329710	G	G/T	-1	P1	-
23:29745395-29745406	-	intron_variant	MODIFIER	ctnnbip1	ENSDARG00000038954	Transcript	ENSDART00000056865	protein_coding	-	1/3	-	-	-	-	-	-	T	TTTTTTTTAAC/TTTTTTTAAC	-1	P1	-
23:29745430-29745430	T	intron_variant	MODIFIER	ctnnbip1	ENSDARG00000038954	Transcript	ENSDART00000056865	protein_coding	-	1/3	-	-	-	-	-	rs179519496	A	A/T	-1	P1	-
23:29745457-29745457	T	intron_variant	MODIFIER	ctnnbip1	ENSDARG00000038954	Transcript	ENSDART00000056865	protein_coding	-	1/3	-	-	-	-	-	rs515713872	C	C/T	-1	P1	-
23:29745461-29745461	T	intron_variant	MODIFIER	ctnnbip1	ENSDARG00000038954	Transcript	ENSDART00000056865	protein_coding	-	1/3	-	-	-	-	-	rs504454036	C	C/T	-1	P1	-
23:29745526-29745526	G	intron_variant	MODIFIER	ctnnbip1	ENSDARG00000038954	Transcript	ENSDART00000056865	protein_coding	-	1/3	-	-	-	-	-	-	A	A/G	-1	P1	-
23:29745537-29745538	TG	intron_variant	MODIFIER	ctnnbip1	ENSDARG00000038954	Transcript	ENSDART00000056865	protein_coding	-	1/3	-	-	-	-	-	-	CA	CA/TG	-1	P1	-
23:29745542-29745549	GC	intron_variant	MODIFIER	ctnnbip1	ENSDARG00000038954	Transcript	ENSDART00000056865	protein_coding	-	1/3	-	-	-	-	-	-	GAGCACAC	GAGCACAC/GC/AAGCACAC	-1	P1	-
23:29745542-29745549	AAGCACAC	intron_variant	MODIFIER	ctnnbip1	ENSDARG00000038954	Transcript	ENSDART00000056865	protein_coding	-	1/3	-	-	-	-	-	-	GAGCACAC	GAGCACAC/GC/AAGCACAC	-1	P1	-
23:29745629-29745629	G	intron_variant	MODIFIER	ctnnbip1	ENSDARG00000038954	Transcript	ENSDART00000056865	protein_coding	-	1/3	-	-	-	-	-	rs179551173	C	C/G	-1	P1	-
23:29745650-29745650	T	intron_variant	MODIFIER	ctnnbip1	ENSDARG00000038954	Transcript	ENSDART00000056865	protein_coding	-	1/3	-	-	-	-	-	rs179550956	A	A/T	-1	P1	-
23:29745690-29745690	A	intron_variant	MODIFIER	ctnnbip1	ENSDARG00000038954	Transcript	ENSDART00000056865	protein_coding	-	1/3	-	-	-	-	-	rs179551055	G	G/A	-1	P1	-
23:29745745-29745745	T	intron_variant	MODIFIER	ctnnbip1	ENSDARG00000038954	Transcript	ENSDART00000056865	protein_coding	-	1/3	-	-	-	-	-	rs179550821	C	C/T	-1	P1	-
23:29745780-29745780	A	intron_variant	MODIFIER	ctnnbip1	ENSDARG00000038954	Transcript	ENSDART00000056865	protein_coding	-	1/3	-	-	-	-	-	rs179550836	G	G/A	-1	P1	-
23:29745824-29745824	A	intron_variant	MODIFIER	ctnnbip1	ENSDARG00000038954	Transcript	ENSDART00000056865	protein_coding	-	1/3	-	-	-	-	-	rs179551128	C	C/A	-1	P1	-
23:29745910-29745910	A	intron_variant	MODIFIER	ctnnbip1	ENSDARG00000038954	Transcript	ENSDART00000056865	protein_coding	-	1/3	-	-	-	-	-	rs179550837	C	C/A	-1	P1	-
23:29745916-29745940	-	intron_variant	MODIFIER	ctnnbip1	ENSDARG00000038954	Transcript	ENSDART00000056865	protein_coding	-	1/3	-	-	-	-	-	-	ATTT	TATTTATTTATTTATTTTTATTCA/TATTTATTTATTTTTATTCA	-1	P1	-
23:29745989-29745989	G	intron_variant	MODIFIER	ctnnbip1	ENSDARG00000038954	Transcript	ENSDART00000056865	protein_coding	-	1/3	-	-	-	-	-	rs506944774	T	T/G	-1	P1	-
23:29746614-29746614	T	intron_variant	MODIFIER	ctnnbip1	ENSDARG00000038954	Transcript	ENSDART00000056865	protein_coding	-	1/3	-	-	-	-	-	rs512031269	G	G/T	-1	P1	-
23:29746618-29746623	T	intron_variant	MODIFIER	ctnnbip1	ENSDARG00000038954	Transcript	ENSDART00000056865	protein_coding	-	1/3	-	-	-	-	-	-	-	TTCTG/TTTCTG	-1	P1	-
23:29746645-29746645	C	intron_variant	MODIFIER	ctnnbip1	ENSDARG00000038954	Transcript	ENSDART00000056865	protein_coding	-	1/3	-	-	-	-	-	rs179551224	T	T/C	-1	P1	-
23:29746659-29746659	C	intron_variant	MODIFIER	ctnnbip1	ENSDARG00000038954	Transcript	ENSDART00000056865	protein_coding	-	1/3	-	-	-	-	-	rs512365512	A	A/C	-1	P1	-
23:29746691-29746691	A	intron_variant	MODIFIER	ctnnbip1	ENSDARG00000038954	Transcript	ENSDART00000056865	protein_coding	-	1/3	-	-	-	-	-	rs503168530	T	T/A	-1	P1	-
23:29746713-29746713	T	intron_variant	MODIFIER	ctnnbip1	ENSDARG00000038954	Transcript	ENSDART00000056865	protein_coding	-	1/3	-	-	-	-	-	rs508181733	C	C/T	-1	P1	-
23:29746725-29746725	T	intron_variant	MODIFIER	ctnnbip1	ENSDARG00000038954	Transcript	ENSDART00000056865	protein_coding	-	1/3	-	-	-	-	-	rs515257422	C	C/T	-1	P1	-
23:29746735-29746735	C	intron_variant	MODIFIER	ctnnbip1	ENSDARG00000038954	Transcript	ENSDART00000056865	protein_coding	-	1/3	-	-	-	-	-	rs504500716	G	G/C	-1	P1	-
23:29746827-29746827	G	intron_variant	MODIFIER	ctnnbip1	ENSDARG00000038954	Transcript	ENSDART00000056865	protein_coding	-	1/3	-	-	-	-	-	rs509596635	T	T/G	-1	P1	-
23:29746842-29746845	TGAA	intron_variant	MODIFIER	ctnnbip1	ENSDARG00000038954	Transcript	ENSDART00000056865	protein_coding	-	1/3	-	-	-	-	-	-	CAGT	CAGT/TGAA	-1	P1	-
23:29747004-29747012	ATACACAGC	intron_variant	MODIFIER	ctnnbip1	ENSDARG00000038954	Transcript	ENSDART00000056865	protein_coding	-	1/3	-	-	-	-	-	rs179550917	ATACACAGT	ATACACAGT/ATACACAGC	-1	P1	-
23:29747028-29747028	A	intron_variant	MODIFIER	ctnnbip1	ENSDARG00000038954	Transcript	ENSDART00000056865	protein_coding	-	1/3	-	-	-	-	-	rs179551060	T	T/A	-1	P1	-
23:29747056-29747056	A	intron_variant	MODIFIER	ctnnbip1	ENSDARG00000038954	Transcript	ENSDART00000056865	protein_coding	-	1/3	-	-	-	-	-	rs500662546	G	G/A	-1	P1	-
23:29747218-29747218	A	intron_variant	MODIFIER	ctnnbip1	ENSDARG00000038954	Transcript	ENSDART00000056865	protein_coding	-	1/3	-	-	-	-	-	rs503663594	G	G/A	-1	P1	-
23:29747381-29747381	T	intron_variant	MODIFIER	ctnnbip1	ENSDARG00000038954	Transcript	ENSDART00000056865	protein_coding	-	1/3	-	-	-	-	-	rs510707869	C	C/T	-1	P1	-
23:29747466-29747466	T	intron_variant	MODIFIER	ctnnbip1	ENSDARG00000038954	Transcript	ENSDART00000056865	protein_coding	-	1/3	-	-	-	-	-	rs499481390	A	A/T	-1	P1	-
23:29747615-29747621	-	intron_variant	MODIFIER	ctnnbip1	ENSDARG00000038954	Transcript	ENSDART00000056865	protein_coding	-	1/3	-	-	-	-	-	-	T	TTTGTC/TTGTC	-1	P1	-
23:29747654-29747654	T	intron_variant	MODIFIER	ctnnbip1	ENSDARG00000038954	Transcript	ENSDART00000056865	protein_coding	-	1/3	-	-	-	-	-	rs506544165	G	G/T	-1	P1	-
23:29747700-29747700	A	intron_variant	MODIFIER	ctnnbip1	ENSDARG00000038954	Transcript	ENSDART00000056865	protein_coding	-	1/3	-	-	-	-	-	rs512078831	T	T/A	-1	P1	-
23:29747702-29747702	T	intron_variant	MODIFIER	ctnnbip1	ENSDARG00000038954	Transcript	ENSDART00000056865	protein_coding	-	1/3	-	-	-	-	-	rs500824007	C	C/T	-1	P1	-
23:29747739-29747742	-	intron_variant	MODIFIER	ctnnbip1	ENSDARG00000038954	Transcript	ENSDART00000056865	protein_coding	-	1/3	-	-	-	-	-	-	TA	TAA/A	-1	P1	-
23:29747744-29747756	T	intron_variant	MODIFIER	ctnnbip1	ENSDARG00000038954	Transcript	ENSDART00000056865	protein_coding	-	1/3	-	-	-	-	-	-	-	TTTTTTTTTCGG/TTTTTTTTTTCGG	-1	P1	-
23:29747767-29747767	T	intron_variant	MODIFIER	ctnnbip1	ENSDARG00000038954	Transcript	ENSDART00000056865	protein_coding	-	1/3	-	-	-	-	-	rs512984574	C	C/T	-1	P1	-
23:29747774-29747774	C	intron_variant	MODIFIER	ctnnbip1	ENSDARG00000038954	Transcript	ENSDART00000056865	protein_coding	-	1/3	-	-	-	-	-	rs503194064	T	T/C	-1	P1	-
23:29747781-29747782	GA	intron_variant	MODIFIER	ctnnbip1	ENSDARG00000038954	Transcript	ENSDART00000056865	protein_coding	-	1/3	-	-	-	-	-	-	TG	TG/GA	-1	P1	-
23:29747794-29747794	A	intron_variant	MODIFIER	ctnnbip1	ENSDARG00000038954	Transcript	ENSDART00000056865	protein_coding	-	1/3	-	-	-	-	-	rs502055932	C	C/A	-1	P1	-
23:29747843-29747843	G	intron_variant	MODIFIER	ctnnbip1	ENSDARG00000038954	Transcript	ENSDART00000056865	protein_coding	-	1/3	-	-	-	-	-	rs509145879	A	A/G	-1	P1	-
23:29747920-29747920	T	intron_variant	MODIFIER	ctnnbip1	ENSDARG00000038954	Transcript	ENSDART00000056865	protein_coding	-	1/3	-	-	-	-	-	rs514699836	A	A/T	-1	P1	-
23:29747977-29747989	T	intron_variant	MODIFIER	ctnnbip1	ENSDARG00000038954	Transcript	ENSDART00000056865	protein_coding	-	1/3	-	-	-	-	-	-	-	TTTTTTTTAATC/TTTTTTTTTAATC	-1	P1	-
23:29748042-29748042	G	intron_variant	MODIFIER	ctnnbip1	ENSDARG00000038954	Transcript	ENSDART00000056865	protein_coding	-	1/3	-	-	-	-	-	rs508405289	C	C/G	-1	P1	-
23:29748099-29748099	C	intron_variant	MODIFIER	ctnnbip1	ENSDARG00000038954	Transcript	ENSDART00000056865	protein_coding	-	1/3	-	-	-	-	-	rs179550923	G	G/C	-1	P1	-
23:29748120-29748120	A	intron_variant	MODIFIER	ctnnbip1	ENSDARG00000038954	Transcript	ENSDART00000056865	protein_coding	-	1/3	-	-	-	-	-	rs179550937	T	T/A	-1	P1	-
23:29748184-29748184	A	intron_variant	MODIFIER	ctnnbip1	ENSDARG00000038954	Transcript	ENSDART00000056865	protein_coding	-	1/3	-	-	-	-	-	rs179550900	T	T/A	-1	P1	-
23:29748217-29748217	C	intron_variant	MODIFIER	ctnnbip1	ENSDARG00000038954	Transcript	ENSDART00000056865	protein_coding	-	1/3	-	-	-	-	-	rs179551189	G	G/C	-1	P1	-
23:29748331-29748331	T	intron_variant	MODIFIER	ctnnbip1	ENSDARG00000038954	Transcript	ENSDART00000056865	protein_coding	-	1/3	-	-	-	-	-	rs504543102	G	G/T	-1	P1	-
23:29748412-29748412	G	intron_variant	MODIFIER	ctnnbip1	ENSDARG00000038954	Transcript	ENSDART00000056865	protein_coding	-	1/3	-	-	-	-	-	rs509636397	A	A/G	-1	P1	-
23:29748479-29748479	A	intron_variant	MODIFIER	ctnnbip1	ENSDARG00000038954	Transcript	ENSDART00000056865	protein_coding	-	1/3	-	-	-	-	-	-	G	G/A	-1	P1	-
23:29748932-29748932	G	intron_variant	MODIFIER	ctnnbip1	ENSDARG00000038954	Transcript	ENSDART00000056865	protein_coding	-	1/3	-	-	-	-	-	-	A	A/G	-1	P1	-
23:29749221-29749221	C	intron_variant	MODIFIER	ctnnbip1	ENSDARG00000038954	Transcript	ENSDART00000056865	protein_coding	-	1/3	-	-	-	-	-	-	A	A/C	-1	P1	-
23:29749244-29749244	C	intron_variant	MODIFIER	ctnnbip1	ENSDARG00000038954	Transcript	ENSDART00000056865	protein_coding	-	1/3	-	-	-	-	-	-	A	A/C	-1	P1	-
23:29749255-29749255	T	intron_variant	MODIFIER	ctnnbip1	ENSDARG00000038954	Transcript	ENSDART00000056865	protein_coding	-	1/3	-	-	-	-	-	-	C	C/T	-1	P1	-
23:29749448-29749450	-	intron_variant	MODIFIER	ctnnbip1	ENSDARG00000038954	Transcript	ENSDART00000056865	protein_coding	-	1/3	-	-	-	-	-	-	T	TG/G	-1	P1	-
23:29749546-29749546	G	intron_variant	MODIFIER	ctnnbip1	ENSDARG00000038954	Transcript	ENSDART00000056865	protein_coding	-	1/3	-	-	-	-	-	-	A	A/G	-1	P1	-
23:29749569-29749569	G	intron_variant	MODIFIER	ctnnbip1	ENSDARG00000038954	Transcript	ENSDART00000056865	protein_coding	-	1/3	-	-	-	-	-	-	A	A/G	-1	P1	-
23:29749591-29749591	G	intron_variant	MODIFIER	ctnnbip1	ENSDARG00000038954	Transcript	ENSDART00000056865	protein_coding	-	1/3	-	-	-	-	-	-	A	A/G	-1	P1	-
23:29749914-29749914	A	intron_variant	MODIFIER	ctnnbip1	ENSDARG00000038954	Transcript	ENSDART00000056865	protein_coding	-	1/3	-	-	-	-	-	-	T	T/A	-1	P1	-
23:29749976-29749976	A	intron_variant	MODIFIER	ctnnbip1	ENSDARG00000038954	Transcript	ENSDART00000056865	protein_coding	-	1/3	-	-	-	-	-	-	T	T/A	-1	P1	-
23:29749989-29749989	G	intron_variant	MODIFIER	ctnnbip1	ENSDARG00000038954	Transcript	ENSDART00000056865	protein_coding	-	1/3	-	-	-	-	-	-	A	A/G	-1	P1	-
23:29750052-29750052	A	intron_variant	MODIFIER	ctnnbip1	ENSDARG00000038954	Transcript	ENSDART00000056865	protein_coding	-	1/3	-	-	-	-	-	-	C	C/A	-1	P1	-
23:29750093-29750093	A	intron_variant	MODIFIER	ctnnbip1	ENSDARG00000038954	Transcript	ENSDART00000056865	protein_coding	-	1/3	-	-	-	-	-	-	C	C/A	-1	P1	-
23:29750127-29750127	A	intron_variant	MODIFIER	ctnnbip1	ENSDARG00000038954	Transcript	ENSDART00000056865	protein_coding	-	1/3	-	-	-	-	-	-	G	G/A	-1	P1	-
23:29750139-29750139	T	intron_variant	MODIFIER	ctnnbip1	ENSDARG00000038954	Transcript	ENSDART00000056865	protein_coding	-	1/3	-	-	-	-	-	-	C	C/T	-1	P1	-
23:29750191-29750191	A	intron_variant	MODIFIER	ctnnbip1	ENSDARG00000038954	Transcript	ENSDART00000056865	protein_coding	-	1/3	-	-	-	-	-	-	T	T/A	-1	P1	-
23:29750662-29750662	G	intron_variant	MODIFIER	ctnnbip1	ENSDARG00000038954	Transcript	ENSDART00000056865	protein_coding	-	1/3	-	-	-	-	-	-	A	A/G	-1	P1	-
23:29750778-29750778	T	intron_variant	MODIFIER	ctnnbip1	ENSDARG00000038954	Transcript	ENSDART00000056865	protein_coding	-	1/3	-	-	-	-	-	-	C	C/T	-1	P1	-
23:29750800-29750800	T	intron_variant	MODIFIER	ctnnbip1	ENSDARG00000038954	Transcript	ENSDART00000056865	protein_coding	-	1/3	-	-	-	-	-	-	C	C/T	-1	P1	-
23:29750896-29750896	C	intron_variant	MODIFIER	ctnnbip1	ENSDARG00000038954	Transcript	ENSDART00000056865	protein_coding	-	1/3	-	-	-	-	-	-	G	G/C	-1	P1	-
23:29751037-29751037	A	intron_variant	MODIFIER	ctnnbip1	ENSDARG00000038954	Transcript	ENSDART00000056865	protein_coding	-	1/3	-	-	-	-	-	rs500917868	C	C/A	-1	P1	-
23:29751124-29751124	A	intron_variant	MODIFIER	ctnnbip1	ENSDARG00000038954	Transcript	ENSDART00000056865	protein_coding	-	1/3	-	-	-	-	-	rs505956518	C	C/A	-1	P1	-
23:29751156-29751156	A	intron_variant	MODIFIER	ctnnbip1	ENSDARG00000038954	Transcript	ENSDART00000056865	protein_coding	-	1/3	-	-	-	-	-	rs510984338	G	G/A	-1	P1	-
23:29751251-29751251	C	intron_variant	MODIFIER	ctnnbip1	ENSDARG00000038954	Transcript	ENSDART00000056865	protein_coding	-	1/3	-	-	-	-	-	rs499743280	A	A/C	-1	P1	-
23:29751424-29751424	G	intron_variant	MODIFIER	ctnnbip1	ENSDARG00000038954	Transcript	ENSDART00000056865	protein_coding	-	1/3	-	-	-	-	-	-	A	A/G	-1	P1	-
23:29751439-29751439	G	intron_variant	MODIFIER	ctnnbip1	ENSDARG00000038954	Transcript	ENSDART00000056865	protein_coding	-	1/3	-	-	-	-	-	rs179550877	A	A/G	-1	P1	-
23:29751582-29751582	A	intron_variant	MODIFIER	ctnnbip1	ENSDARG00000038954	Transcript	ENSDART00000056865	protein_coding	-	1/3	-	-	-	-	-	rs513379759	T	T/A	-1	P1	-
23:29752094-29752094	A	downstream_gene_variant	MODIFIER	pik3cd	ENSDARG00000003250	Transcript	ENSDART00000006120	protein_coding	-	-	-	-	-	-	-	-	T	T/A	-1	P1	-
23:29752094-29752094	A	upstream_gene_variant	MODIFIER	ctnnbip1	ENSDARG00000038954	Transcript	ENSDART00000056865	protein_coding	-	-	-	-	-	-	-	-	T	T/A	-1	P1	-
23:29752143-29752143	G	downstream_gene_variant	MODIFIER	pik3cd	ENSDARG00000003250	Transcript	ENSDART00000006120	protein_coding	-	-	-	-	-	-	-	rs502140210	A	A/G	-1	P1	-
23:29752143-29752143	G	upstream_gene_variant	MODIFIER	ctnnbip1	ENSDARG00000038954	Transcript	ENSDART00000056865	protein_coding	-	-	-	-	-	-	-	rs502140210	A	A/G	-1	P1	-
23:29752328-29752328	G	downstream_gene_variant	MODIFIER	pik3cd	ENSDARG00000003250	Transcript	ENSDART00000006120	protein_coding	-	-	-	-	-	-	-	rs507214300	T	T/G	-1	P1	-
23:29752328-29752328	G	upstream_gene_variant	MODIFIER	ctnnbip1	ENSDARG00000038954	Transcript	ENSDART00000056865	protein_coding	-	-	-	-	-	-	-	rs507214300	T	T/G	-1	P1	-
23:29752378-29752380	-	downstream_gene_variant	MODIFIER	pik3cd	ENSDARG00000003250	Transcript	ENSDART00000006120	protein_coding	-	-	-	-	-	-	-	rs512206274	C	CA/A	-1	P1	-
23:29752378-29752380	-	upstream_gene_variant	MODIFIER	ctnnbip1	ENSDARG00000038954	Transcript	ENSDART00000056865	protein_coding	-	-	-	-	-	-	-	rs512206274	C	CA/A	-1	P1	-
23:29752423-29752423	A	downstream_gene_variant	MODIFIER	pik3cd	ENSDARG00000003250	Transcript	ENSDART00000006120	protein_coding	-	-	-	-	-	-	-	rs179551010	T	T/A	-1	P1	-
23:29752423-29752423	A	upstream_gene_variant	MODIFIER	ctnnbip1	ENSDARG00000038954	Transcript	ENSDART00000056865	protein_coding	-	-	-	-	-	-	-	rs179551010	T	T/A	-1	P1	-
23:29752429-29752429	C	downstream_gene_variant	MODIFIER	pik3cd	ENSDARG00000003250	Transcript	ENSDART00000006120	protein_coding	-	-	-	-	-	-	-	rs508529543	T	T/C	-1	P1	-
23:29752429-29752429	C	upstream_gene_variant	MODIFIER	ctnnbip1	ENSDARG00000038954	Transcript	ENSDART00000056865	protein_coding	-	-	-	-	-	-	-	rs508529543	T	T/C	-1	P1	-
23:29752508-29752508	T	downstream_gene_variant	MODIFIER	pik3cd	ENSDARG00000003250	Transcript	ENSDART00000006120	protein_coding	-	-	-	-	-	-	-	rs515641840	G	G/T	-1	P1	-
23:29752508-29752508	T	upstream_gene_variant	MODIFIER	ctnnbip1	ENSDARG00000038954	Transcript	ENSDART00000056865	protein_coding	-	-	-	-	-	-	-	rs515641840	G	G/T	-1	P1	-
23:29752590-29752590	G	downstream_gene_variant	MODIFIER	pik3cd	ENSDARG00000003250	Transcript	ENSDART00000006120	protein_coding	-	-	-	-	-	-	-	rs502275930	T	T/G	-1	P1	-
23:29752590-29752590	G	upstream_gene_variant	MODIFIER	ctnnbip1	ENSDARG00000038954	Transcript	ENSDART00000056865	protein_coding	-	-	-	-	-	-	-	rs502275930	T	T/G	-1	P1	-
23:29752609-29752609	T	downstream_gene_variant	MODIFIER	pik3cd	ENSDARG00000003250	Transcript	ENSDART00000006120	protein_coding	-	-	-	-	-	-	-	rs509340883	A	A/T	-1	P1	-
23:29752609-29752609	T	upstream_gene_variant	MODIFIER	ctnnbip1	ENSDARG00000038954	Transcript	ENSDART00000056865	protein_coding	-	-	-	-	-	-	-	rs509340883	A	A/T	-1	P1	-
23:29752688-29752688	A	downstream_gene_variant	MODIFIER	pik3cd	ENSDARG00000003250	Transcript	ENSDART00000006120	protein_coding	-	-	-	-	-	-	-	rs513922597	G	G/A	-1	P1	-
23:29752688-29752688	A	upstream_gene_variant	MODIFIER	ctnnbip1	ENSDARG00000038954	Transcript	ENSDART00000056865	protein_coding	-	-	-	-	-	-	-	rs513922597	G	G/A	-1	P1	-
23:29752917-29752917	T	downstream_gene_variant	MODIFIER	pik3cd	ENSDARG00000003250	Transcript	ENSDART00000006120	protein_coding	-	-	-	-	-	-	-	rs504659918	A	A/T	-1	P1	-
23:29752917-29752917	T	upstream_gene_variant	MODIFIER	ctnnbip1	ENSDARG00000038954	Transcript	ENSDART00000056865	protein_coding	-	-	-	-	-	-	-	rs504659918	A	A/T	-1	P1	-
23:29752936-29752936	C	downstream_gene_variant	MODIFIER	pik3cd	ENSDARG00000003250	Transcript	ENSDART00000006120	protein_coding	-	-	-	-	-	-	-	rs509683282	A	A/C	-1	P1	-
23:29752936-29752936	C	upstream_gene_variant	MODIFIER	ctnnbip1	ENSDARG00000038954	Transcript	ENSDART00000056865	protein_coding	-	-	-	-	-	-	-	rs509683282	A	A/C	-1	P1	-
23:29752938-29752938	T	downstream_gene_variant	MODIFIER	pik3cd	ENSDARG00000003250	Transcript	ENSDART00000006120	protein_coding	-	-	-	-	-	-	-	rs514727562	C	C/T	-1	P1	-
23:29752938-29752938	T	upstream_gene_variant	MODIFIER	ctnnbip1	ENSDARG00000038954	Transcript	ENSDART00000056865	protein_coding	-	-	-	-	-	-	-	rs514727562	C	C/T	-1	P1	-
23:29752953-29752953	A	downstream_gene_variant	MODIFIER	pik3cd	ENSDARG00000003250	Transcript	ENSDART00000006120	protein_coding	-	-	-	-	-	-	-	rs503492324	G	G/A	-1	P1	-
23:29752953-29752953	A	upstream_gene_variant	MODIFIER	ctnnbip1	ENSDARG00000038954	Transcript	ENSDART00000056865	protein_coding	-	-	-	-	-	-	-	rs503492324	G	G/A	-1	P1	-
23:29752980-29752989	A	downstream_gene_variant	MODIFIER	pik3cd	ENSDARG00000003250	Transcript	ENSDART00000006120	protein_coding	-	-	-	-	-	-	-	-	-	AAAAATATC/AAAAAATATC	-1	P1	-
23:29752980-29752989	A	upstream_gene_variant	MODIFIER	ctnnbip1	ENSDARG00000038954	Transcript	ENSDART00000056865	protein_coding	-	-	-	-	-	-	-	-	-	AAAAATATC/AAAAAATATC	-1	P1	-
23:29753032-29753032	A	downstream_gene_variant	MODIFIER	pik3cd	ENSDARG00000003250	Transcript	ENSDART00000006120	protein_coding	-	-	-	-	-	-	-	-	T	T/A	-1	P1	-
23:29753032-29753032	A	upstream_gene_variant	MODIFIER	ctnnbip1	ENSDARG00000038954	Transcript	ENSDART00000056865	protein_coding	-	-	-	-	-	-	-	-	T	T/A	-1	P1	-
23:29753070-29753070	A	downstream_gene_variant	MODIFIER	pik3cd	ENSDARG00000003250	Transcript	ENSDART00000006120	protein_coding	-	-	-	-	-	-	-	rs499788700	T	T/A	-1	P1	-
23:29753070-29753070	A	upstream_gene_variant	MODIFIER	ctnnbip1	ENSDARG00000038954	Transcript	ENSDART00000056865	protein_coding	-	-	-	-	-	-	-	rs499788700	T	T/A	-1	P1	-
23:29753091-29753091	C	downstream_gene_variant	MODIFIER	pik3cd	ENSDARG00000003250	Transcript	ENSDART00000006120	protein_coding	-	-	-	-	-	-	-	rs506910659	G	G/C	-1	P1	-
23:29753091-29753091	C	upstream_gene_variant	MODIFIER	ctnnbip1	ENSDARG00000038954	Transcript	ENSDART00000056865	protein_coding	-	-	-	-	-	-	-	rs506910659	G	G/C	-1	P1	-
23:29753098-29753098	T	downstream_gene_variant	MODIFIER	pik3cd	ENSDARG00000003250	Transcript	ENSDART00000006120	protein_coding	-	-	-	-	-	-	-	rs509952627	C	C/T	-1	P1	-
23:29753098-29753098	T	upstream_gene_variant	MODIFIER	ctnnbip1	ENSDARG00000038954	Transcript	ENSDART00000056865	protein_coding	-	-	-	-	-	-	-	rs509952627	C	C/T	-1	P1	-
23:29753175-29753175	A	downstream_gene_variant	MODIFIER	pik3cd	ENSDARG00000003250	Transcript	ENSDART00000006120	protein_coding	-	-	-	-	-	-	-	rs500153037	G	G/A	-1	P1	-
23:29753175-29753175	A	upstream_gene_variant	MODIFIER	ctnnbip1	ENSDARG00000038954	Transcript	ENSDART00000056865	protein_coding	-	-	-	-	-	-	-	rs500153037	G	G/A	-1	P1	-
23:29753180-29753180	A	downstream_gene_variant	MODIFIER	pik3cd	ENSDARG00000003250	Transcript	ENSDART00000006120	protein_coding	-	-	-	-	-	-	-	rs507261211	G	G/A	-1	P1	-
23:29753180-29753180	A	upstream_gene_variant	MODIFIER	ctnnbip1	ENSDARG00000038954	Transcript	ENSDART00000056865	protein_coding	-	-	-	-	-	-	-	rs507261211	G	G/A	-1	P1	-
23:29753244-29753244	A	downstream_gene_variant	MODIFIER	pik3cd	ENSDARG00000003250	Transcript	ENSDART00000006120	protein_coding	-	-	-	-	-	-	-	-	T	T/A	-1	P1	-
23:29753244-29753244	A	upstream_gene_variant	MODIFIER	ctnnbip1	ENSDARG00000038954	Transcript	ENSDART00000056865	protein_coding	-	-	-	-	-	-	-	-	T	T/A	-1	P1	-
23:29753272-29753273	GT	downstream_gene_variant	MODIFIER	pik3cd	ENSDARG00000003250	Transcript	ENSDART00000006120	protein_coding	-	-	-	-	-	-	-	-	TG	TG/GT	-1	P1	-
23:29753272-29753273	GT	upstream_gene_variant	MODIFIER	ctnnbip1	ENSDARG00000038954	Transcript	ENSDART00000056865	protein_coding	-	-	-	-	-	-	-	-	TG	TG/GT	-1	P1	-
23:29753452-29753452	C	downstream_gene_variant	MODIFIER	pik3cd	ENSDARG00000003250	Transcript	ENSDART00000006120	protein_coding	-	-	-	-	-	-	-	rs506018319	A	A/C	-1	P1	-
23:29753452-29753452	C	upstream_gene_variant	MODIFIER	ctnnbip1	ENSDARG00000038954	Transcript	ENSDART00000056865	protein_coding	-	-	-	-	-	-	-	rs506018319	A	A/C	-1	P1	-
23:29753489-29753489	C	downstream_gene_variant	MODIFIER	pik3cd	ENSDARG00000003250	Transcript	ENSDART00000006120	protein_coding	-	-	-	-	-	-	-	rs513621188	T	T/C	-1	P1	-
23:29753489-29753489	C	upstream_gene_variant	MODIFIER	ctnnbip1	ENSDARG00000038954	Transcript	ENSDART00000056865	protein_coding	-	-	-	-	-	-	-	rs513621188	T	T/C	-1	P1	-
23:29753521-29753521	C	downstream_gene_variant	MODIFIER	pik3cd	ENSDARG00000003250	Transcript	ENSDART00000006120	protein_coding	-	-	-	-	-	-	-	rs502380457	T	T/C	-1	P1	-
23:29753521-29753521	C	upstream_gene_variant	MODIFIER	ctnnbip1	ENSDARG00000038954	Transcript	ENSDART00000056865	protein_coding	-	-	-	-	-	-	-	rs502380457	T	T/C	-1	P1	-
23:29753553-29753553	T	downstream_gene_variant	MODIFIER	pik3cd	ENSDARG00000003250	Transcript	ENSDART00000006120	protein_coding	-	-	-	-	-	-	-	-	C	C/T	-1	P1	-
23:29753553-29753553	T	upstream_gene_variant	MODIFIER	ctnnbip1	ENSDARG00000038954	Transcript	ENSDART00000056865	protein_coding	-	-	-	-	-	-	-	-	C	C/T	-1	P1	-
23:29753573-29753573	A	downstream_gene_variant	MODIFIER	pik3cd	ENSDARG00000003250	Transcript	ENSDART00000006120	protein_coding	-	-	-	-	-	-	-	-	C	C/A	-1	P1	-
23:29753573-29753573	A	upstream_gene_variant	MODIFIER	ctnnbip1	ENSDARG00000038954	Transcript	ENSDART00000056865	protein_coding	-	-	-	-	-	-	-	-	C	C/A	-1	P1	-
23:29753634-29753634	G	downstream_gene_variant	MODIFIER	pik3cd	ENSDARG00000003250	Transcript	ENSDART00000006120	protein_coding	-	-	-	-	-	-	-	-	T	T/G	-1	P1	-
23:29753634-29753634	G	upstream_gene_variant	MODIFIER	ctnnbip1	ENSDARG00000038954	Transcript	ENSDART00000056865	protein_coding	-	-	-	-	-	-	-	-	T	T/G	-1	P1	-
23:29753653-29753653	C	downstream_gene_variant	MODIFIER	pik3cd	ENSDARG00000003250	Transcript	ENSDART00000006120	protein_coding	-	-	-	-	-	-	-	rs509455244	A	A/C	-1	P1	-
23:29753653-29753653	C	upstream_gene_variant	MODIFIER	ctnnbip1	ENSDARG00000038954	Transcript	ENSDART00000056865	protein_coding	-	-	-	-	-	-	-	rs509455244	A	A/C	-1	P1	-
23:29753700-29753700	A	downstream_gene_variant	MODIFIER	pik3cd	ENSDARG00000003250	Transcript	ENSDART00000006120	protein_coding	-	-	-	-	-	-	-	rs514490146	C	C/A	-1	P1	-
23:29753700-29753700	A	upstream_gene_variant	MODIFIER	ctnnbip1	ENSDARG00000038954	Transcript	ENSDART00000056865	protein_coding	-	-	-	-	-	-	-	rs514490146	C	C/A	-1	P1	-
23:29753721-29753721	T	downstream_gene_variant	MODIFIER	pik3cd	ENSDARG00000003250	Transcript	ENSDART00000006120	protein_coding	-	-	-	-	-	-	-	rs502685814	C	C/T	-1	P1	-
23:29753721-29753721	T	upstream_gene_variant	MODIFIER	ctnnbip1	ENSDARG00000038954	Transcript	ENSDART00000056865	protein_coding	-	-	-	-	-	-	-	rs502685814	C	C/T	-1	P1	-
23:29753776-29753776	G	downstream_gene_variant	MODIFIER	pik3cd	ENSDARG00000003250	Transcript	ENSDART00000006120	protein_coding	-	-	-	-	-	-	-	rs507752072	C	C/G	-1	P1	-
23:29753776-29753776	G	upstream_gene_variant	MODIFIER	ctnnbip1	ENSDARG00000038954	Transcript	ENSDART00000056865	protein_coding	-	-	-	-	-	-	-	rs507752072	C	C/G	-1	P1	-
23:29753778-29753779	CA	downstream_gene_variant	MODIFIER	pik3cd	ENSDARG00000003250	Transcript	ENSDART00000006120	protein_coding	-	-	-	-	-	-	-	-	TG	TG/CA	-1	P1	-
23:29753778-29753779	CA	upstream_gene_variant	MODIFIER	ctnnbip1	ENSDARG00000038954	Transcript	ENSDART00000056865	protein_coding	-	-	-	-	-	-	-	-	TG	TG/CA	-1	P1	-
23:29753821-29753821	A	downstream_gene_variant	MODIFIER	pik3cd	ENSDARG00000003250	Transcript	ENSDART00000006120	protein_coding	-	-	-	-	-	-	-	-	T	T/A	-1	P1	-
23:29753821-29753821	A	upstream_gene_variant	MODIFIER	ctnnbip1	ENSDARG00000038954	Transcript	ENSDART00000056865	protein_coding	-	-	-	-	-	-	-	-	T	T/A	-1	P1	-
23:29753825-29753828	-	downstream_gene_variant	MODIFIER	pik3cd	ENSDARG00000003250	Transcript	ENSDART00000006120	protein_coding	-	-	-	-	-	-	-	-	AT	ATG/G	-1	P1	-
23:29753825-29753828	-	upstream_gene_variant	MODIFIER	ctnnbip1	ENSDARG00000038954	Transcript	ENSDART00000056865	protein_coding	-	-	-	-	-	-	-	-	AT	ATG/G	-1	P1	-
23:29753837-29753837	C	downstream_gene_variant	MODIFIER	pik3cd	ENSDARG00000003250	Transcript	ENSDART00000006120	protein_coding	-	-	-	-	-	-	-	rs510631152	T	T/C	-1	P1	-
23:29753837-29753837	C	upstream_gene_variant	MODIFIER	ctnnbip1	ENSDARG00000038954	Transcript	ENSDART00000056865	protein_coding	-	-	-	-	-	-	-	rs510631152	T	T/C	-1	P1	-
23:29753859-29753859	C	downstream_gene_variant	MODIFIER	pik3cd	ENSDARG00000003250	Transcript	ENSDART00000006120	protein_coding	-	-	-	-	-	-	-	-	T	T/C	-1	P1	-
23:29753859-29753859	C	upstream_gene_variant	MODIFIER	ctnnbip1	ENSDARG00000038954	Transcript	ENSDART00000056865	protein_coding	-	-	-	-	-	-	-	-	T	T/C	-1	P1	-
23:29753875-29753875	G	downstream_gene_variant	MODIFIER	pik3cd	ENSDARG00000003250	Transcript	ENSDART00000006120	protein_coding	-	-	-	-	-	-	-	rs514173440	T	T/G	-1	P1	-
23:29753875-29753875	G	upstream_gene_variant	MODIFIER	ctnnbip1	ENSDARG00000038954	Transcript	ENSDART00000056865	protein_coding	-	-	-	-	-	-	-	rs514173440	T	T/G	-1	P1	-
23:29753888-29753888	G	downstream_gene_variant	MODIFIER	pik3cd	ENSDARG00000003250	Transcript	ENSDART00000006120	protein_coding	-	-	-	-	-	-	-	rs504937167	C	C/G	-1	P1	-
23:29753888-29753888	G	upstream_gene_variant	MODIFIER	ctnnbip1	ENSDARG00000038954	Transcript	ENSDART00000056865	protein_coding	-	-	-	-	-	-	-	rs504937167	C	C/G	-1	P1	-
23:29753934-29753934	T	downstream_gene_variant	MODIFIER	pik3cd	ENSDARG00000003250	Transcript	ENSDART00000006120	protein_coding	-	-	-	-	-	-	-	rs509999915	C	C/T	-1	P1	-
23:29753934-29753934	T	upstream_gene_variant	MODIFIER	ctnnbip1	ENSDARG00000038954	Transcript	ENSDART00000056865	protein_coding	-	-	-	-	-	-	-	rs509999915	C	C/T	-1	P1	-
23:29754047-29754047	T	downstream_gene_variant	MODIFIER	pik3cd	ENSDARG00000003250	Transcript	ENSDART00000006120	protein_coding	-	-	-	-	-	-	-	rs500781016	C	C/T	-1	P1	-
23:29754047-29754047	T	upstream_gene_variant	MODIFIER	ctnnbip1	ENSDARG00000038954	Transcript	ENSDART00000056865	protein_coding	-	-	-	-	-	-	-	rs500781016	C	C/T	-1	P1	-
23:29754261-29754261	G	downstream_gene_variant	MODIFIER	pik3cd	ENSDARG00000003250	Transcript	ENSDART00000006120	protein_coding	-	-	-	-	-	-	-	rs179550969	A	A/G	-1	P1	-
23:29754261-29754261	G	upstream_gene_variant	MODIFIER	ctnnbip1	ENSDARG00000038954	Transcript	ENSDART00000056865	protein_coding	-	-	-	-	-	-	-	rs179550969	A	A/G	-1	P1	-
23:29754263-29754264	TG	downstream_gene_variant	MODIFIER	pik3cd	ENSDARG00000003250	Transcript	ENSDART00000006120	protein_coding	-	-	-	-	-	-	-	-	AC	AC/TG	-1	P1	-
23:29754263-29754264	TG	upstream_gene_variant	MODIFIER	ctnnbip1	ENSDARG00000038954	Transcript	ENSDART00000056865	protein_coding	-	-	-	-	-	-	-	-	AC	AC/TG	-1	P1	-
23:29754383-29754383	C	downstream_gene_variant	MODIFIER	pik3cd	ENSDARG00000003250	Transcript	ENSDART00000006120	protein_coding	-	-	-	-	-	-	-	rs179550860	T	T/C	-1	P1	-
23:29754383-29754383	C	upstream_gene_variant	MODIFIER	ctnnbip1	ENSDARG00000038954	Transcript	ENSDART00000056865	protein_coding	-	-	-	-	-	-	-	rs179550860	T	T/C	-1	P1	-
23:29754460-29754460	G	downstream_gene_variant	MODIFIER	pik3cd	ENSDARG00000003250	Transcript	ENSDART00000006120	protein_coding	-	-	-	-	-	-	-	-	A	A/G	-1	P1	-
23:29754460-29754460	G	upstream_gene_variant	MODIFIER	ctnnbip1	ENSDARG00000038954	Transcript	ENSDART00000056865	protein_coding	-	-	-	-	-	-	-	-	A	A/G	-1	P1	-
23:29754573-29754573	A	downstream_gene_variant	MODIFIER	pik3cd	ENSDARG00000003250	Transcript	ENSDART00000006120	protein_coding	-	-	-	-	-	-	-	rs510301141	T	T/A	-1	P1	-
23:29754573-29754573	A	upstream_gene_variant	MODIFIER	ctnnbip1	ENSDARG00000038954	Transcript	ENSDART00000056865	protein_coding	-	-	-	-	-	-	-	rs510301141	T	T/A	-1	P1	-
23:29754583-29754583	T	downstream_gene_variant	MODIFIER	pik3cd	ENSDARG00000003250	Transcript	ENSDART00000006120	protein_coding	-	-	-	-	-	-	-	rs501060075	A	A/T	-1	P1	-
23:29754583-29754583	T	upstream_gene_variant	MODIFIER	ctnnbip1	ENSDARG00000038954	Transcript	ENSDART00000056865	protein_coding	-	-	-	-	-	-	-	rs501060075	A	A/T	-1	P1	-
23:29754613-29754613	G	downstream_gene_variant	MODIFIER	pik3cd	ENSDARG00000003250	Transcript	ENSDART00000006120	protein_coding	-	-	-	-	-	-	-	rs506158407	A	A/G	-1	P1	-
23:29754613-29754613	G	upstream_gene_variant	MODIFIER	ctnnbip1	ENSDARG00000038954	Transcript	ENSDART00000056865	protein_coding	-	-	-	-	-	-	-	rs506158407	A	A/G	-1	P1	-
23:29754621-29754621	T	downstream_gene_variant	MODIFIER	pik3cd	ENSDARG00000003250	Transcript	ENSDART00000006120	protein_coding	-	-	-	-	-	-	-	rs513248691	C	C/T	-1	P1	-
23:29754621-29754621	T	upstream_gene_variant	MODIFIER	ctnnbip1	ENSDARG00000038954	Transcript	ENSDART00000056865	protein_coding	-	-	-	-	-	-	-	rs513248691	C	C/T	-1	P1	-
23:29754626-29754626	T	downstream_gene_variant	MODIFIER	pik3cd	ENSDARG00000003250	Transcript	ENSDART00000006120	protein_coding	-	-	-	-	-	-	-	rs500403948	A	A/T	-1	P1	-
23:29754626-29754626	T	upstream_gene_variant	MODIFIER	ctnnbip1	ENSDARG00000038954	Transcript	ENSDART00000056865	protein_coding	-	-	-	-	-	-	-	rs500403948	A	A/T	-1	P1	-
23:29754741-29754742	GA	downstream_gene_variant	MODIFIER	pik3cd	ENSDARG00000003250	Transcript	ENSDART00000006120	protein_coding	-	-	-	-	-	-	-	-	CC	CC/GA	-1	P1	-
23:29754741-29754742	GA	upstream_gene_variant	MODIFIER	ctnnbip1	ENSDARG00000038954	Transcript	ENSDART00000056865	protein_coding	-	-	-	-	-	-	-	-	CC	CC/GA	-1	P1	-
23:29754749-29754752	G	downstream_gene_variant	MODIFIER	pik3cd	ENSDARG00000003250	Transcript	ENSDART00000006120	protein_coding	-	-	-	-	-	-	-	-	AAA	AAA/G	-1	P1	-
23:29754749-29754752	G	upstream_gene_variant	MODIFIER	ctnnbip1	ENSDARG00000038954	Transcript	ENSDART00000056865	protein_coding	-	-	-	-	-	-	-	-	AAA	AAA/G	-1	P1	-
23:29754791-29754791	T	downstream_gene_variant	MODIFIER	pik3cd	ENSDARG00000003250	Transcript	ENSDART00000006120	protein_coding	-	-	-	-	-	-	-	rs512873064	A	A/T	-1	P1	-
23:29754791-29754791	T	upstream_gene_variant	MODIFIER	ctnnbip1	ENSDARG00000038954	Transcript	ENSDART00000056865	protein_coding	-	-	-	-	-	-	-	rs512873064	A	A/T	-1	P1	-
23:29754793-29754793	C	downstream_gene_variant	MODIFIER	pik3cd	ENSDARG00000003250	Transcript	ENSDART00000006120	protein_coding	-	-	-	-	-	-	-	-	T	T/C	-1	P1	-
23:29754793-29754793	C	upstream_gene_variant	MODIFIER	ctnnbip1	ENSDARG00000038954	Transcript	ENSDART00000056865	protein_coding	-	-	-	-	-	-	-	-	T	T/C	-1	P1	-
23:29754833-29754833	T	downstream_gene_variant	MODIFIER	pik3cd	ENSDARG00000003250	Transcript	ENSDART00000006120	protein_coding	-	-	-	-	-	-	-	-	C	C/T	-1	P1	-
23:29754833-29754833	T	upstream_gene_variant	MODIFIER	ctnnbip1	ENSDARG00000038954	Transcript	ENSDART00000056865	protein_coding	-	-	-	-	-	-	-	-	C	C/T	-1	P1	-
23:29754848-29754848	T	downstream_gene_variant	MODIFIER	pik3cd	ENSDARG00000003250	Transcript	ENSDART00000006120	protein_coding	-	-	-	-	-	-	-	rs501618829	A	A/T	-1	P1	-
23:29754848-29754848	T	upstream_gene_variant	MODIFIER	ctnnbip1	ENSDARG00000038954	Transcript	ENSDART00000056865	protein_coding	-	-	-	-	-	-	-	rs501618829	A	A/T	-1	P1	-
23:29754940-29754940	T	downstream_gene_variant	MODIFIER	pik3cd	ENSDARG00000003250	Transcript	ENSDART00000006120	protein_coding	-	-	-	-	-	-	-	rs508671679	A	A/T	-1	P1	-
23:29754940-29754940	T	upstream_gene_variant	MODIFIER	ctnnbip1	ENSDARG00000038954	Transcript	ENSDART00000056865	protein_coding	-	-	-	-	-	-	-	rs508671679	A	A/T	-1	P1	-
23:29754988-29754988	A	downstream_gene_variant	MODIFIER	pik3cd	ENSDARG00000003250	Transcript	ENSDART00000006120	protein_coding	-	-	-	-	-	-	-	rs513730292	G	G/A	-1	P1	-
23:29754988-29754988	A	upstream_gene_variant	MODIFIER	ctnnbip1	ENSDARG00000038954	Transcript	ENSDART00000056865	protein_coding	-	-	-	-	-	-	-	rs513730292	G	G/A	-1	P1	-
23:29755087-29755087	G	downstream_gene_variant	MODIFIER	pik3cd	ENSDARG00000003250	Transcript	ENSDART00000006120	protein_coding	-	-	-	-	-	-	-	rs504537501	C	C/G	-1	P1	-
23:29755087-29755087	G	upstream_gene_variant	MODIFIER	ctnnbip1	ENSDARG00000038954	Transcript	ENSDART00000056865	protein_coding	-	-	-	-	-	-	-	rs504537501	C	C/G	-1	P1	-
23:29755113-29755123	A	downstream_gene_variant	MODIFIER	pik3cd	ENSDARG00000003250	Transcript	ENSDART00000006120	protein_coding	-	-	-	-	-	-	-	-	-	AAAAAAGACT/AAAAAAAGACT	-1	P1	-
23:29755113-29755123	A	upstream_gene_variant	MODIFIER	ctnnbip1	ENSDARG00000038954	Transcript	ENSDART00000056865	protein_coding	-	-	-	-	-	-	-	-	-	AAAAAAGACT/AAAAAAAGACT	-1	P1	-
23:29755135-29755135	G	downstream_gene_variant	MODIFIER	pik3cd	ENSDARG00000003250	Transcript	ENSDART00000006120	protein_coding	-	-	-	-	-	-	-	rs515093702	A	A/G	-1	P1	-
23:29755135-29755135	G	upstream_gene_variant	MODIFIER	ctnnbip1	ENSDARG00000038954	Transcript	ENSDART00000056865	protein_coding	-	-	-	-	-	-	-	rs515093702	A	A/G	-1	P1	-
23:29755151-29755151	G	downstream_gene_variant	MODIFIER	pik3cd	ENSDARG00000003250	Transcript	ENSDART00000006120	protein_coding	-	-	-	-	-	-	-	rs503833608	T	T/G	-1	P1	-
23:29755151-29755151	G	upstream_gene_variant	MODIFIER	ctnnbip1	ENSDARG00000038954	Transcript	ENSDART00000056865	protein_coding	-	-	-	-	-	-	-	rs503833608	T	T/G	-1	P1	-
23:29755178-29755178	G	downstream_gene_variant	MODIFIER	pik3cd	ENSDARG00000003250	Transcript	ENSDART00000006120	protein_coding	-	-	-	-	-	-	-	rs510925019	T	T/G	-1	P1	-
23:29755178-29755178	G	upstream_gene_variant	MODIFIER	ctnnbip1	ENSDARG00000038954	Transcript	ENSDART00000056865	protein_coding	-	-	-	-	-	-	-	rs510925019	T	T/G	-1	P1	-
23:29755182-29755182	G	downstream_gene_variant	MODIFIER	pik3cd	ENSDARG00000003250	Transcript	ENSDART00000006120	protein_coding	-	-	-	-	-	-	-	-	A	A/G	-1	P1	-
23:29755182-29755182	G	upstream_gene_variant	MODIFIER	ctnnbip1	ENSDARG00000038954	Transcript	ENSDART00000056865	protein_coding	-	-	-	-	-	-	-	-	A	A/G	-1	P1	-
23:29755187-29755187	A	downstream_gene_variant	MODIFIER	pik3cd	ENSDARG00000003250	Transcript	ENSDART00000006120	protein_coding	-	-	-	-	-	-	-	rs501176118	T	T/A	-1	P1	-
23:29755187-29755187	A	upstream_gene_variant	MODIFIER	ctnnbip1	ENSDARG00000038954	Transcript	ENSDART00000056865	protein_coding	-	-	-	-	-	-	-	rs501176118	T	T/A	-1	P1	-
23:29755189-29755189	C	downstream_gene_variant	MODIFIER	pik3cd	ENSDARG00000003250	Transcript	ENSDART00000006120	protein_coding	-	-	-	-	-	-	-	rs504148168	A	A/C	-1	P1	-
23:29755189-29755189	C	upstream_gene_variant	MODIFIER	ctnnbip1	ENSDARG00000038954	Transcript	ENSDART00000056865	protein_coding	-	-	-	-	-	-	-	rs504148168	A	A/C	-1	P1	-
23:29755216-29755217	AA	downstream_gene_variant	MODIFIER	pik3cd	ENSDARG00000003250	Transcript	ENSDART00000006120	protein_coding	-	-	-	-	-	-	-	-	GG	GG/AA	-1	P1	-
23:29755216-29755217	AA	upstream_gene_variant	MODIFIER	ctnnbip1	ENSDARG00000038954	Transcript	ENSDART00000056865	protein_coding	-	-	-	-	-	-	-	-	GG	GG/AA	-1	P1	-
23:29755219-29755219	G	downstream_gene_variant	MODIFIER	pik3cd	ENSDARG00000003250	Transcript	ENSDART00000006120	protein_coding	-	-	-	-	-	-	-	rs511240474	A	A/G	-1	P1	-
23:29755219-29755219	G	upstream_gene_variant	MODIFIER	ctnnbip1	ENSDARG00000038954	Transcript	ENSDART00000056865	protein_coding	-	-	-	-	-	-	-	rs511240474	A	A/G	-1	P1	-
23:29755293-29755293	G	downstream_gene_variant	MODIFIER	pik3cd	ENSDARG00000003250	Transcript	ENSDART00000006120	protein_coding	-	-	-	-	-	-	-	rs499998305	A	A/G	-1	P1	-
23:29755293-29755293	G	upstream_gene_variant	MODIFIER	ctnnbip1	ENSDARG00000038954	Transcript	ENSDART00000056865	protein_coding	-	-	-	-	-	-	-	rs499998305	A	A/G	-1	P1	-
23:29755344-29755344	T	downstream_gene_variant	MODIFIER	pik3cd	ENSDARG00000003250	Transcript	ENSDART00000006120	protein_coding	-	-	-	-	-	-	-	-	G	G/T	-1	P1	-
23:29755344-29755344	T	upstream_gene_variant	MODIFIER	ctnnbip1	ENSDARG00000038954	Transcript	ENSDART00000056865	protein_coding	-	-	-	-	-	-	-	-	G	G/T	-1	P1	-
23:29755363-29755363	C	downstream_gene_variant	MODIFIER	pik3cd	ENSDARG00000003250	Transcript	ENSDART00000006120	protein_coding	-	-	-	-	-	-	-	rs507059369	G	G/C	-1	P1	-
23:29755363-29755363	C	upstream_gene_variant	MODIFIER	ctnnbip1	ENSDARG00000038954	Transcript	ENSDART00000056865	protein_coding	-	-	-	-	-	-	-	rs507059369	G	G/C	-1	P1	-
23:29755371-29755378	-	downstream_gene_variant	MODIFIER	pik3cd	ENSDARG00000003250	Transcript	ENSDART00000006120	protein_coding	-	-	-	-	-	-	-	-	A	AAAAAGT/AAAAGT	-1	P1	-
23:29755371-29755378	-	upstream_gene_variant	MODIFIER	ctnnbip1	ENSDARG00000038954	Transcript	ENSDART00000056865	protein_coding	-	-	-	-	-	-	-	-	A	AAAAAGT/AAAAGT	-1	P1	-
23:29755394-29755394	C	downstream_gene_variant	MODIFIER	pik3cd	ENSDARG00000003250	Transcript	ENSDART00000006120	protein_coding	-	-	-	-	-	-	-	rs501324010	A	A/C	-1	P1	-
23:29755394-29755394	C	upstream_gene_variant	MODIFIER	ctnnbip1	ENSDARG00000038954	Transcript	ENSDART00000056865	protein_coding	-	-	-	-	-	-	-	rs501324010	A	A/C	-1	P1	-
23:29755413-29755413	A	downstream_gene_variant	MODIFIER	pik3cd	ENSDARG00000003250	Transcript	ENSDART00000006120	protein_coding	-	-	-	-	-	-	-	-	T	T/A	-1	P1	-
23:29755413-29755413	A	upstream_gene_variant	MODIFIER	ctnnbip1	ENSDARG00000038954	Transcript	ENSDART00000056865	protein_coding	-	-	-	-	-	-	-	-	T	T/A	-1	P1	-
23:29755484-29755490	-	downstream_gene_variant	MODIFIER	pik3cd	ENSDARG00000003250	Transcript	ENSDART00000006120	protein_coding	-	-	-	-	-	-	-	-	AA	AAAGAT/AGAT	-1	P1	-
23:29755484-29755490	-	upstream_gene_variant	MODIFIER	ctnnbip1	ENSDARG00000038954	Transcript	ENSDART00000056865	protein_coding	-	-	-	-	-	-	-	-	AA	AAAGAT/AGAT	-1	P1	-
23:29755519-29755523	-	downstream_gene_variant	MODIFIER	pik3cd	ENSDARG00000003250	Transcript	ENSDART00000006120	protein_coding	-	-	-	-	-	-	-	-	TAA	ATAA/A	-1	P1	-
23:29755519-29755523	-	upstream_gene_variant	MODIFIER	ctnnbip1	ENSDARG00000038954	Transcript	ENSDART00000056865	protein_coding	-	-	-	-	-	-	-	-	TAA	ATAA/A	-1	P1	-
23:29755579-29755579	C	downstream_gene_variant	MODIFIER	pik3cd	ENSDARG00000003250	Transcript	ENSDART00000006120	protein_coding	-	-	-	-	-	-	-	-	A	A/C	-1	P1	-
23:29755579-29755579	C	upstream_gene_variant	MODIFIER	ctnnbip1	ENSDARG00000038954	Transcript	ENSDART00000056865	protein_coding	-	-	-	-	-	-	-	-	A	A/C	-1	P1	-
23:29755590-29755590	G	downstream_gene_variant	MODIFIER	pik3cd	ENSDARG00000003250	Transcript	ENSDART00000006120	protein_coding	-	-	-	-	-	-	-	-	A	A/G	-1	P1	-
23:29755590-29755590	G	upstream_gene_variant	MODIFIER	ctnnbip1	ENSDARG00000038954	Transcript	ENSDART00000056865	protein_coding	-	-	-	-	-	-	-	-	A	A/G	-1	P1	-
23:29755702-29755702	G	downstream_gene_variant	MODIFIER	pik3cd	ENSDARG00000003250	Transcript	ENSDART00000006120	protein_coding	-	-	-	-	-	-	-	rs506414020	T	T/G	-1	P1	-
23:29755702-29755702	G	upstream_gene_variant	MODIFIER	ctnnbip1	ENSDARG00000038954	Transcript	ENSDART00000056865	protein_coding	-	-	-	-	-	-	-	rs506414020	T	T/G	-1	P1	-
23:29755714-29755716	CTAG	downstream_gene_variant	MODIFIER	pik3cd	ENSDARG00000003250	Transcript	ENSDART00000006120	protein_coding	-	-	-	-	-	-	-	-	-	AG/AGCTAG	-1	P1	-
23:29755714-29755716	CTAG	upstream_gene_variant	MODIFIER	ctnnbip1	ENSDARG00000038954	Transcript	ENSDART00000056865	protein_coding	-	-	-	-	-	-	-	-	-	AG/AGCTAG	-1	P1	-
23:29755722-29755724	TACG	downstream_gene_variant	MODIFIER	pik3cd	ENSDARG00000003250	Transcript	ENSDART00000006120	protein_coding	-	-	-	-	-	-	-	-	-	CG/CGTACG	-1	P1	-
23:29755722-29755724	TACG	upstream_gene_variant	MODIFIER	ctnnbip1	ENSDARG00000038954	Transcript	ENSDART00000056865	protein_coding	-	-	-	-	-	-	-	-	-	CG/CGTACG	-1	P1	-
23:29755763-29755763	G	downstream_gene_variant	MODIFIER	pik3cd	ENSDARG00000003250	Transcript	ENSDART00000006120	protein_coding	-	-	-	-	-	-	-	-	T	T/G	-1	P1	-
23:29755763-29755763	G	upstream_gene_variant	MODIFIER	ctnnbip1	ENSDARG00000038954	Transcript	ENSDART00000056865	protein_coding	-	-	-	-	-	-	-	-	T	T/G	-1	P1	-
23:29755818-29755838	-	downstream_gene_variant	MODIFIER	pik3cd	ENSDARG00000003250	Transcript	ENSDART00000006120	protein_coding	-	-	-	-	-	-	-	-	ACAACA	AACAACAACAACAACAACAT/AACAACAACAACAT	-1	P1	-
23:29755818-29755838	-	upstream_gene_variant	MODIFIER	ctnnbip1	ENSDARG00000038954	Transcript	ENSDART00000056865	protein_coding	-	-	-	-	-	-	-	-	ACAACA	AACAACAACAACAACAACAT/AACAACAACAACAT	-1	P1	-
23:29755935-29755935	A	downstream_gene_variant	MODIFIER	pik3cd	ENSDARG00000003250	Transcript	ENSDART00000006120	protein_coding	-	-	-	-	-	-	-	-	C	C/A	-1	P1	-
23:29755935-29755935	A	upstream_gene_variant	MODIFIER	ctnnbip1	ENSDARG00000038954	Transcript	ENSDART00000056865	protein_coding	-	-	-	-	-	-	-	-	C	C/A	-1	P1	-
23:29755959-29755959	G	downstream_gene_variant	MODIFIER	pik3cd	ENSDARG00000003250	Transcript	ENSDART00000006120	protein_coding	-	-	-	-	-	-	-	-	A	A/G	-1	P1	-
23:29755959-29755959	G	upstream_gene_variant	MODIFIER	ctnnbip1	ENSDARG00000038954	Transcript	ENSDART00000056865	protein_coding	-	-	-	-	-	-	-	-	A	A/G	-1	P1	-
23:29755967-29755967	A	downstream_gene_variant	MODIFIER	pik3cd	ENSDARG00000003250	Transcript	ENSDART00000006120	protein_coding	-	-	-	-	-	-	-	-	C	C/A	-1	P1	-
23:29755967-29755967	A	upstream_gene_variant	MODIFIER	ctnnbip1	ENSDARG00000038954	Transcript	ENSDART00000056865	protein_coding	-	-	-	-	-	-	-	-	C	C/A	-1	P1	-
23:29755985-29755985	T	downstream_gene_variant	MODIFIER	pik3cd	ENSDARG00000003250	Transcript	ENSDART00000006120	protein_coding	-	-	-	-	-	-	-	-	C	C/T	-1	P1	-
23:29755985-29755985	T	upstream_gene_variant	MODIFIER	ctnnbip1	ENSDARG00000038954	Transcript	ENSDART00000056865	protein_coding	-	-	-	-	-	-	-	-	C	C/T	-1	P1	-
23:29756038-29756038	C	downstream_gene_variant	MODIFIER	pik3cd	ENSDARG00000003250	Transcript	ENSDART00000006120	protein_coding	-	-	-	-	-	-	-	rs501679326	T	T/C	-1	P1	-
23:29756038-29756038	C	upstream_gene_variant	MODIFIER	ctnnbip1	ENSDARG00000038954	Transcript	ENSDART00000056865	protein_coding	-	-	-	-	-	-	-	rs501679326	T	T/C	-1	P1	-
23:29756066-29756066	T	downstream_gene_variant	MODIFIER	pik3cd	ENSDARG00000003250	Transcript	ENSDART00000006120	protein_coding	-	-	-	-	-	-	-	rs508770726	A	A/T	-1	P1	-
23:29756066-29756066	T	upstream_gene_variant	MODIFIER	ctnnbip1	ENSDARG00000038954	Transcript	ENSDART00000056865	protein_coding	-	-	-	-	-	-	-	rs508770726	A	A/T	-1	P1	-
23:29756135-29756135	G	downstream_gene_variant	MODIFIER	pik3cd	ENSDARG00000003250	Transcript	ENSDART00000006120	protein_coding	-	-	-	-	-	-	-	rs511820375	T	T/G	-1	P1	-
23:29756135-29756135	G	upstream_gene_variant	MODIFIER	ctnnbip1	ENSDARG00000038954	Transcript	ENSDART00000056865	protein_coding	-	-	-	-	-	-	-	rs511820375	T	T/G	-1	P1	-
23:29756192-29756192	G	downstream_gene_variant	MODIFIER	pik3cd	ENSDARG00000003250	Transcript	ENSDART00000006120	protein_coding	-	-	-	-	-	-	-	rs502542587	C	C/G	-1	P1	-
23:29756192-29756192	G	upstream_gene_variant	MODIFIER	ctnnbip1	ENSDARG00000038954	Transcript	ENSDART00000056865	protein_coding	-	-	-	-	-	-	-	rs502542587	C	C/G	-1	P1	-
23:29756324-29756324	C	downstream_gene_variant	MODIFIER	pik3cd	ENSDARG00000003250	Transcript	ENSDART00000006120	protein_coding	-	-	-	-	-	-	-	-	T	T/C	-1	P1	-
23:29756324-29756324	C	upstream_gene_variant	MODIFIER	ctnnbip1	ENSDARG00000038954	Transcript	ENSDART00000056865	protein_coding	-	-	-	-	-	-	-	-	T	T/C	-1	P1	-
23:29756395-29756417	-	downstream_gene_variant	MODIFIER	pik3cd	ENSDARG00000003250	Transcript	ENSDART00000006120	protein_coding	-	-	-	-	-	-	-	-	TG	GTGTGTGTGTGTGTGTGTGTGA/GTGTGTGTGTGTGTGTGTGA	-1	P1	-
23:29756395-29756417	-	upstream_gene_variant	MODIFIER	ctnnbip1	ENSDARG00000038954	Transcript	ENSDART00000056865	protein_coding	-	-	-	-	-	-	-	-	TG	GTGTGTGTGTGTGTGTGTGTGA/GTGTGTGTGTGTGTGTGTGA	-1	P1	-
23:29756440-29756440	A	downstream_gene_variant	MODIFIER	pik3cd	ENSDARG00000003250	Transcript	ENSDART00000006120	protein_coding	-	-	-	-	-	-	-	rs515206224	C	C/A	-1	P1	-
23:29756440-29756440	A	upstream_gene_variant	MODIFIER	ctnnbip1	ENSDARG00000038954	Transcript	ENSDART00000056865	protein_coding	-	-	-	-	-	-	-	rs515206224	C	C/A	-1	P1	-
23:29756465-29756465	G	downstream_gene_variant	MODIFIER	pik3cd	ENSDARG00000003250	Transcript	ENSDART00000006120	protein_coding	-	-	-	-	-	-	-	rs503944452	A	A/G	-1	P1	-
23:29756465-29756465	G	upstream_gene_variant	MODIFIER	ctnnbip1	ENSDARG00000038954	Transcript	ENSDART00000056865	protein_coding	-	-	-	-	-	-	-	rs503944452	A	A/G	-1	P1	-
23:29756477-29756477	T	downstream_gene_variant	MODIFIER	pik3cd	ENSDARG00000003250	Transcript	ENSDART00000006120	protein_coding	-	-	-	-	-	-	-	rs508930098	G	G/T	-1	P1	-
23:29756477-29756477	T	upstream_gene_variant	MODIFIER	ctnnbip1	ENSDARG00000038954	Transcript	ENSDART00000056865	protein_coding	-	-	-	-	-	-	-	rs508930098	G	G/T	-1	P1	-
23:29756533-29756533	A	downstream_gene_variant	MODIFIER	pik3cd	ENSDARG00000003250	Transcript	ENSDART00000006120	protein_coding	-	-	-	-	-	-	-	rs513990201	T	T/A	-1	P1	-
23:29756533-29756533	A	upstream_gene_variant	MODIFIER	ctnnbip1	ENSDARG00000038954	Transcript	ENSDART00000056865	protein_coding	-	-	-	-	-	-	-	rs513990201	T	T/A	-1	P1	-
23:29756550-29756550	G	downstream_gene_variant	MODIFIER	pik3cd	ENSDARG00000003250	Transcript	ENSDART00000006120	protein_coding	-	-	-	-	-	-	-	rs504808705	A	A/G	-1	P1	-
23:29756550-29756550	G	upstream_gene_variant	MODIFIER	ctnnbip1	ENSDARG00000038954	Transcript	ENSDART00000056865	protein_coding	-	-	-	-	-	-	-	rs504808705	A	A/G	-1	P1	-
23:29756663-29756674	AA	3_prime_UTR_variant	MODIFIER	pik3cd	ENSDARG00000003250	Transcript	ENSDART00000006120	protein_coding	23/23	-	4918-4919	-	-	-	-	-	-	AAAAAAATCAT/AAAAAAAAATCAT	-1	P1	-
23:29756663-29756674	AA	upstream_gene_variant	MODIFIER	ctnnbip1	ENSDARG00000038954	Transcript	ENSDART00000056865	protein_coding	-	-	-	-	-	-	-	-	-	AAAAAAATCAT/AAAAAAAAATCAT	-1	P1	-
23:29756687-29756687	T	3_prime_UTR_variant	MODIFIER	pik3cd	ENSDARG00000003250	Transcript	ENSDART00000006120	protein_coding	23/23	-	4902	-	-	-	-	rs514325172	C	C/T	-1	P1	-
23:29756687-29756687	T	upstream_gene_variant	MODIFIER	ctnnbip1	ENSDARG00000038954	Transcript	ENSDART00000056865	protein_coding	-	-	-	-	-	-	-	rs514325172	C	C/T	-1	P1	-
23:29756925-29756925	C	3_prime_UTR_variant	MODIFIER	pik3cd	ENSDARG00000003250	Transcript	ENSDART00000006120	protein_coding	23/23	-	4664	-	-	-	-	rs505055481	T	T/C	-1	P1	-
23:29757011-29757011	T	3_prime_UTR_variant	MODIFIER	pik3cd	ENSDARG00000003250	Transcript	ENSDART00000006120	protein_coding	23/23	-	4578	-	-	-	-	-	G	G/T	-1	P1	-
23:29757023-29757023	T	3_prime_UTR_variant	MODIFIER	pik3cd	ENSDARG00000003250	Transcript	ENSDART00000006120	protein_coding	23/23	-	4566	-	-	-	-	-	C	C/T	-1	P1	-
23:29757161-29757161	A	3_prime_UTR_variant	MODIFIER	pik3cd	ENSDARG00000003250	Transcript	ENSDART00000006120	protein_coding	23/23	-	4428	-	-	-	-	-	G	G/A	-1	P1	-
23:29757167-29757167	C	3_prime_UTR_variant	MODIFIER	pik3cd	ENSDARG00000003250	Transcript	ENSDART00000006120	protein_coding	23/23	-	4422	-	-	-	-	-	T	T/C	-1	P1	-
23:29757287-29757287	A	3_prime_UTR_variant	MODIFIER	pik3cd	ENSDARG00000003250	Transcript	ENSDART00000006120	protein_coding	23/23	-	4302	-	-	-	-	-	C	C/A	-1	P1	-
23:29757351-29757351	A	3_prime_UTR_variant	MODIFIER	pik3cd	ENSDARG00000003250	Transcript	ENSDART00000006120	protein_coding	23/23	-	4238	-	-	-	-	-	C	C/A	-1	P1	-
23:29757404-29757404	A	3_prime_UTR_variant	MODIFIER	pik3cd	ENSDARG00000003250	Transcript	ENSDART00000006120	protein_coding	23/23	-	4185	-	-	-	-	rs510147213	T	T/A	-1	P1	-
23:29757431-29757431	T	3_prime_UTR_variant	MODIFIER	pik3cd	ENSDARG00000003250	Transcript	ENSDART00000006120	protein_coding	23/23	-	4158	-	-	-	-	rs501432383	C	C/T	-1	P1	-
23:29757598-29757598	A	3_prime_UTR_variant	MODIFIER	pik3cd	ENSDARG00000003250	Transcript	ENSDART00000006120	protein_coding	23/23	-	3991	-	-	-	-	rs179550858	C	C/A	-1	P1	-
23:29757664-29757664	A	3_prime_UTR_variant	MODIFIER	pik3cd	ENSDARG00000003250	Transcript	ENSDART00000006120	protein_coding	23/23	-	3925	-	-	-	-	rs506441143	G	G/A	-1	P1	-
23:29757692-29757705	-	3_prime_UTR_variant	MODIFIER	pik3cd	ENSDARG00000003250	Transcript	ENSDART00000006120	protein_coding	23/23	-	3889	-	-	-	-	-	A	AAAAAAAATACAG/AAAAAAATACAG	-1	P1	-
23:29757724-29757724	A	3_prime_UTR_variant	MODIFIER	pik3cd	ENSDARG00000003250	Transcript	ENSDART00000006120	protein_coding	23/23	-	3865	-	-	-	-	rs500250352	T	T/A	-1	P1	-
23:29757841-29757841	T	3_prime_UTR_variant	MODIFIER	pik3cd	ENSDARG00000003250	Transcript	ENSDART00000006120	protein_coding	23/23	-	3748	-	-	-	-	rs507318829	C	C/T	-1	P1	-
23:29757865-29757865	A	3_prime_UTR_variant	MODIFIER	pik3cd	ENSDARG00000003250	Transcript	ENSDART00000006120	protein_coding	23/23	-	3724	-	-	-	-	-	T	T/A	-1	P1	-
23:29757980-29757980	C	3_prime_UTR_variant	MODIFIER	pik3cd	ENSDARG00000003250	Transcript	ENSDART00000006120	protein_coding	23/23	-	3609	-	-	-	-	rs179550981	T	T/C	-1	P1	-
23:29758030-29758030	T	3_prime_UTR_variant	MODIFIER	pik3cd	ENSDARG00000003250	Transcript	ENSDART00000006120	protein_coding	23/23	-	3559	-	-	-	-	rs179551121	C	C/T	-1	P1	-
23:29758088-29758088	G	3_prime_UTR_variant	MODIFIER	pik3cd	ENSDARG00000003250	Transcript	ENSDART00000006120	protein_coding	23/23	-	3501	-	-	-	-	rs179551177	A	A/G	-1	P1	-
23:29758418-29758418	A	intron_variant	MODIFIER	pik3cd	ENSDARG00000003250	Transcript	ENSDART00000006120	protein_coding	-	22/22	-	-	-	-	-	rs512704030	C	C/A	-1	P1	-
23:29758542-29758554	-	intron_variant	MODIFIER	pik3cd	ENSDARG00000003250	Transcript	ENSDART00000006120	protein_coding	-	22/22	-	-	-	-	-	-	T	TTTTTTTTATGT/TTTTTTTATGT	-1	P1	-
23:29758604-29758604	C	intron_variant	MODIFIER	pik3cd	ENSDARG00000003250	Transcript	ENSDART00000006120	protein_coding	-	22/22	-	-	-	-	-	rs509028897	T	T/C	-1	P1	-
23:29758810-29758810	G	intron_variant	MODIFIER	pik3cd	ENSDARG00000003250	Transcript	ENSDART00000006120	protein_coding	-	22/22	-	-	-	-	-	rs514082151	A	A/G	-1	P1	-
23:29758816-29758816	A	intron_variant	MODIFIER	pik3cd	ENSDARG00000003250	Transcript	ENSDART00000006120	protein_coding	-	22/22	-	-	-	-	-	rs502782127	G	G/A	-1	P1	-
23:29758860-29758860	C	intron_variant	MODIFIER	pik3cd	ENSDARG00000003250	Transcript	ENSDART00000006120	protein_coding	-	22/22	-	-	-	-	-	rs507805563	T	T/C	-1	P1	-
23:29758920-29758920	C	intron_variant	MODIFIER	pik3cd	ENSDARG00000003250	Transcript	ENSDART00000006120	protein_coding	-	22/22	-	-	-	-	-	rs514440282	T	T/C	-1	P1	-
23:29759028-29759028	A	intron_variant	MODIFIER	pik3cd	ENSDARG00000003250	Transcript	ENSDART00000006120	protein_coding	-	22/22	-	-	-	-	-	rs505171520	G	G/A	-1	P1	-
23:29759113-29759113	G	intron_variant	MODIFIER	pik3cd	ENSDARG00000003250	Transcript	ENSDART00000006120	protein_coding	-	22/22	-	-	-	-	-	rs510198569	A	A/G	-1	P1	-
23:29759118-29759118	G	intron_variant	MODIFIER	pik3cd	ENSDARG00000003250	Transcript	ENSDART00000006120	protein_coding	-	22/22	-	-	-	-	-	rs515303518	A	A/G	-1	P1	-
23:29759139-29759139	G	intron_variant	MODIFIER	pik3cd	ENSDARG00000003250	Transcript	ENSDART00000006120	protein_coding	-	22/22	-	-	-	-	-	rs504038079	A	A/G	-1	P1	-
23:29759190-29759190	C	intron_variant	MODIFIER	pik3cd	ENSDARG00000003250	Transcript	ENSDART00000006120	protein_coding	-	22/22	-	-	-	-	-	rs511582650	T	T/C	-1	P1	-
23:29759229-29759229	T	intron_variant	MODIFIER	pik3cd	ENSDARG00000003250	Transcript	ENSDART00000006120	protein_coding	-	22/22	-	-	-	-	-	rs500292931	C	C/T	-1	P1	-
23:29759231-29759231	C	intron_variant	MODIFIER	pik3cd	ENSDARG00000003250	Transcript	ENSDART00000006120	protein_coding	-	22/22	-	-	-	-	-	rs507403177	T	T/C	-1	P1	-
23:29759246-29759246	G	intron_variant	MODIFIER	pik3cd	ENSDARG00000003250	Transcript	ENSDART00000006120	protein_coding	-	22/22	-	-	-	-	-	rs510458224	A	A/G	-1	P1	-
23:29759288-29759288	T	intron_variant	MODIFIER	pik3cd	ENSDARG00000003250	Transcript	ENSDART00000006120	protein_coding	-	22/22	-	-	-	-	-	rs500665629	C	C/T	-1	P1	-
23:29759291-29759291	A	intron_variant	MODIFIER	pik3cd	ENSDARG00000003250	Transcript	ENSDART00000006120	protein_coding	-	22/22	-	-	-	-	-	rs505727646	T	T/A	-1	P1	-
23:29759386-29759386	A	intron_variant	MODIFIER	pik3cd	ENSDARG00000003250	Transcript	ENSDART00000006120	protein_coding	-	22/22	-	-	-	-	-	rs512819525	G	G/A	-1	P1	-
23:29759685-29759685	G	intron_variant	MODIFIER	pik3cd	ENSDARG00000003250	Transcript	ENSDART00000006120	protein_coding	-	22/22	-	-	-	-	-	rs501534807	A	A/G	-1	P1	-
23:29759731-29759736	TTTGCA	intron_variant	MODIFIER	pik3cd	ENSDARG00000003250	Transcript	ENSDART00000006120	protein_coding	-	22/22	-	-	-	-	-	rs506557151	TTTGCC	TTTGCC/TTTGCA	-1	P1	-
23:29759861-29759869	-	intron_variant	MODIFIER	pik3cd	ENSDARG00000003250	Transcript	ENSDART00000006120	protein_coding	-	22/22	-	-	-	-	-	-	TACTGAT	TTACTGAT/T	-1	P1	-
23:29759897-29759897	T	intron_variant	MODIFIER	pik3cd	ENSDARG00000003250	Transcript	ENSDART00000006120	protein_coding	-	22/22	-	-	-	-	-	-	C	C/T	-1	P1	-
23:29759982-29759983	GC	intron_variant	MODIFIER	pik3cd	ENSDARG00000003250	Transcript	ENSDART00000006120	protein_coding	-	22/22	-	-	-	-	-	-	TT	TT/GC	-1	P1	-
23:29759999-29759999	A	intron_variant	MODIFIER	pik3cd	ENSDARG00000003250	Transcript	ENSDART00000006120	protein_coding	-	22/22	-	-	-	-	-	rs507919163	C	C/A	-1	P1	-
23:29760004-29760004	G	intron_variant	MODIFIER	pik3cd	ENSDARG00000003250	Transcript	ENSDART00000006120	protein_coding	-	22/22	-	-	-	-	-	rs515004732	T	T/G	-1	P1	-
23:29760033-29760033	C	intron_variant	MODIFIER	pik3cd	ENSDARG00000003250	Transcript	ENSDART00000006120	protein_coding	-	22/22	-	-	-	-	-	rs501709593	A	A/C	-1	P1	-
23:29760058-29760058	C	intron_variant	MODIFIER	pik3cd	ENSDARG00000003250	Transcript	ENSDART00000006120	protein_coding	-	22/22	-	-	-	-	-	rs508270729	T	T/C	-1	P1	-
23:29760066-29760066	A	intron_variant	MODIFIER	pik3cd	ENSDARG00000003250	Transcript	ENSDART00000006120	protein_coding	-	22/22	-	-	-	-	-	rs515320396	T	T/A	-1	P1	-
23:29760072-29760072	T	intron_variant	MODIFIER	pik3cd	ENSDARG00000003250	Transcript	ENSDART00000006120	protein_coding	-	22/22	-	-	-	-	-	rs504056534	C	C/T	-1	P1	-
23:29760094-29760094	A	intron_variant	MODIFIER	pik3cd	ENSDARG00000003250	Transcript	ENSDART00000006120	protein_coding	-	22/22	-	-	-	-	-	rs509130202	G	G/A	-1	P1	-
23:29760099-29760099	T	intron_variant	MODIFIER	pik3cd	ENSDARG00000003250	Transcript	ENSDART00000006120	protein_coding	-	22/22	-	-	-	-	-	rs514709666	A	A/T	-1	P1	-
23:29760102-29760102	T	intron_variant	MODIFIER	pik3cd	ENSDARG00000003250	Transcript	ENSDART00000006120	protein_coding	-	22/22	-	-	-	-	-	rs505444199	G	G/T	-1	P1	-
23:29760127-29760127	T	intron_variant	MODIFIER	pik3cd	ENSDARG00000003250	Transcript	ENSDART00000006120	protein_coding	-	22/22	-	-	-	-	-	-	C	C/T	-1	P1	-
23:29760172-29760192	-	intron_variant	MODIFIER	pik3cd	ENSDARG00000003250	Transcript	ENSDART00000006120	protein_coding	-	22/22	-	-	-	-	-	rs510503191	ACATGCAATTTCAAAAAAT	ACATGCAATTTCAAAAAATG/G	-1	P1	-
23:29760255-29760255	A	intron_variant	MODIFIER	pik3cd	ENSDARG00000003250	Transcript	ENSDART00000006120	protein_coding	-	22/22	-	-	-	-	-	rs504298547	G	G/A	-1	P1	-
23:29760258-29760258	A	intron_variant	MODIFIER	pik3cd	ENSDARG00000003250	Transcript	ENSDART00000006120	protein_coding	-	22/22	-	-	-	-	-	rs510848044	C	C/A	-1	P1	-
23:29760265-29760265	A	intron_variant	MODIFIER	pik3cd	ENSDARG00000003250	Transcript	ENSDART00000006120	protein_coding	-	22/22	-	-	-	-	-	rs499545961	T	T/A	-1	P1	-
23:29760306-29760306	T	intron_variant	MODIFIER	pik3cd	ENSDARG00000003250	Transcript	ENSDART00000006120	protein_coding	-	22/22	-	-	-	-	-	rs506640673	C	C/T	-1	P1	-
23:29760346-29760346	T	intron_variant	MODIFIER	pik3cd	ENSDARG00000003250	Transcript	ENSDART00000006120	protein_coding	-	22/22	-	-	-	-	-	-	A	A/T	-1	P1	-
23:29760394-29760398	T	intron_variant	MODIFIER	pik3cd	ENSDARG00000003250	Transcript	ENSDART00000006120	protein_coding	-	22/22	-	-	-	-	-	-	-	TTAG/TTTAG	-1	P1	-
23:29760404-29760410	TGGTA	intron_variant	MODIFIER	pik3cd	ENSDARG00000003250	Transcript	ENSDART00000006120	protein_coding	-	22/22	-	-	-	-	-	-	TTGTTA	TTGTTA/TGGTA/TTGTTT	-1	P1	-
23:29760404-29760410	TTGTTT	intron_variant	MODIFIER	pik3cd	ENSDARG00000003250	Transcript	ENSDART00000006120	protein_coding	-	22/22	-	-	-	-	-	-	TTGTTA	TTGTTA/TGGTA/TTGTTT	-1	P1	-
23:29760412-29760412	T	intron_variant	MODIFIER	pik3cd	ENSDARG00000003250	Transcript	ENSDART00000006120	protein_coding	-	22/22	-	-	-	-	-	-	G	G/T	-1	P1	-
23:29760413-29760413	G	intron_variant	MODIFIER	pik3cd	ENSDARG00000003250	Transcript	ENSDART00000006120	protein_coding	-	22/22	-	-	-	-	-	rs500894937	C	C/G	-1	P1	-
23:29760429-29760431	CTGTA	intron_variant	MODIFIER	pik3cd	ENSDARG00000003250	Transcript	ENSDART00000006120	protein_coding	-	22/22	-	-	-	-	-	-	-	TA/TACTGTA	-1	P1	-
23:29760444-29760450	-	intron_variant	MODIFIER	pik3cd	ENSDARG00000003250	Transcript	ENSDART00000006120	protein_coding	-	22/22	-	-	-	-	-	-	CCC	CCCAAT/AAT	-1	P1	-
23:29760456-29760456	A	intron_variant	MODIFIER	pik3cd	ENSDARG00000003250	Transcript	ENSDART00000006120	protein_coding	-	22/22	-	-	-	-	-	rs513423436	G	G/A	-1	P1	-
23:29760511-29760514	-	intron_variant	MODIFIER	pik3cd	ENSDARG00000003250	Transcript	ENSDART00000006120	protein_coding	-	22/22	-	-	-	-	-	-	TA	ATA/A	-1	P1	-
23:29760521-29760522	GA	intron_variant	MODIFIER	pik3cd	ENSDARG00000003250	Transcript	ENSDART00000006120	protein_coding	-	22/22	-	-	-	-	-	-	T	T/GA	-1	P1	-
23:29760547-29760547	T	intron_variant	MODIFIER	pik3cd	ENSDARG00000003250	Transcript	ENSDART00000006120	protein_coding	-	22/22	-	-	-	-	-	rs504347400	G	G/T	-1	P1	-
23:29760610-29760619	-	intron_variant	MODIFIER	pik3cd	ENSDARG00000003250	Transcript	ENSDART00000006120	protein_coding	-	22/22	-	-	-	-	-	-	GTCT	GTCTGTCTT/GTCTT	-1	P1	-
23:29760632-29760632	G	intron_variant	MODIFIER	pik3cd	ENSDARG00000003250	Transcript	ENSDART00000006120	protein_coding	-	22/22	-	-	-	-	-	rs511437378	C	C/G	-1	P1	-
23:29760649-29760649	A	intron_variant	MODIFIER	pik3cd	ENSDARG00000003250	Transcript	ENSDART00000006120	protein_coding	-	22/22	-	-	-	-	-	-	G	G/A	-1	P1	-
23:29760662-29760662	C	intron_variant	MODIFIER	pik3cd	ENSDARG00000003250	Transcript	ENSDART00000006120	protein_coding	-	22/22	-	-	-	-	-	-	T	T/C	-1	P1	-
23:29760664-29760664	C	intron_variant	MODIFIER	pik3cd	ENSDARG00000003250	Transcript	ENSDART00000006120	protein_coding	-	22/22	-	-	-	-	-	-	T	T/C	-1	P1	-
23:29760670-29760676	-	intron_variant	MODIFIER	pik3cd	ENSDARG00000003250	Transcript	ENSDART00000006120	protein_coding	-	22/22	-	-	-	-	-	-	AGCCT	TAGCCT/T	-1	P1	-
23:29760706-29760706	G	intron_variant	MODIFIER	pik3cd	ENSDARG00000003250	Transcript	ENSDART00000006120	protein_coding	-	22/22	-	-	-	-	-	rs504694826	A	A/G	-1	P1	-
23:29760735-29760735	G	intron_variant	MODIFIER	pik3cd	ENSDARG00000003250	Transcript	ENSDART00000006120	protein_coding	-	22/22	-	-	-	-	-	rs509701486	A	A/G	-1	P1	-
23:29760747-29760747	T	intron_variant	MODIFIER	pik3cd	ENSDARG00000003250	Transcript	ENSDART00000006120	protein_coding	-	22/22	-	-	-	-	-	rs500498729	C	C/T	-1	P1	-
23:29760761-29760761	G	intron_variant	MODIFIER	pik3cd	ENSDARG00000003250	Transcript	ENSDART00000006120	protein_coding	-	22/22	-	-	-	-	-	rs505501858	C	C/G	-1	P1	-
23:29760779-29760779	G	intron_variant	MODIFIER	pik3cd	ENSDARG00000003250	Transcript	ENSDART00000006120	protein_coding	-	22/22	-	-	-	-	-	-	T	T/G	-1	P1	-
23:29760781-29760781	T	intron_variant	MODIFIER	pik3cd	ENSDARG00000003250	Transcript	ENSDART00000006120	protein_coding	-	22/22	-	-	-	-	-	-	C	C/T	-1	P1	-
23:29760804-29760814	GCAATAGCCTG	intron_variant	MODIFIER	pik3cd	ENSDARG00000003250	Transcript	ENSDART00000006120	protein_coding	-	22/22	-	-	-	-	-	-	GCAATTGCTTA	GCAATTGCTTA/GCAATAGCCTG	-1	P1	-
23:29760816-29760823	-	intron_variant	MODIFIER	pik3cd	ENSDARG00000003250	Transcript	ENSDART00000006120	protein_coding	-	22/22	-	-	-	-	-	-	AGAGGG	GAGAGGG/G	-1	P1	-
23:29760828-29760828	T	intron_variant	MODIFIER	pik3cd	ENSDARG00000003250	Transcript	ENSDART00000006120	protein_coding	-	22/22	-	-	-	-	-	-	C	C/T	-1	P1	-
23:29760860-29760860	A	intron_variant	MODIFIER	pik3cd	ENSDARG00000003250	Transcript	ENSDART00000006120	protein_coding	-	22/22	-	-	-	-	-	rs513099811	C	C/A	-1	P1	-
23:29760870-29760870	T	intron_variant	MODIFIER	pik3cd	ENSDARG00000003250	Transcript	ENSDART00000006120	protein_coding	-	22/22	-	-	-	-	-	rs499835602	C	C/T	-1	P1	-
23:29760875-29760878	TG	intron_variant	MODIFIER	pik3cd	ENSDARG00000003250	Transcript	ENSDART00000006120	protein_coding	-	22/22	-	-	-	-	-	-	-	GTG/GTGTG	-1	P1	-
23:29760883-29760883	T	intron_variant	MODIFIER	pik3cd	ENSDARG00000003250	Transcript	ENSDART00000006120	protein_coding	-	22/22	-	-	-	-	-	rs506895650	C	C/T	-1	P1	-
23:29760897-29760897	T	intron_variant	MODIFIER	pik3cd	ENSDARG00000003250	Transcript	ENSDART00000006120	protein_coding	-	22/22	-	-	-	-	-	-	C	C/T	-1	P1	-
23:29760909-29760909	T	intron_variant	MODIFIER	pik3cd	ENSDARG00000003250	Transcript	ENSDART00000006120	protein_coding	-	22/22	-	-	-	-	-	rs511926727	A	A/T	-1	P1	-
23:29760958-29760958	C	intron_variant	MODIFIER	pik3cd	ENSDARG00000003250	Transcript	ENSDART00000006120	protein_coding	-	22/22	-	-	-	-	-	-	A	A/C	-1	P1	-
23:29761005-29761005	C	intron_variant	MODIFIER	pik3cd	ENSDARG00000003250	Transcript	ENSDART00000006120	protein_coding	-	22/22	-	-	-	-	-	-	A	A/C	-1	P1	-
23:29761030-29761032	G	intron_variant	MODIFIER	pik3cd	ENSDARG00000003250	Transcript	ENSDART00000006120	protein_coding	-	22/22	-	-	-	-	-	-	AT	AT/G	-1	P1	-
23:29761036-29761036	C	intron_variant	MODIFIER	pik3cd	ENSDARG00000003250	Transcript	ENSDART00000006120	protein_coding	-	22/22	-	-	-	-	-	-	T	T/C	-1	P1	-
23:29761072-29761072	C	intron_variant	MODIFIER	pik3cd	ENSDARG00000003250	Transcript	ENSDART00000006120	protein_coding	-	22/22	-	-	-	-	-	-	T	T/C	-1	P1	-
23:29761100-29761101	CG	intron_variant	MODIFIER	pik3cd	ENSDARG00000003250	Transcript	ENSDART00000006120	protein_coding	-	22/22	-	-	-	-	-	rs502183937	TG	TG/CG	-1	P1	-
23:29761178-29761178	C	intron_variant	MODIFIER	pik3cd	ENSDARG00000003250	Transcript	ENSDART00000006120	protein_coding	-	22/22	-	-	-	-	-	-	T	T/C	-1	P1	-
23:29761235-29761239	-	intron_variant	MODIFIER	pik3cd	ENSDARG00000003250	Transcript	ENSDART00000006120	protein_coding	-	22/22	-	-	-	-	-	-	A	AATT/ATT	-1	P1	-
23:29761260-29761260	C	intron_variant	MODIFIER	pik3cd	ENSDARG00000003250	Transcript	ENSDART00000006120	protein_coding	-	22/22	-	-	-	-	-	rs512314641	G	G/C	-1	P1	-
23:29761358-29761358	T	intron_variant	MODIFIER	pik3cd	ENSDARG00000003250	Transcript	ENSDART00000006120	protein_coding	-	22/22	-	-	-	-	-	rs503061059	A	A/T	-1	P1	-
23:29761374-29761391	CAATATAATATAATAAAA	intron_variant	MODIFIER	pik3cd	ENSDARG00000003250	Transcript	ENSDART00000006120	protein_coding	-	22/22	-	-	-	-	-	-	CATATATAATATAACATA	CATATATAATATAACATA/CAATATAATATAATAAAA	-1	P1	-
23:29761396-29761399	-	intron_variant	MODIFIER	pik3cd	ENSDARG00000003250	Transcript	ENSDART00000006120	protein_coding	-	22/22	-	-	-	-	-	-	TA	ATA/A	-1	P1	-
23:29761404-29761409	-	intron_variant	MODIFIER	pik3cd	ENSDARG00000003250	Transcript	ENSDART00000006120	protein_coding	-	22/22	-	-	-	-	-	-	TAAT	TAATA/A	-1	P1	-
23:29761410-29761410	A	intron_variant	MODIFIER	pik3cd	ENSDARG00000003250	Transcript	ENSDART00000006120	protein_coding	-	22/22	-	-	-	-	-	-	T	T/A	-1	P1	-
23:29761416-29761419	-	intron_variant	MODIFIER	pik3cd	ENSDARG00000003250	Transcript	ENSDART00000006120	protein_coding	-	22/22	-	-	-	-	-	-	TA	ATA/A	-1	P1	-
23:29761541-29761566	-	intron_variant	MODIFIER	pik3cd	ENSDARG00000003250	Transcript	ENSDART00000006120	protein_coding	-	22/22	-	-	-	-	-	-	TTATAATAATAATAATAATAATAA	ATTATAATAATAATAATAATAATAA/A	-1	P1	-
23:29761643-29761643	A	intron_variant	MODIFIER	pik3cd	ENSDARG00000003250	Transcript	ENSDART00000006120	protein_coding	-	22/22	-	-	-	-	-	-	T	T/A	-1	P1	-
23:29761657-29761657	A	intron_variant	MODIFIER	pik3cd	ENSDARG00000003250	Transcript	ENSDART00000006120	protein_coding	-	22/22	-	-	-	-	-	rs508129020	T	T/A	-1	P1	-
23:29761752-29761752	T	intron_variant	MODIFIER	pik3cd	ENSDARG00000003250	Transcript	ENSDART00000006120	protein_coding	-	22/22	-	-	-	-	-	rs515715298	G	G/T	-1	P1	-
23:29761845-29761845	A	intron_variant	MODIFIER	pik3cd	ENSDARG00000003250	Transcript	ENSDART00000006120	protein_coding	-	22/22	-	-	-	-	-	-	G	G/A	-1	P1	-
23:29761980-29761980	T	synonymous_variant	LOW	pik3cd	ENSDARG00000003250	Transcript	ENSDART00000006120	protein_coding	22/23	-	3145	2925	975	A	gcC/gcA	rs502409049	G	G/T	-1	P1	-
23:29762123-29762125	T	intron_variant	MODIFIER	pik3cd	ENSDARG00000003250	Transcript	ENSDART00000006120	protein_coding	-	21/22	-	-	-	-	-	-	AA	AA/T	-1	P1	-
23:29762146-29762146	A	intron_variant	MODIFIER	pik3cd	ENSDARG00000003250	Transcript	ENSDART00000006120	protein_coding	-	21/22	-	-	-	-	-	rs514473578	C	C/A	-1	P1	-
23:29762216-29762216	G	intron_variant	MODIFIER	pik3cd	ENSDARG00000003250	Transcript	ENSDART00000006120	protein_coding	-	21/22	-	-	-	-	-	rs505283974	A	A/G	-1	P1	-
23:29762221-29762221	C	intron_variant	MODIFIER	pik3cd	ENSDARG00000003250	Transcript	ENSDART00000006120	protein_coding	-	21/22	-	-	-	-	-	rs509796639	T	T/C	-1	P1	-
23:29762289-29762289	A	intron_variant	MODIFIER	pik3cd	ENSDARG00000003250	Transcript	ENSDART00000006120	protein_coding	-	21/22	-	-	-	-	-	-	T	T/A	-1	P1	-
23:29762301-29762301	G	intron_variant	MODIFIER	pik3cd	ENSDARG00000003250	Transcript	ENSDART00000006120	protein_coding	-	21/22	-	-	-	-	-	rs514848153	A	A/G	-1	P1	-
23:29762322-29762322	A	intron_variant	MODIFIER	pik3cd	ENSDARG00000003250	Transcript	ENSDART00000006120	protein_coding	-	21/22	-	-	-	-	-	-	T	T/A	-1	P1	-
23:29762329-29762329	A	intron_variant	MODIFIER	pik3cd	ENSDARG00000003250	Transcript	ENSDART00000006120	protein_coding	-	21/22	-	-	-	-	-	-	T	T/A	-1	P1	-
23:29762389-29762395	-	intron_variant	MODIFIER	pik3cd	ENSDARG00000003250	Transcript	ENSDART00000006120	protein_coding	-	21/22	-	-	-	-	-	-	TGTGA	ATGTGA/A	-1	P1	-
23:29762432-29762432	T	intron_variant	MODIFIER	pik3cd	ENSDARG00000003250	Transcript	ENSDART00000006120	protein_coding	-	21/22	-	-	-	-	-	rs503580896	G	G/T	-1	P1	-
23:29762444-29762444	T	intron_variant	MODIFIER	pik3cd	ENSDARG00000003250	Transcript	ENSDART00000006120	protein_coding	-	21/22	-	-	-	-	-	rs510658346	A	A/T	-1	P1	-
23:29762453-29762453	A	intron_variant	MODIFIER	pik3cd	ENSDARG00000003250	Transcript	ENSDART00000006120	protein_coding	-	21/22	-	-	-	-	-	rs499879977	G	G/A	-1	P1	-
23:29762476-29762476	G	intron_variant	MODIFIER	pik3cd	ENSDARG00000003250	Transcript	ENSDART00000006120	protein_coding	-	21/22	-	-	-	-	-	rs506944775	A	A/G	-1	P1	-
23:29762533-29762537	-	intron_variant	MODIFIER	pik3cd	ENSDARG00000003250	Transcript	ENSDART00000006120	protein_coding	-	21/22	-	-	-	-	-	-	T	TTAC/TAC	-1	P1	-
23:29762556-29762556	C	intron_variant	MODIFIER	pik3cd	ENSDARG00000003250	Transcript	ENSDART00000006120	protein_coding	-	21/22	-	-	-	-	-	-	T	T/C	-1	P1	-
23:29762570-29762570	C	intron_variant	MODIFIER	pik3cd	ENSDARG00000003250	Transcript	ENSDART00000006120	protein_coding	-	21/22	-	-	-	-	-	rs503171352	T	T/C	-1	P1	-
23:29762571-29762571	A	intron_variant	MODIFIER	pik3cd	ENSDARG00000003250	Transcript	ENSDART00000006120	protein_coding	-	21/22	-	-	-	-	-	rs506186586	G	G/A	-1	P1	-
23:29762575-29762575	A	intron_variant	MODIFIER	pik3cd	ENSDARG00000003250	Transcript	ENSDART00000006120	protein_coding	-	21/22	-	-	-	-	-	rs513217606	T	T/A	-1	P1	-
23:29762584-29762594	-	intron_variant	MODIFIER	pik3cd	ENSDARG00000003250	Transcript	ENSDART00000006120	protein_coding	-	21/22	-	-	-	-	-	-	TT	TTTTTTTAGA/TTTTTAGA	-1	P1	-
23:29762616-29762616	T	intron_variant	MODIFIER	pik3cd	ENSDARG00000003250	Transcript	ENSDART00000006120	protein_coding	-	21/22	-	-	-	-	-	rs509558918	G	G/T	-1	P1	-
23:29762645-29762646	CC	intron_variant	MODIFIER	pik3cd	ENSDARG00000003250	Transcript	ENSDART00000006120	protein_coding	-	21/22	-	-	-	-	-	-	TT	TT/CC	-1	P1	-
23:29762696-29762696	T	intron_variant	MODIFIER	pik3cd	ENSDARG00000003250	Transcript	ENSDART00000006120	protein_coding	-	21/22	-	-	-	-	-	-	C	C/T	-1	P1	-
23:29762752-29762757	-	intron_variant	MODIFIER	pik3cd	ENSDARG00000003250	Transcript	ENSDART00000006120	protein_coding	-	21/22	-	-	-	-	-	-	CTTA	ACTTA/A	-1	P1	-
23:29762799-29762799	C	intron_variant	MODIFIER	pik3cd	ENSDARG00000003250	Transcript	ENSDART00000006120	protein_coding	-	21/22	-	-	-	-	-	rs508359629	A	A/C	-1	P1	-
23:29763009-29763009	A	intron_variant	MODIFIER	pik3cd	ENSDARG00000003250	Transcript	ENSDART00000006120	protein_coding	-	21/22	-	-	-	-	-	rs514962236	G	G/A	-1	P1	-
23:29763086-29763094	C	intron_variant	MODIFIER	pik3cd	ENSDARG00000003250	Transcript	ENSDART00000006120	protein_coding	-	21/22	-	-	-	-	-	-	TT	TTTTTTAC/TTTTCAC	-1	P1	-
23:29763207-29763207	A	intron_variant	MODIFIER	pik3cd	ENSDARG00000003250	Transcript	ENSDART00000006120	protein_coding	-	21/22	-	-	-	-	-	rs513756522	G	G/A	-1	P1	-
23:29763258-29763258	G	intron_variant	MODIFIER	pik3cd	ENSDARG00000003250	Transcript	ENSDART00000006120	protein_coding	-	21/22	-	-	-	-	-	-	C	C/G	-1	P1	-
23:29763274-29763274	G	intron_variant	MODIFIER	pik3cd	ENSDARG00000003250	Transcript	ENSDART00000006120	protein_coding	-	21/22	-	-	-	-	-	-	A	A/G	-1	P1	-
23:29763350-29763350	G	intron_variant	MODIFIER	pik3cd	ENSDARG00000003250	Transcript	ENSDART00000006120	protein_coding	-	21/22	-	-	-	-	-	rs504524368	T	T/G	-1	P1	-
23:29763459-29763459	C	intron_variant	MODIFIER	pik3cd	ENSDARG00000003250	Transcript	ENSDART00000006120	protein_coding	-	21/22	-	-	-	-	-	-	G	G/C	-1	P1	-
23:29763470-29763470	T	intron_variant	MODIFIER	pik3cd	ENSDARG00000003250	Transcript	ENSDART00000006120	protein_coding	-	21/22	-	-	-	-	-	rs510053309	C	C/T	-1	P1	-
23:29763651-29763651	G	intron_variant	MODIFIER	pik3cd	ENSDARG00000003250	Transcript	ENSDART00000006120	protein_coding	-	21/22	-	-	-	-	-	rs500807820	A	A/G	-1	P1	-
23:29763674-29763674	C	intron_variant	MODIFIER	pik3cd	ENSDARG00000003250	Transcript	ENSDART00000006120	protein_coding	-	21/22	-	-	-	-	-	rs505909478	G	G/C	-1	P1	-
23:29763683-29763683	A	intron_variant	MODIFIER	pik3cd	ENSDARG00000003250	Transcript	ENSDART00000006120	protein_coding	-	21/22	-	-	-	-	-	rs510967090	T	T/A	-1	P1	-
23:29763777-29763777	T	intron_variant	MODIFIER	pik3cd	ENSDARG00000003250	Transcript	ENSDART00000006120	protein_coding	-	21/22	-	-	-	-	-	rs501177665	A	A/T	-1	P1	-
23:29763912-29763915	AT	intron_variant	MODIFIER	pik3cd	ENSDARG00000003250	Transcript	ENSDART00000006120	protein_coding	-	21/22	-	-	-	-	-	-	-	TAT/TATAT	-1	P1	-
23:29764001-29764001	C	intron_variant	MODIFIER	pik3cd	ENSDARG00000003250	Transcript	ENSDART00000006120	protein_coding	-	21/22	-	-	-	-	-	rs513332019	A	A/C	-1	P1	-
23:29764015-29764015	T	intron_variant	MODIFIER	pik3cd	ENSDARG00000003250	Transcript	ENSDART00000006120	protein_coding	-	21/22	-	-	-	-	-	rs502029000	C	C/T	-1	P1	-
23:29764090-29764090	C	splice_donor_region_variant,intron_variant	LOW	pik3cd	ENSDARG00000003250	Transcript	ENSDART00000006120	protein_coding	-	21/22	-	-	-	-	-	rs507046206	T	T/C	-1	P1	-
23:29764120-29764120	C	synonymous_variant	LOW	pik3cd	ENSDARG00000003250	Transcript	ENSDART00000006120	protein_coding	21/23	-	3046	2826	942	R	cgA/cgG	rs512655578	T	T/C	-1	P1	-
23:29764254-29764255	TA	splice_polypyrimidine_tract_variant,intron_variant	LOW	pik3cd	ENSDARG00000003250	Transcript	ENSDART00000006120	protein_coding	-	20/22	-	-	-	-	-	-	GT	GT/TA	-1	P1	-
23:29764258-29764258	A	intron_variant	MODIFIER	pik3cd	ENSDARG00000003250	Transcript	ENSDART00000006120	protein_coding	-	20/22	-	-	-	-	-	-	C	C/A	-1	P1	-
23:29764259-29764262	C	intron_variant	MODIFIER	pik3cd	ENSDARG00000003250	Transcript	ENSDART00000006120	protein_coding	-	20/22	-	-	-	-	-	-	TTT	TTT/C	-1	P1	-
23:29764273-29764274	TT	intron_variant	MODIFIER	pik3cd	ENSDARG00000003250	Transcript	ENSDART00000006120	protein_coding	-	20/22	-	-	-	-	-	-	CA	CA/TT	-1	P1	-
23:29764278-29764278	A	intron_variant	MODIFIER	pik3cd	ENSDARG00000003250	Transcript	ENSDART00000006120	protein_coding	-	20/22	-	-	-	-	-	rs503404122	G	G/A	-1	P1	-
23:29764304-29764304	C	intron_variant	MODIFIER	pik3cd	ENSDARG00000003250	Transcript	ENSDART00000006120	protein_coding	-	20/22	-	-	-	-	-	rs508419173	G	G/C	-1	P1	-
23:29764312-29764312	T	intron_variant	MODIFIER	pik3cd	ENSDARG00000003250	Transcript	ENSDART00000006120	protein_coding	-	20/22	-	-	-	-	-	rs513454287	G	G/T	-1	P1	-
23:29764343-29764343	C	intron_variant	MODIFIER	pik3cd	ENSDARG00000003250	Transcript	ENSDART00000006120	protein_coding	-	20/22	-	-	-	-	-	rs502215150	A	A/C	-1	P1	-
23:29764371-29764371	C	intron_variant	MODIFIER	pik3cd	ENSDARG00000003250	Transcript	ENSDART00000006120	protein_coding	-	20/22	-	-	-	-	-	rs508787577	T	T/C	-1	P1	-
23:29764375-29764375	A	intron_variant	MODIFIER	pik3cd	ENSDARG00000003250	Transcript	ENSDART00000006120	protein_coding	-	20/22	-	-	-	-	-	rs513809618	G	G/A	-1	P1	-
23:29764412-29764412	A	intron_variant	MODIFIER	pik3cd	ENSDARG00000003250	Transcript	ENSDART00000006120	protein_coding	-	20/22	-	-	-	-	-	rs504609534	T	T/A	-1	P1	-
23:29764422-29764423	CA	intron_variant	MODIFIER	pik3cd	ENSDARG00000003250	Transcript	ENSDART00000006120	protein_coding	-	20/22	-	-	-	-	-	-	TG	TG/CA	-1	P1	-
23:29764427-29764428	GT	intron_variant	MODIFIER	pik3cd	ENSDARG00000003250	Transcript	ENSDART00000006120	protein_coding	-	20/22	-	-	-	-	-	-	AC	AC/GT	-1	P1	-
23:29764460-29764460	T	intron_variant	MODIFIER	pik3cd	ENSDARG00000003250	Transcript	ENSDART00000006120	protein_coding	-	20/22	-	-	-	-	-	rs499744044	G	G/T	-1	P1	-
23:29764628-29764628	C	intron_variant	MODIFIER	pik3cd	ENSDARG00000003250	Transcript	ENSDART00000006120	protein_coding	-	20/22	-	-	-	-	-	rs504806186	T	T/C	-1	P1	-
23:29764647-29764657	-	intron_variant	MODIFIER	pik3cd	ENSDARG00000003250	Transcript	ENSDART00000006120	protein_coding	-	20/22	-	-	-	-	-	-	A	AAAATTATTT/AAATTATTT	-1	P1	-
23:29764660-29764660	T	intron_variant	MODIFIER	pik3cd	ENSDARG00000003250	Transcript	ENSDART00000006120	protein_coding	-	20/22	-	-	-	-	-	rs500084621	C	C/T	-1	P1	-
23:29764693-29764693	A	intron_variant	MODIFIER	pik3cd	ENSDARG00000003250	Transcript	ENSDART00000006120	protein_coding	-	20/22	-	-	-	-	-	rs507179870	C	C/A	-1	P1	-
23:29764750-29764750	T	intron_variant	MODIFIER	pik3cd	ENSDARG00000003250	Transcript	ENSDART00000006120	protein_coding	-	20/22	-	-	-	-	-	rs512186580	C	C/T	-1	P1	-
23:29765050-29765050	C	intron_variant	MODIFIER	pik3cd	ENSDARG00000003250	Transcript	ENSDART00000006120	protein_coding	-	19/22	-	-	-	-	-	rs501423017	A	A/C	-1	P1	-
23:29765053-29765053	T	intron_variant	MODIFIER	pik3cd	ENSDARG00000003250	Transcript	ENSDART00000006120	protein_coding	-	19/22	-	-	-	-	-	rs506474885	C	C/T	-1	P1	-
23:29765059-29765059	A	intron_variant	MODIFIER	pik3cd	ENSDARG00000003250	Transcript	ENSDART00000006120	protein_coding	-	19/22	-	-	-	-	-	rs513571311	G	G/A	-1	P1	-
23:29765070-29765070	A	intron_variant	MODIFIER	pik3cd	ENSDARG00000003250	Transcript	ENSDART00000006120	protein_coding	-	19/22	-	-	-	-	-	rs502264148	T	T/A	-1	P1	-
23:29765092-29765106	ACGATTTTTTTAC	intron_variant	MODIFIER	pik3cd	ENSDARG00000003250	Transcript	ENSDART00000006120	protein_coding	-	19/22	-	-	-	-	-	-	TTTAAAAATTT	TTTTAAAAATTTTC/TACGATTTTTTTACTC	-1	P1	-
23:29765138-29765138	G	intron_variant	MODIFIER	pik3cd	ENSDARG00000003250	Transcript	ENSDART00000006120	protein_coding	-	19/22	-	-	-	-	-	rs509345099	T	T/G	-1	P1	-
23:29765498-29765498	G	intron_variant	MODIFIER	pik3cd	ENSDARG00000003250	Transcript	ENSDART00000006120	protein_coding	-	19/22	-	-	-	-	-	-	A	A/G	-1	P1	-
23:29765513-29765513	T	intron_variant	MODIFIER	pik3cd	ENSDARG00000003250	Transcript	ENSDART00000006120	protein_coding	-	19/22	-	-	-	-	-	-	C	C/T	-1	P1	-
23:29765564-29765564	G	intron_variant	MODIFIER	pik3cd	ENSDARG00000003250	Transcript	ENSDART00000006120	protein_coding	-	19/22	-	-	-	-	-	-	A	A/G	-1	P1	-
23:29765566-29765566	C	intron_variant	MODIFIER	pik3cd	ENSDARG00000003250	Transcript	ENSDART00000006120	protein_coding	-	19/22	-	-	-	-	-	-	T	T/C	-1	P1	-
23:29765652-29765652	A	intron_variant	MODIFIER	pik3cd	ENSDARG00000003250	Transcript	ENSDART00000006120	protein_coding	-	19/22	-	-	-	-	-	rs511874944	C	C/A	-1	P1	-
23:29765740-29765740	A	intron_variant	MODIFIER	pik3cd	ENSDARG00000003250	Transcript	ENSDART00000006120	protein_coding	-	19/22	-	-	-	-	-	rs502644515	T	T/A	-1	P1	-
23:29765812-29765812	A	intron_variant	MODIFIER	pik3cd	ENSDARG00000003250	Transcript	ENSDART00000006120	protein_coding	-	19/22	-	-	-	-	-	rs507667413	G	G/A	-1	P1	-
23:29765842-29765842	T	intron_variant	MODIFIER	pik3cd	ENSDARG00000003250	Transcript	ENSDART00000006120	protein_coding	-	19/22	-	-	-	-	-	rs514765289	C	C/T	-1	P1	-
23:29765874-29765874	C	intron_variant	MODIFIER	pik3cd	ENSDARG00000003250	Transcript	ENSDART00000006120	protein_coding	-	19/22	-	-	-	-	-	rs503517862	T	T/C	-1	P1	-
23:29765909-29765909	T	intron_variant	MODIFIER	pik3cd	ENSDARG00000003250	Transcript	ENSDART00000006120	protein_coding	-	19/22	-	-	-	-	-	rs509107192	A	A/T	-1	P1	-
23:29766014-29766014	T	intron_variant	MODIFIER	pik3cd	ENSDARG00000003250	Transcript	ENSDART00000006120	protein_coding	-	19/22	-	-	-	-	-	-	C	C/T	-1	P1	-
23:29766112-29766112	C	intron_variant	MODIFIER	pik3cd	ENSDARG00000003250	Transcript	ENSDART00000006120	protein_coding	-	19/22	-	-	-	-	-	rs514085383	A	A/C	-1	P1	-
23:29766130-29766130	T	intron_variant	MODIFIER	pik3cd	ENSDARG00000003250	Transcript	ENSDART00000006120	protein_coding	-	19/22	-	-	-	-	-	rs504888176	C	C/T	-1	P1	-
23:29766240-29766254	-	intron_variant	MODIFIER	pik3cd	ENSDARG00000003250	Transcript	ENSDART00000006120	protein_coding	-	19/22	-	-	-	-	-	-	TT	TTTTTTTTTATCAC/TTTTTTTATCAC	-1	P1	-
23:29766348-29766349	GT	intron_variant	MODIFIER	pik3cd	ENSDARG00000003250	Transcript	ENSDART00000006120	protein_coding	-	19/22	-	-	-	-	-	-	TA	TA/GT	-1	P1	-
23:29766384-29766385	AT	intron_variant	MODIFIER	pik3cd	ENSDARG00000003250	Transcript	ENSDART00000006120	protein_coding	-	19/22	-	-	-	-	-	-	GC	GC/AT	-1	P1	-
23:29766409-29766409	T	intron_variant	MODIFIER	pik3cd	ENSDARG00000003250	Transcript	ENSDART00000006120	protein_coding	-	19/22	-	-	-	-	-	rs506012680	C	C/T	-1	P1	-
23:29766547-29766548	CTGTATT	intron_variant	MODIFIER	pik3cd	ENSDARG00000003250	Transcript	ENSDART00000006120	protein_coding	-	19/22	-	-	-	-	-	-	A	A/CTGTATT	-1	P1	-
23:29766556-29766556	A	intron_variant	MODIFIER	pik3cd	ENSDARG00000003250	Transcript	ENSDART00000006120	protein_coding	-	19/22	-	-	-	-	-	rs513623817	C	C/A	-1	P1	-
23:29766646-29766646	C	intron_variant	MODIFIER	pik3cd	ENSDARG00000003250	Transcript	ENSDART00000006120	protein_coding	-	19/22	-	-	-	-	-	rs500353067	G	G/C	-1	P1	-
23:29766692-29766692	C	intron_variant	MODIFIER	pik3cd	ENSDARG00000003250	Transcript	ENSDART00000006120	protein_coding	-	19/22	-	-	-	-	-	rs507407928	T	T/C	-1	P1	-
23:29766740-29766740	A	intron_variant	MODIFIER	pik3cd	ENSDARG00000003250	Transcript	ENSDART00000006120	protein_coding	-	19/22	-	-	-	-	-	-	G	G/A	-1	P1	-
23:29766827-29766843	AT	intron_variant	MODIFIER	pik3cd	ENSDARG00000003250	Transcript	ENSDART00000006120	protein_coding	-	19/22	-	-	-	-	-	-	-	ATATATATATATATTA/ATATATATATATATATTA	-1	P1	-
23:29766870-29766870	T	intron_variant	MODIFIER	pik3cd	ENSDARG00000003250	Transcript	ENSDART00000006120	protein_coding	-	19/22	-	-	-	-	-	rs502711249	G	G/T	-1	P1	-
23:29767085-29767085	A	intron_variant	MODIFIER	pik3cd	ENSDARG00000003250	Transcript	ENSDART00000006120	protein_coding	-	19/22	-	-	-	-	-	rs505722885	G	G/A	-1	P1	-
23:29767122-29767122	A	intron_variant	MODIFIER	pik3cd	ENSDARG00000003250	Transcript	ENSDART00000006120	protein_coding	-	19/22	-	-	-	-	-	rs512826251	G	G/A	-1	P1	-
23:29767148-29767148	A	intron_variant	MODIFIER	pik3cd	ENSDARG00000003250	Transcript	ENSDART00000006120	protein_coding	-	19/22	-	-	-	-	-	rs501508559	G	G/A	-1	P1	-
23:29767177-29767177	C	intron_variant	MODIFIER	pik3cd	ENSDARG00000003250	Transcript	ENSDART00000006120	protein_coding	-	19/22	-	-	-	-	-	rs508683249	T	T/C	-1	P1	-
23:29767232-29767232	A	intron_variant	MODIFIER	pik3cd	ENSDARG00000003250	Transcript	ENSDART00000006120	protein_coding	-	19/22	-	-	-	-	-	rs514197774	G	G/A	-1	P1	-
23:29767249-29767250	AT	intron_variant	MODIFIER	pik3cd	ENSDARG00000003250	Transcript	ENSDART00000006120	protein_coding	-	19/22	-	-	-	-	-	-	GC	GC/AT	-1	P1	-
23:29767283-29767283	T	intron_variant	MODIFIER	pik3cd	ENSDARG00000003250	Transcript	ENSDART00000006120	protein_coding	-	19/22	-	-	-	-	-	rs515059346	C	C/T	-1	P1	-
23:29767340-29767340	A	intron_variant	MODIFIER	pik3cd	ENSDARG00000003250	Transcript	ENSDART00000006120	protein_coding	-	19/22	-	-	-	-	-	rs503784658	G	G/A	-1	P1	-
23:29767427-29767427	G	intron_variant	MODIFIER	pik3cd	ENSDARG00000003250	Transcript	ENSDART00000006120	protein_coding	-	19/22	-	-	-	-	-	-	T	T/G	-1	P1	-
23:29767438-29767438	T	intron_variant	MODIFIER	pik3cd	ENSDARG00000003250	Transcript	ENSDART00000006120	protein_coding	-	19/22	-	-	-	-	-	-	C	C/T	-1	P1	-
23:29767450-29767450	G	intron_variant	MODIFIER	pik3cd	ENSDARG00000003250	Transcript	ENSDART00000006120	protein_coding	-	19/22	-	-	-	-	-	-	A	A/G	-1	P1	-
23:29767453-29767453	T	intron_variant	MODIFIER	pik3cd	ENSDARG00000003250	Transcript	ENSDART00000006120	protein_coding	-	19/22	-	-	-	-	-	-	C	C/T	-1	P1	-
23:29767455-29767455	G	intron_variant	MODIFIER	pik3cd	ENSDARG00000003250	Transcript	ENSDART00000006120	protein_coding	-	19/22	-	-	-	-	-	-	C	C/G	-1	P1	-
23:29767488-29767488	A	intron_variant	MODIFIER	pik3cd	ENSDARG00000003250	Transcript	ENSDART00000006120	protein_coding	-	19/22	-	-	-	-	-	-	G	G/A	-1	P1	-
23:29767495-29767495	A	intron_variant	MODIFIER	pik3cd	ENSDARG00000003250	Transcript	ENSDART00000006120	protein_coding	-	19/22	-	-	-	-	-	-	T	T/A	-1	P1	-
23:29767502-29767502	T	intron_variant	MODIFIER	pik3cd	ENSDARG00000003250	Transcript	ENSDART00000006120	protein_coding	-	19/22	-	-	-	-	-	-	A	A/T	-1	P1	-
23:29767507-29767507	T	intron_variant	MODIFIER	pik3cd	ENSDARG00000003250	Transcript	ENSDART00000006120	protein_coding	-	19/22	-	-	-	-	-	-	C	C/T	-1	P1	-
23:29767619-29767619	C	intron_variant	MODIFIER	pik3cd	ENSDARG00000003250	Transcript	ENSDART00000006120	protein_coding	-	19/22	-	-	-	-	-	rs510300191	T	T/C	-1	P1	-
23:29767651-29767652	AC	intron_variant	MODIFIER	pik3cd	ENSDARG00000003250	Transcript	ENSDART00000006120	protein_coding	-	19/22	-	-	-	-	-	-	TA	TA/AC	-1	P1	-
23:29767660-29767660	A	intron_variant	MODIFIER	pik3cd	ENSDARG00000003250	Transcript	ENSDART00000006120	protein_coding	-	19/22	-	-	-	-	-	rs511177915	G	G/A	-1	P1	-
23:29767932-29767932	C	intron_variant	MODIFIER	pik3cd	ENSDARG00000003250	Transcript	ENSDART00000006120	protein_coding	-	19/22	-	-	-	-	-	rs500401961	G	G/C	-1	P1	-
23:29768285-29768285	C	intron_variant	MODIFIER	pik3cd	ENSDARG00000003250	Transcript	ENSDART00000006120	protein_coding	-	19/22	-	-	-	-	-	rs507456951	T	T/C	-1	P1	-
23:29768296-29768296	A	intron_variant	MODIFIER	pik3cd	ENSDARG00000003250	Transcript	ENSDART00000006120	protein_coding	-	19/22	-	-	-	-	-	rs510521909	C	C/A	-1	P1	-
23:29768340-29768341	GG	intron_variant	MODIFIER	pik3cd	ENSDARG00000003250	Transcript	ENSDART00000006120	protein_coding	-	19/22	-	-	-	-	-	-	TA	TA/GG	-1	P1	-
23:29768472-29768472	G	intron_variant	MODIFIER	pik3cd	ENSDARG00000003250	Transcript	ENSDART00000006120	protein_coding	-	19/22	-	-	-	-	-	rs179551155	A	A/G	-1	P1	-
23:29768482-29768482	A	intron_variant	MODIFIER	pik3cd	ENSDARG00000003250	Transcript	ENSDART00000006120	protein_coding	-	19/22	-	-	-	-	-	rs512881724	T	T/A	-1	P1	-
23:29768566-29768566	A	intron_variant	MODIFIER	pik3cd	ENSDARG00000003250	Transcript	ENSDART00000006120	protein_coding	-	19/22	-	-	-	-	-	rs501639084	T	T/A	-1	P1	-
23:29768637-29768637	A	intron_variant	MODIFIER	pik3cd	ENSDARG00000003250	Transcript	ENSDART00000006120	protein_coding	-	19/22	-	-	-	-	-	rs506676061	C	C/A	-1	P1	-
23:29768971-29768971	A	intron_variant	MODIFIER	pik3cd	ENSDARG00000003250	Transcript	ENSDART00000006120	protein_coding	-	18/22	-	-	-	-	-	rs179551126	T	T/A	-1	P1	-
23:29768999-29768999	C	intron_variant	MODIFIER	pik3cd	ENSDARG00000003250	Transcript	ENSDART00000006120	protein_coding	-	18/22	-	-	-	-	-	rs502496662	T	T/C	-1	P1	-
23:29769006-29769016	TA	intron_variant	MODIFIER	pik3cd	ENSDARG00000003250	Transcript	ENSDART00000006120	protein_coding	-	18/22	-	-	-	-	-	-	-	ATATATATAC/ATATATATATAC	-1	P1	-
23:29769086-29769087	GA	intron_variant	MODIFIER	pik3cd	ENSDARG00000003250	Transcript	ENSDART00000006120	protein_coding	-	18/22	-	-	-	-	-	-	AT	AT/GA	-1	P1	-
23:29769144-29769144	T	intron_variant	MODIFIER	pik3cd	ENSDARG00000003250	Transcript	ENSDART00000006120	protein_coding	-	18/22	-	-	-	-	-	-	G	G/T	-1	P1	-
23:29769213-29769213	A	intron_variant	MODIFIER	pik3cd	ENSDARG00000003250	Transcript	ENSDART00000006120	protein_coding	-	18/22	-	-	-	-	-	-	C	C/A	-1	P1	-
23:29769218-29769218	G	intron_variant	MODIFIER	pik3cd	ENSDARG00000003250	Transcript	ENSDART00000006120	protein_coding	-	18/22	-	-	-	-	-	rs515064787	A	A/G	-1	P1	-
23:29769254-29769255	AT	intron_variant	MODIFIER	pik3cd	ENSDARG00000003250	Transcript	ENSDART00000006120	protein_coding	-	18/22	-	-	-	-	-	-	C	C/AT	-1	P1	-
23:29769300-29769300	T	intron_variant	MODIFIER	pik3cd	ENSDARG00000003250	Transcript	ENSDART00000006120	protein_coding	-	18/22	-	-	-	-	-	-	G	G/T	-1	P1	-
23:29769490-29769490	T	intron_variant	MODIFIER	pik3cd	ENSDARG00000003250	Transcript	ENSDART00000006120	protein_coding	-	18/22	-	-	-	-	-	-	C	C/T	-1	P1	-
23:29769518-29769518	T	intron_variant	MODIFIER	pik3cd	ENSDARG00000003250	Transcript	ENSDART00000006120	protein_coding	-	18/22	-	-	-	-	-	-	A	A/T	-1	P1	-
23:29769571-29769571	C	intron_variant	MODIFIER	pik3cd	ENSDARG00000003250	Transcript	ENSDART00000006120	protein_coding	-	18/22	-	-	-	-	-	rs501768555	A	A/C	-1	P1	-
23:29769593-29769594	CG	intron_variant	MODIFIER	pik3cd	ENSDARG00000003250	Transcript	ENSDART00000006120	protein_coding	-	18/22	-	-	-	-	-	-	AA	AA/CG	-1	P1	-
23:29769639-29769639	C	intron_variant	MODIFIER	pik3cd	ENSDARG00000003250	Transcript	ENSDART00000006120	protein_coding	-	18/22	-	-	-	-	-	-	T	T/C	-1	P1	-
23:29769660-29769666	-	intron_variant	MODIFIER	pik3cd	ENSDARG00000003250	Transcript	ENSDART00000006120	protein_coding	-	18/22	-	-	-	-	-	-	G	GGGAAA/GGAAA	-1	P1	-
23:29769701-29769704	-	intron_variant	MODIFIER	pik3cd	ENSDARG00000003250	Transcript	ENSDART00000006120	protein_coding	-	18/22	-	-	-	-	-	-	TA	ATA/A	-1	P1	-
23:29769717-29769717	T	intron_variant	MODIFIER	pik3cd	ENSDARG00000003250	Transcript	ENSDART00000006120	protein_coding	-	18/22	-	-	-	-	-	-	A	A/T	-1	P1	-
23:29769760-29769760	G	intron_variant	MODIFIER	pik3cd	ENSDARG00000003250	Transcript	ENSDART00000006120	protein_coding	-	18/22	-	-	-	-	-	-	A	A/G	-1	P1	-
23:29769813-29769821	-	intron_variant	MODIFIER	pik3cd	ENSDARG00000003250	Transcript	ENSDART00000006120	protein_coding	-	18/22	-	-	-	-	-	-	AC	ACACACCT/ACACCT	-1	P1	-
23:29769843-29769843	T	intron_variant	MODIFIER	pik3cd	ENSDARG00000003250	Transcript	ENSDART00000006120	protein_coding	-	18/22	-	-	-	-	-	-	C	C/T	-1	P1	-
23:29769876-29769876	A	intron_variant	MODIFIER	pik3cd	ENSDARG00000003250	Transcript	ENSDART00000006120	protein_coding	-	18/22	-	-	-	-	-	-	T	T/A	-1	P1	-
23:29769930-29769930	T	intron_variant	MODIFIER	pik3cd	ENSDARG00000003250	Transcript	ENSDART00000006120	protein_coding	-	18/22	-	-	-	-	-	rs504131040	C	C/T	-1	P1	-
23:29769990-29769990	T	intron_variant	MODIFIER	pik3cd	ENSDARG00000003250	Transcript	ENSDART00000006120	protein_coding	-	18/22	-	-	-	-	-	rs511224845	G	G/T	-1	P1	-
23:29770020-29770021	TT	intron_variant	MODIFIER	pik3cd	ENSDARG00000003250	Transcript	ENSDART00000006120	protein_coding	-	18/22	-	-	-	-	-	-	GG	GG/TT	-1	P1	-
23:29770054-29770054	C	intron_variant	MODIFIER	pik3cd	ENSDARG00000003250	Transcript	ENSDART00000006120	protein_coding	-	18/22	-	-	-	-	-	rs510559287	T	T/C	-1	P1	-
23:29770058-29770059	GG	intron_variant	MODIFIER	pik3cd	ENSDARG00000003250	Transcript	ENSDART00000006120	protein_coding	-	18/22	-	-	-	-	-	-	AT	AT/GG	-1	P1	-
23:29770077-29770091	-	intron_variant	MODIFIER	pik3cd	ENSDARG00000003250	Transcript	ENSDART00000006120	protein_coding	-	18/22	-	-	-	-	-	-	A	AAAAAAAAATATTG/AAAAAAAATATTG	-1	P1	-
23:29770092-29770092	T	intron_variant	MODIFIER	pik3cd	ENSDARG00000003250	Transcript	ENSDART00000006120	protein_coding	-	18/22	-	-	-	-	-	rs499637922	C	C/T	-1	P1	-
23:29770157-29770157	A	intron_variant	MODIFIER	pik3cd	ENSDARG00000003250	Transcript	ENSDART00000006120	protein_coding	-	18/22	-	-	-	-	-	rs506786547	C	C/A	-1	P1	-
23:29770255-29770255	A	intron_variant	MODIFIER	pik3cd	ENSDARG00000003250	Transcript	ENSDART00000006120	protein_coding	-	18/22	-	-	-	-	-	rs511820501	G	G/A	-1	P1	-
23:29770309-29770309	A	intron_variant	MODIFIER	pik3cd	ENSDARG00000003250	Transcript	ENSDART00000006120	protein_coding	-	18/22	-	-	-	-	-	rs179551186	T	T/A	-1	P1	-
23:29770460-29770461	AC	intron_variant	MODIFIER	pik3cd	ENSDARG00000003250	Transcript	ENSDART00000006120	protein_coding	-	18/22	-	-	-	-	-	-	CT	CT/AC	-1	P1	-
23:29770506-29770506	T	intron_variant	MODIFIER	pik3cd	ENSDARG00000003250	Transcript	ENSDART00000006120	protein_coding	-	18/22	-	-	-	-	-	rs501890491	A	A/T	-1	P1	-
23:29770543-29770543	T	intron_variant	MODIFIER	pik3cd	ENSDARG00000003250	Transcript	ENSDART00000006120	protein_coding	-	18/22	-	-	-	-	-	rs179550941	C	C/T	-1	P1	-
23:29770545-29770545	C	intron_variant	MODIFIER	pik3cd	ENSDARG00000003250	Transcript	ENSDART00000006120	protein_coding	-	18/22	-	-	-	-	-	rs179551032	T	T/C	-1	P1	-
23:29770566-29770566	C	intron_variant	MODIFIER	pik3cd	ENSDARG00000003250	Transcript	ENSDART00000006120	protein_coding	-	18/22	-	-	-	-	-	rs179550892	T	T/C	-1	P1	-
23:29770683-29770683	G	intron_variant	MODIFIER	pik3cd	ENSDARG00000003250	Transcript	ENSDART00000006120	protein_coding	-	18/22	-	-	-	-	-	rs509300280	A	A/G	-1	P1	-
23:29770737-29770737	C	intron_variant	MODIFIER	pik3cd	ENSDARG00000003250	Transcript	ENSDART00000006120	protein_coding	-	18/22	-	-	-	-	-	rs514327339	T	T/C	-1	P1	-
23:29771506-29771506	A	intron_variant	MODIFIER	pik3cd	ENSDARG00000003250	Transcript	ENSDART00000006120	protein_coding	-	18/22	-	-	-	-	-	rs508129837	C	C/A	-1	P1	-
23:29771668-29771668	A	intron_variant	MODIFIER	pik3cd	ENSDARG00000003250	Transcript	ENSDART00000006120	protein_coding	-	18/22	-	-	-	-	-	rs515710926	G	G/A	-1	P1	-
23:29773297-29773297	A	intron_variant	MODIFIER	pik3cd	ENSDARG00000003250	Transcript	ENSDART00000006120	protein_coding	-	16/22	-	-	-	-	-	rs504442208	T	T/A	-1	P1	-
23:29774061-29774097	ATTT	intron_variant	MODIFIER	pik3cd	ENSDARG00000003250	Transcript	ENSDART00000006120	protein_coding	-	16/22	-	-	-	-	-	-	-	TTATTTATTTATTTATTTATTTATTTATTTTTTTGC/TTATTTATTTATTTATTTATTTATTTATTTATTTTTTTGC	-1	P1	-
23:29774462-29774462	G	synonymous_variant	LOW	pik3cd	ENSDARG00000003250	Transcript	ENSDART00000006120	protein_coding	16/23	-	2437	2217	739	I	atA/atC	rs179550931	T	T/G	-1	P1	-
23:29774790-29774790	A	intron_variant	MODIFIER	pik3cd	ENSDARG00000003250	Transcript	ENSDART00000006120	protein_coding	-	15/22	-	-	-	-	-	rs505291966	G	G/A	-1	P1	-
23:29774934-29774934	C	intron_variant	MODIFIER	pik3cd	ENSDARG00000003250	Transcript	ENSDART00000006120	protein_coding	-	15/22	-	-	-	-	-	rs509840207	T	T/C	-1	P1	-
23:29777615-29777615	T	intron_variant	MODIFIER	pik3cd	ENSDARG00000003250	Transcript	ENSDART00000006120	protein_coding	-	13/22	-	-	-	-	-	-	C	C/T	-1	P1	-
23:29778947-29778973	CACA	intron_variant	MODIFIER	pik3cd	ENSDARG00000003250	Transcript	ENSDART00000006120	protein_coding	-	12/22	-	-	-	-	-	-	-	CACACACACACACACACACACACACA/CACACACACACACACACACACACACACACA	-1	P1	-
23:29779469-29779469	A	intron_variant	MODIFIER	pik3cd	ENSDARG00000003250	Transcript	ENSDART00000006120	protein_coding	-	12/22	-	-	-	-	-	-	G	G/A	-1	P1	-
23:29780227-29780227	G	splice_polypyrimidine_tract_variant,intron_variant	LOW	pik3cd	ENSDARG00000003250	Transcript	ENSDART00000006120	protein_coding	-	11/22	-	-	-	-	-	rs505633031	C	C/G	-1	P1	-
23:29780674-29780685	-	intron_variant	MODIFIER	pik3cd	ENSDARG00000003250	Transcript	ENSDART00000006120	protein_coding	-	11/22	-	-	-	-	-	-	ACAATGCAAC	CACAATGCAAC/C	-1	P1	-
23:29780812-29780812	A	intron_variant	MODIFIER	pik3cd	ENSDARG00000003250	Transcript	ENSDART00000006120	protein_coding	-	11/22	-	-	-	-	-	rs499891261	T	T/A	-1	P1	-
23:29780818-29780818	G	intron_variant	MODIFIER	pik3cd	ENSDARG00000003250	Transcript	ENSDART00000006120	protein_coding	-	11/22	-	-	-	-	-	rs507016268	T	T/G	-1	P1	-
23:29780861-29780861	G	intron_variant	MODIFIER	pik3cd	ENSDARG00000003250	Transcript	ENSDART00000006120	protein_coding	-	11/22	-	-	-	-	-	rs179550966	A	A/G	-1	P1	-
23:29780885-29780885	C	intron_variant	MODIFIER	pik3cd	ENSDARG00000003250	Transcript	ENSDART00000006120	protein_coding	-	11/22	-	-	-	-	-	rs502773595	T	T/C	-1	P1	-
23:29780915-29780915	A	intron_variant	MODIFIER	pik3cd	ENSDARG00000003250	Transcript	ENSDART00000006120	protein_coding	-	11/22	-	-	-	-	-	rs507809282	T	T/A	-1	P1	-
23:29781045-29781046	TA	intron_variant	MODIFIER	pik3cd	ENSDARG00000003250	Transcript	ENSDART00000006120	protein_coding	-	10/22	-	-	-	-	-	-	AC	AC/TA	-1	P1	-
23:29781122-29781122	A	intron_variant	MODIFIER	pik3cd	ENSDARG00000003250	Transcript	ENSDART00000006120	protein_coding	-	10/22	-	-	-	-	-	rs179551204	T	T/A	-1	P1	-
23:29781201-29781201	A	intron_variant	MODIFIER	pik3cd	ENSDARG00000003250	Transcript	ENSDART00000006120	protein_coding	-	10/22	-	-	-	-	-	rs515269192	C	C/A	-1	P1	-
23:29781242-29781242	A	intron_variant	MODIFIER	pik3cd	ENSDARG00000003250	Transcript	ENSDART00000006120	protein_coding	-	10/22	-	-	-	-	-	rs179550842	T	T/A	-1	P1	-
23:29781272-29781272	G	intron_variant	MODIFIER	pik3cd	ENSDARG00000003250	Transcript	ENSDART00000006120	protein_coding	-	10/22	-	-	-	-	-	rs509580716	T	T/G	-1	P1	-
23:29781411-29781411	A	intron_variant	MODIFIER	pik3cd	ENSDARG00000003250	Transcript	ENSDART00000006120	protein_coding	-	10/22	-	-	-	-	-	rs179551205	T	T/A	-1	P1	-
23:29781636-29781636	T	intron_variant	MODIFIER	pik3cd	ENSDARG00000003250	Transcript	ENSDART00000006120	protein_coding	-	9/22	-	-	-	-	-	rs505406705	A	A/T	-1	P1	-
23:29781868-29781868	A	splice_region_variant,synonymous_variant	LOW	pik3cd	ENSDARG00000003250	Transcript	ENSDART00000006120	protein_coding	9/23	-	1465	1245	415	D	gaC/gaT	rs510459478	G	G/A	-1	P1	-
23:29782343-29782343	T	intron_variant	MODIFIER	pik3cd	ENSDARG00000003250	Transcript	ENSDART00000006120	protein_coding	-	8/22	-	-	-	-	-	rs500669683	C	C/T	-1	P1	-
23:29782438-29782438	G	intron_variant	MODIFIER	pik3cd	ENSDARG00000003250	Transcript	ENSDART00000006120	protein_coding	-	8/22	-	-	-	-	-	rs503674459	A	A/G	-1	P1	-
23:29782467-29782467	A	intron_variant	MODIFIER	pik3cd	ENSDARG00000003250	Transcript	ENSDART00000006120	protein_coding	-	8/22	-	-	-	-	-	rs510767080	G	G/A	-1	P1	-
23:29782500-29782500	C	intron_variant	MODIFIER	pik3cd	ENSDARG00000003250	Transcript	ENSDART00000006120	protein_coding	-	8/22	-	-	-	-	-	rs499494877	T	T/C	-1	P1	-
23:29782561-29782561	A	intron_variant	MODIFIER	pik3cd	ENSDARG00000003250	Transcript	ENSDART00000006120	protein_coding	-	8/22	-	-	-	-	-	rs506533474	C	C/A	-1	P1	-
23:29782621-29782621	T	intron_variant	MODIFIER	pik3cd	ENSDARG00000003250	Transcript	ENSDART00000006120	protein_coding	-	8/22	-	-	-	-	-	rs510044514	A	A/T	-1	P1	-
23:29782641-29782641	T	intron_variant	MODIFIER	pik3cd	ENSDARG00000003250	Transcript	ENSDART00000006120	protein_coding	-	8/22	-	-	-	-	-	rs500862849	C	C/T	-1	P1	-
23:29782744-29782744	T	intron_variant	MODIFIER	pik3cd	ENSDARG00000003250	Transcript	ENSDART00000006120	protein_coding	-	8/22	-	-	-	-	-	rs505881793	A	A/T	-1	P1	-
23:29782784-29782784	C	intron_variant	MODIFIER	pik3cd	ENSDARG00000003250	Transcript	ENSDART00000006120	protein_coding	-	8/22	-	-	-	-	-	rs512938567	A	A/C	-1	P1	-
23:29783263-29783263	C	intron_variant	MODIFIER	pik3cd	ENSDARG00000003250	Transcript	ENSDART00000006120	protein_coding	-	8/22	-	-	-	-	-	rs501713131	A	A/C	-1	P1	-
23:29783269-29783269	A	intron_variant	MODIFIER	pik3cd	ENSDARG00000003250	Transcript	ENSDART00000006120	protein_coding	-	8/22	-	-	-	-	-	rs506260712	G	G/A	-1	P1	-
23:29783293-29783295	TGTTAATCAGGACATTTAATGAT	intron_variant	MODIFIER	pik3cd	ENSDARG00000003250	Transcript	ENSDART00000006120	protein_coding	-	8/22	-	-	-	-	-	rs513316621	-	GT/TGTTAATCAGGACATTTAATGATGT	-1	P1	-
23:29783364-29783364	G	intron_variant	MODIFIER	pik3cd	ENSDARG00000003250	Transcript	ENSDART00000006120	protein_coding	-	8/22	-	-	-	-	-	rs502032536	A	A/G	-1	P1	-
23:29783383-29783383	G	intron_variant	MODIFIER	pik3cd	ENSDARG00000003250	Transcript	ENSDART00000006120	protein_coding	-	8/22	-	-	-	-	-	rs509190224	T	T/G	-1	P1	-
23:29783607-29783613	T	intron_variant	MODIFIER	pik3cd	ENSDARG00000003250	Transcript	ENSDART00000006120	protein_coding	-	8/22	-	-	-	-	-	-	-	TTTAAG/TTTTAAG	-1	P1	-
23:29783683-29783683	C	intron_variant	MODIFIER	pik3cd	ENSDARG00000003250	Transcript	ENSDART00000006120	protein_coding	-	8/22	-	-	-	-	-	rs515529330	T	T/C	-1	P1	-
23:29783750-29783750	A	intron_variant	MODIFIER	pik3cd	ENSDARG00000003250	Transcript	ENSDART00000006120	protein_coding	-	8/22	-	-	-	-	-	rs504267622	T	T/A	-1	P1	-
23:29783768-29783768	G	intron_variant	MODIFIER	pik3cd	ENSDARG00000003250	Transcript	ENSDART00000006120	protein_coding	-	8/22	-	-	-	-	-	rs510821939	T	T/G	-1	P1	-
23:29783869-29783869	T	intron_variant	MODIFIER	pik3cd	ENSDARG00000003250	Transcript	ENSDART00000006120	protein_coding	-	8/22	-	-	-	-	-	rs513832622	A	A/T	-1	P1	-
23:29783949-29783949	T	intron_variant	MODIFIER	pik3cd	ENSDARG00000003250	Transcript	ENSDART00000006120	protein_coding	-	8/22	-	-	-	-	-	rs504588150	C	C/T	-1	P1	-
23:29784104-29784104	C	intron_variant	MODIFIER	pik3cd	ENSDARG00000003250	Transcript	ENSDART00000006120	protein_coding	-	8/22	-	-	-	-	-	-	T	T/C	-1	P1	-
23:29784144-29784144	C	intron_variant	MODIFIER	pik3cd	ENSDARG00000003250	Transcript	ENSDART00000006120	protein_coding	-	8/22	-	-	-	-	-	rs509644460	A	A/C	-1	P1	-
23:29784170-29784170	C	intron_variant	MODIFIER	pik3cd	ENSDARG00000003250	Transcript	ENSDART00000006120	protein_coding	-	8/22	-	-	-	-	-	-	A	A/C	-1	P1	-
23:29784304-29784304	C	intron_variant	MODIFIER	pik3cd	ENSDARG00000003250	Transcript	ENSDART00000006120	protein_coding	-	8/22	-	-	-	-	-	rs511013306	T	T/C	-1	P1	-
23:29784312-29784312	A	intron_variant	MODIFIER	pik3cd	ENSDARG00000003250	Transcript	ENSDART00000006120	protein_coding	-	8/22	-	-	-	-	-	rs499722842	T	T/A	-1	P1	-
23:29784479-29784495	CA	intron_variant	MODIFIER	pik3cd	ENSDARG00000003250	Transcript	ENSDART00000006120	protein_coding	-	8/22	-	-	-	-	-	-	-	CACACACACACACAAT/CACACACACACACACAAT	-1	P1	-
23:29784644-29784644	T	intron_variant	MODIFIER	pik3cd	ENSDARG00000003250	Transcript	ENSDART00000006120	protein_coding	-	8/22	-	-	-	-	-	rs506790277	G	G/T	-1	P1	-
23:29784691-29784691	A	intron_variant	MODIFIER	pik3cd	ENSDARG00000003250	Transcript	ENSDART00000006120	protein_coding	-	8/22	-	-	-	-	-	rs513414246	G	G/A	-1	P1	-
23:29784877-29784877	C	intron_variant	MODIFIER	pik3cd	ENSDARG00000003250	Transcript	ENSDART00000006120	protein_coding	-	8/22	-	-	-	-	-	rs502136904	A	A/C	-1	P1	-
23:29784970-29784970	G	intron_variant	MODIFIER	pik3cd	ENSDARG00000003250	Transcript	ENSDART00000006120	protein_coding	-	8/22	-	-	-	-	-	rs507189730	A	A/G	-1	P1	-
23:29784978-29784978	G	intron_variant	MODIFIER	pik3cd	ENSDARG00000003250	Transcript	ENSDART00000006120	protein_coding	-	8/22	-	-	-	-	-	rs512216609	T	T/G	-1	P1	-
23:29784979-29784981	A	intron_variant	MODIFIER	pik3cd	ENSDARG00000003250	Transcript	ENSDART00000006120	protein_coding	-	8/22	-	-	-	-	-	rs503010415	-	CT/ACT	-1	P1	-
23:29784992-29784994	CCG	intron_variant	MODIFIER	pik3cd	ENSDARG00000003250	Transcript	ENSDART00000006120	protein_coding	-	8/22	-	-	-	-	-	-	AAT	AAT/CCG	-1	P1	-
23:29785066-29785066	C	intron_variant	MODIFIER	pik3cd	ENSDARG00000003250	Transcript	ENSDART00000006120	protein_coding	-	8/22	-	-	-	-	-	rs509387734	T	T/C	-1	P1	-
23:29785087-29785087	G	intron_variant	MODIFIER	pik3cd	ENSDARG00000003250	Transcript	ENSDART00000006120	protein_coding	-	8/22	-	-	-	-	-	rs513927076	A	A/G	-1	P1	-
23:29785264-29785264	C	intron_variant	MODIFIER	pik3cd	ENSDARG00000003250	Transcript	ENSDART00000006120	protein_coding	-	8/22	-	-	-	-	-	rs504635356	A	A/C	-1	P1	-
23:29785434-29785435	CG	intron_variant	MODIFIER	pik3cd	ENSDARG00000003250	Transcript	ENSDART00000006120	protein_coding	-	8/22	-	-	-	-	-	-	TA	TA/CG	-1	P1	-
23:29785453-29785453	A	intron_variant	MODIFIER	pik3cd	ENSDARG00000003250	Transcript	ENSDART00000006120	protein_coding	-	8/22	-	-	-	-	-	rs503467243	T	T/A	-1	P1	-
23:29785457-29785457	A	intron_variant	MODIFIER	pik3cd	ENSDARG00000003250	Transcript	ENSDART00000006120	protein_coding	-	8/22	-	-	-	-	-	rs511076078	G	G/A	-1	P1	-
23:29785466-29785477	ATG	intron_variant	MODIFIER	pik3cd	ENSDARG00000003250	Transcript	ENSDART00000006120	protein_coding	-	8/22	-	-	-	-	-	-	TT	AAAAAATTTTC/AAAAAAATGTTC	-1	P1	-
23:29785491-29785491	T	intron_variant	MODIFIER	pik3cd	ENSDARG00000003250	Transcript	ENSDART00000006120	protein_coding	-	8/22	-	-	-	-	-	rs509883683	C	C/T	-1	P1	-
23:29785496-29785496	G	intron_variant	MODIFIER	pik3cd	ENSDARG00000003250	Transcript	ENSDART00000006120	protein_coding	-	8/22	-	-	-	-	-	rs500143281	A	A/G	-1	P1	-
23:29785517-29785517	C	intron_variant	MODIFIER	pik3cd	ENSDARG00000003250	Transcript	ENSDART00000006120	protein_coding	-	8/22	-	-	-	-	-	rs507304209	T	T/C	-1	P1	-
23:29785559-29785559	A	intron_variant	MODIFIER	pik3cd	ENSDARG00000003250	Transcript	ENSDART00000006120	protein_coding	-	8/22	-	-	-	-	-	rs512323940	T	T/A	-1	P1	-
23:29785564-29785564	A	intron_variant	MODIFIER	pik3cd	ENSDARG00000003250	Transcript	ENSDART00000006120	protein_coding	-	8/22	-	-	-	-	-	-	C	C/A	-1	P1	-
23:29785566-29785566	G	intron_variant	MODIFIER	pik3cd	ENSDARG00000003250	Transcript	ENSDART00000006120	protein_coding	-	8/22	-	-	-	-	-	-	A	A/G	-1	P1	-
23:29785569-29785569	C	intron_variant	MODIFIER	pik3cd	ENSDARG00000003250	Transcript	ENSDART00000006120	protein_coding	-	8/22	-	-	-	-	-	-	T	T/C	-1	P1	-
23:29785572-29785572	T	intron_variant	MODIFIER	pik3cd	ENSDARG00000003250	Transcript	ENSDART00000006120	protein_coding	-	8/22	-	-	-	-	-	-	C	C/T	-1	P1	-
23:29785574-29785574	G	intron_variant	MODIFIER	pik3cd	ENSDARG00000003250	Transcript	ENSDART00000006120	protein_coding	-	8/22	-	-	-	-	-	-	C	C/G	-1	P1	-
23:29785615-29785615	G	intron_variant	MODIFIER	pik3cd	ENSDARG00000003250	Transcript	ENSDART00000006120	protein_coding	-	8/22	-	-	-	-	-	rs501021083	A	A/G	-1	P1	-
23:29785620-29785620	G	intron_variant	MODIFIER	pik3cd	ENSDARG00000003250	Transcript	ENSDART00000006120	protein_coding	-	8/22	-	-	-	-	-	rs506078684	C	C/G	-1	P1	-
23:29785622-29785622	G	intron_variant	MODIFIER	pik3cd	ENSDARG00000003250	Transcript	ENSDART00000006120	protein_coding	-	8/22	-	-	-	-	-	rs513666030	A	A/G	-1	P1	-
23:29785636-29785636	C	intron_variant	MODIFIER	pik3cd	ENSDARG00000003250	Transcript	ENSDART00000006120	protein_coding	-	8/22	-	-	-	-	-	rs502392906	G	G/C	-1	P1	-
23:29785669-29785669	G	intron_variant	MODIFIER	pik3cd	ENSDARG00000003250	Transcript	ENSDART00000006120	protein_coding	-	8/22	-	-	-	-	-	rs509446292	A	A/G	-1	P1	-
23:29785688-29785688	T	intron_variant	MODIFIER	pik3cd	ENSDARG00000003250	Transcript	ENSDART00000006120	protein_coding	-	8/22	-	-	-	-	-	rs512496478	G	G/T	-1	P1	-
23:29785730-29785730	G	intron_variant	MODIFIER	pik3cd	ENSDARG00000003250	Transcript	ENSDART00000006120	protein_coding	-	8/22	-	-	-	-	-	rs503237412	T	T/G	-1	P1	-
23:29785744-29785744	T	intron_variant	MODIFIER	pik3cd	ENSDARG00000003250	Transcript	ENSDART00000006120	protein_coding	-	8/22	-	-	-	-	-	rs507730020	C	C/T	-1	P1	-
23:29785845-29785845	A	intron_variant	MODIFIER	pik3cd	ENSDARG00000003250	Transcript	ENSDART00000006120	protein_coding	-	8/22	-	-	-	-	-	rs514845991	T	T/A	-1	P1	-
23:29785992-29785992	T	intron_variant	MODIFIER	pik3cd	ENSDARG00000003250	Transcript	ENSDART00000006120	protein_coding	-	8/22	-	-	-	-	-	rs503580762	G	G/T	-1	P1	-
23:29786042-29786052	-	intron_variant	MODIFIER	pik3cd	ENSDARG00000003250	Transcript	ENSDART00000006120	protein_coding	-	8/22	-	-	-	-	-	-	TTA	TTATTATTAC/TTATTAC	-1	P1	-
23:29786117-29786117	C	intron_variant	MODIFIER	pik3cd	ENSDARG00000003250	Transcript	ENSDART00000006120	protein_coding	-	8/22	-	-	-	-	-	rs514149447	T	T/C	-1	P1	-
23:29786201-29786209	-	intron_variant	MODIFIER	pik3cd	ENSDARG00000003250	Transcript	ENSDART00000006120	protein_coding	-	8/22	-	-	-	-	-	-	CTAACTA	ACTAACTA/A	-1	P1	-
23:29786217-29786217	G	intron_variant	MODIFIER	pik3cd	ENSDARG00000003250	Transcript	ENSDART00000006120	protein_coding	-	8/22	-	-	-	-	-	rs510004465	A	A/G	-1	P1	-
23:29786295-29786295	A	intron_variant	MODIFIER	pik3cd	ENSDARG00000003250	Transcript	ENSDART00000006120	protein_coding	-	8/22	-	-	-	-	-	rs500791709	C	C/A	-1	P1	-
23:29786330-29786330	T	intron_variant	MODIFIER	pik3cd	ENSDARG00000003250	Transcript	ENSDART00000006120	protein_coding	-	8/22	-	-	-	-	-	rs503766130	A	A/T	-1	P1	-
23:29786468-29786468	T	intron_variant	MODIFIER	pik3cd	ENSDARG00000003250	Transcript	ENSDART00000006120	protein_coding	-	8/22	-	-	-	-	-	rs510351906	C	C/T	-1	P1	-
23:29786513-29786513	A	intron_variant	MODIFIER	pik3cd	ENSDARG00000003250	Transcript	ENSDART00000006120	protein_coding	-	8/22	-	-	-	-	-	rs501132963	C	C/A	-1	P1	-
23:29786525-29786525	T	intron_variant	MODIFIER	pik3cd	ENSDARG00000003250	Transcript	ENSDART00000006120	protein_coding	-	8/22	-	-	-	-	-	rs506172764	G	G/T	-1	P1	-
23:29786558-29786558	A	intron_variant	MODIFIER	pik3cd	ENSDARG00000003250	Transcript	ENSDART00000006120	protein_coding	-	8/22	-	-	-	-	-	rs513224323	G	G/A	-1	P1	-
23:29786568-29786579	-	intron_variant	MODIFIER	pik3cd	ENSDARG00000003250	Transcript	ENSDART00000006120	protein_coding	-	8/22	-	-	-	-	-	-	T	TTTTTTTATCA/TTTTTTATCA	-1	P1	-
23:29786664-29786673	C	intron_variant	MODIFIER	pik3cd	ENSDARG00000003250	Transcript	ENSDART00000006120	protein_coding	-	8/22	-	-	-	-	-	-	TT	TTTGTTTGA/TCGTTTGA	-1	P1	-
23:29786684-29786684	G	intron_variant	MODIFIER	pik3cd	ENSDARG00000003250	Transcript	ENSDART00000006120	protein_coding	-	8/22	-	-	-	-	-	rs503284378	A	A/G	-1	P1	-
23:29786733-29786733	A	intron_variant	MODIFIER	pik3cd	ENSDARG00000003250	Transcript	ENSDART00000006120	protein_coding	-	8/22	-	-	-	-	-	rs508357559	T	T/A	-1	P1	-
23:29786757-29786757	T	intron_variant	MODIFIER	pik3cd	ENSDARG00000003250	Transcript	ENSDART00000006120	protein_coding	-	8/22	-	-	-	-	-	rs512892523	C	C/T	-1	P1	-
23:29786790-29786790	A	intron_variant	MODIFIER	pik3cd	ENSDARG00000003250	Transcript	ENSDART00000006120	protein_coding	-	8/22	-	-	-	-	-	rs501597637	G	G/A	-1	P1	-
23:29786792-29786793	TA	intron_variant	MODIFIER	pik3cd	ENSDARG00000003250	Transcript	ENSDART00000006120	protein_coding	-	8/22	-	-	-	-	-	-	CG	CG/TA	-1	P1	-
23:29786828-29786829	AA	intron_variant	MODIFIER	pik3cd	ENSDARG00000003250	Transcript	ENSDART00000006120	protein_coding	-	8/22	-	-	-	-	-	-	GG	GG/AA	-1	P1	-
23:29786869-29786869	T	intron_variant	MODIFIER	pik3cd	ENSDARG00000003250	Transcript	ENSDART00000006120	protein_coding	-	8/22	-	-	-	-	-	rs515105851	C	C/T	-1	P1	-
23:29786881-29786884	-	intron_variant	MODIFIER	pik3cd	ENSDARG00000003250	Transcript	ENSDART00000006120	protein_coding	-	8/22	-	-	-	-	-	rs503880561	GA	GAA/A	-1	P1	-
23:29786889-29786889	G	intron_variant	MODIFIER	pik3cd	ENSDARG00000003250	Transcript	ENSDART00000006120	protein_coding	-	8/22	-	-	-	-	-	rs510967012	A	A/G	-1	P1	-
23:29786911-29786921	C	intron_variant	MODIFIER	pik3cd	ENSDARG00000003250	Transcript	ENSDART00000006120	protein_coding	-	8/22	-	-	-	-	-	rs515448986	-	AAAAAATTTC/CAAAAAATTTC	-1	P1	-
23:29787156-29787156	C	intron_variant	MODIFIER	pik3cd	ENSDARG00000003250	Transcript	ENSDART00000006120	protein_coding	-	8/22	-	-	-	-	-	rs504156501	T	T/C	-1	P1	-
23:29787193-29787193	G	intron_variant	MODIFIER	pik3cd	ENSDARG00000003250	Transcript	ENSDART00000006120	protein_coding	-	8/22	-	-	-	-	-	rs511283269	A	A/G	-1	P1	-
23:29787219-29787220	AA	intron_variant	MODIFIER	pik3cd	ENSDARG00000003250	Transcript	ENSDART00000006120	protein_coding	-	8/22	-	-	-	-	-	-	G	G/AA	-1	P1	-
23:29787229-29787229	A	intron_variant	MODIFIER	pik3cd	ENSDARG00000003250	Transcript	ENSDART00000006120	protein_coding	-	8/22	-	-	-	-	-	rs507068941	C	C/A	-1	P1	-
23:29787315-29787317	G	intron_variant	MODIFIER	pik3cd	ENSDARG00000003250	Transcript	ENSDART00000006120	protein_coding	-	8/22	-	-	-	-	-	-	-	GA/GGA	-1	P1	-
23:29787321-29787321	A	intron_variant	MODIFIER	pik3cd	ENSDARG00000003250	Transcript	ENSDART00000006120	protein_coding	-	8/22	-	-	-	-	-	rs510588108	T	T/A	-1	P1	-
23:29787436-29787436	A	intron_variant	MODIFIER	pik3cd	ENSDARG00000003250	Transcript	ENSDART00000006120	protein_coding	-	8/22	-	-	-	-	-	rs501368673	T	T/A	-1	P1	-
23:29787518-29787518	C	intron_variant	MODIFIER	pik3cd	ENSDARG00000003250	Transcript	ENSDART00000006120	protein_coding	-	8/22	-	-	-	-	-	rs506361998	T	T/C	-1	P1	-
23:29787577-29787577	G	intron_variant	MODIFIER	pik3cd	ENSDARG00000003250	Transcript	ENSDART00000006120	protein_coding	-	8/22	-	-	-	-	-	rs513456682	A	A/G	-1	P1	-
23:29787607-29787607	C	intron_variant	MODIFIER	pik3cd	ENSDARG00000003250	Transcript	ENSDART00000006120	protein_coding	-	8/22	-	-	-	-	-	rs502231019	T	T/C	-1	P1	-
23:29787617-29787617	T	intron_variant	MODIFIER	pik3cd	ENSDARG00000003250	Transcript	ENSDART00000006120	protein_coding	-	8/22	-	-	-	-	-	rs506745021	C	C/T	-1	P1	-
23:29787669-29787673	TC	intron_variant	MODIFIER	pik3cd	ENSDARG00000003250	Transcript	ENSDART00000006120	protein_coding	-	8/22	-	-	-	-	-	-	ATAG	ATAG/TC	-1	P1	-
23:29787714-29787714	T	intron_variant	MODIFIER	pik3cd	ENSDARG00000003250	Transcript	ENSDART00000006120	protein_coding	-	8/22	-	-	-	-	-	rs515218698	A	A/T	-1	P1	-
23:29787725-29787725	T	intron_variant	MODIFIER	pik3cd	ENSDARG00000003250	Transcript	ENSDART00000006120	protein_coding	-	8/22	-	-	-	-	-	rs501873735	C	C/T	-1	P1	-
23:29787764-29787764	T	intron_variant	MODIFIER	pik3cd	ENSDARG00000003250	Transcript	ENSDART00000006120	protein_coding	-	8/22	-	-	-	-	-	rs508996817	C	C/T	-1	P1	-
23:29787775-29787787	-	intron_variant	MODIFIER	pik3cd	ENSDARG00000003250	Transcript	ENSDART00000006120	protein_coding	-	8/22	-	-	-	-	-	-	A	AAAAAAATATTC/AAAAAATATTC	-1	P1	-
23:29787816-29787826	T	intron_variant	MODIFIER	pik3cd	ENSDARG00000003250	Transcript	ENSDART00000006120	protein_coding	-	8/22	-	-	-	-	-	-	-	AAAAATTAAG/TAAAAATTAAG	-1	P1	-
23:29787833-29787848	CAATTTATA	intron_variant	MODIFIER	pik3cd	ENSDARG00000003250	Transcript	ENSDART00000006120	protein_coding	-	8/22	-	-	-	-	-	-	AAAATTTATT	AAAAAAATTTATTAG/AAACAATTTATAAG	-1	P1	-
23:29787849-29787849	G	intron_variant	MODIFIER	pik3cd	ENSDARG00000003250	Transcript	ENSDART00000006120	protein_coding	-	8/22	-	-	-	-	-	rs514353260	A	A/G	-1	P1	-
23:29787894-29787902	GTTT	intron_variant	MODIFIER	pik3cd	ENSDARG00000003250	Transcript	ENSDART00000006120	protein_coding	-	8/22	-	-	-	-	-	-	-	TTTGTTTA/TTTGTTTGTTTA	-1	P1	-
23:29788032-29788034	ATAAAGAGATAATAA	intron_variant	MODIFIER	pik3cd	ENSDARG00000003250	Transcript	ENSDART00000006120	protein_coding	-	8/22	-	-	-	-	-	-	T	AT/AATAAAGAGATAATAA	-1	P1	-
23:29788093-29788093	T	intron_variant	MODIFIER	pik3cd	ENSDARG00000003250	Transcript	ENSDART00000006120	protein_coding	-	8/22	-	-	-	-	-	rs506474933	C	C/T	-1	P1	-
23:29788230-29788230	C	intron_variant	MODIFIER	pik3cd	ENSDARG00000003250	Transcript	ENSDART00000006120	protein_coding	-	8/22	-	-	-	-	-	rs511531483	G	G/C	-1	P1	-
23:29788231-29788242	-	intron_variant	MODIFIER	pik3cd	ENSDARG00000003250	Transcript	ENSDART00000006120	protein_coding	-	8/22	-	-	-	-	-	-	AAATCCTATC	CAAATCCTATC/C	-1	P1	-
23:29788352-29788352	C	intron_variant	MODIFIER	pik3cd	ENSDARG00000003250	Transcript	ENSDART00000006120	protein_coding	-	8/22	-	-	-	-	-	-	T	T/C	-1	P1	-
23:29788636-29788637	CT	intron_variant	MODIFIER	pik3cd	ENSDARG00000003250	Transcript	ENSDART00000006120	protein_coding	-	8/22	-	-	-	-	-	-	A	A/CT	-1	P1	-
23:29788644-29788644	T	intron_variant	MODIFIER	pik3cd	ENSDARG00000003250	Transcript	ENSDART00000006120	protein_coding	-	8/22	-	-	-	-	-	rs500227780	A	A/T	-1	P1	-
23:29788660-29788660	A	intron_variant	MODIFIER	pik3cd	ENSDARG00000003250	Transcript	ENSDART00000006120	protein_coding	-	8/22	-	-	-	-	-	rs507329062	C	C/A	-1	P1	-
23:29788666-29788666	T	intron_variant	MODIFIER	pik3cd	ENSDARG00000003250	Transcript	ENSDART00000006120	protein_coding	-	8/22	-	-	-	-	-	rs511886735	C	C/T	-1	P1	-
23:29788737-29788737	G	intron_variant	MODIFIER	pik3cd	ENSDARG00000003250	Transcript	ENSDART00000006120	protein_coding	-	8/22	-	-	-	-	-	rs502662011	T	T/G	-1	P1	-
23:29788846-29788846	C	intron_variant	MODIFIER	pik3cd	ENSDARG00000003250	Transcript	ENSDART00000006120	protein_coding	-	8/22	-	-	-	-	-	rs505654332	T	T/C	-1	P1	-
23:29788848-29788848	T	splice_region_variant,intron_variant	LOW	pik3cd	ENSDARG00000003250	Transcript	ENSDART00000006120	protein_coding	-	8/22	-	-	-	-	-	rs512717377	A	A/T	-1	P1	-
23:29788882-29788882	C	synonymous_variant	LOW	pik3cd	ENSDARG00000003250	Transcript	ENSDART00000006120	protein_coding	8/23	-	1435	1215	405	R	cgA/cgG	rs501478216	T	T/C	-1	P1	-
23:29788955-29788955	T	missense_variant	MODERATE	pik3cd	ENSDARG00000003250	Transcript	ENSDART00000006120	protein_coding	8/23	-	1362	1142	381	S/N	aGt/aAt	rs509078414	C	C/T	-1	P1	tolerated_low_confidence(1)
23:29789100-29789100	C	intron_variant	MODIFIER	pik3cd	ENSDARG00000003250	Transcript	ENSDART00000006120	protein_coding	-	7/22	-	-	-	-	-	rs512055288	T	T/C	-1	P1	-
23:29789109-29789109	T	intron_variant	MODIFIER	pik3cd	ENSDARG00000003250	Transcript	ENSDART00000006120	protein_coding	-	7/22	-	-	-	-	-	rs502823360	G	G/T	-1	P1	-
23:29789136-29789136	A	intron_variant	MODIFIER	pik3cd	ENSDARG00000003250	Transcript	ENSDART00000006120	protein_coding	-	7/22	-	-	-	-	-	rs507879989	G	G/A	-1	P1	-
23:29789252-29789252	T	intron_variant	MODIFIER	pik3cd	ENSDARG00000003250	Transcript	ENSDART00000006120	protein_coding	-	7/22	-	-	-	-	-	rs514431619	C	C/T	-1	P1	-
23:29789292-29789292	A	intron_variant	MODIFIER	pik3cd	ENSDARG00000003250	Transcript	ENSDART00000006120	protein_coding	-	7/22	-	-	-	-	-	rs505205334	G	G/A	-1	P1	-
23:29789311-29789311	C	intron_variant	MODIFIER	pik3cd	ENSDARG00000003250	Transcript	ENSDART00000006120	protein_coding	-	7/22	-	-	-	-	-	rs508199242	G	G/C	-1	P1	-
23:29789416-29789416	G	intron_variant	MODIFIER	pik3cd	ENSDARG00000003250	Transcript	ENSDART00000006120	protein_coding	-	7/22	-	-	-	-	-	rs515313337	T	T/G	-1	P1	-
23:29789542-29789542	A	intron_variant	MODIFIER	pik3cd	ENSDARG00000003250	Transcript	ENSDART00000006120	protein_coding	-	7/22	-	-	-	-	-	rs503975449	G	G/A	-1	P1	-
23:29789556-29789573	GAACGATA	intron_variant	MODIFIER	pik3cd	ENSDARG00000003250	Transcript	ENSDART00000006120	protein_coding	-	7/22	-	-	-	-	-	-	-	AGAACGATAGAACGATA/AGAACGATAGAACGATAGAACGATA	-1	P1	-
23:29789628-29789628	T	intron_variant	MODIFIER	pik3cd	ENSDARG00000003250	Transcript	ENSDART00000006120	protein_coding	-	7/22	-	-	-	-	-	rs500337677	C	C/T	-1	P1	-
23:29789632-29789632	T	intron_variant	MODIFIER	pik3cd	ENSDARG00000003250	Transcript	ENSDART00000006120	protein_coding	-	7/22	-	-	-	-	-	rs505381174	C	C/T	-1	P1	-
23:29789744-29789744	C	intron_variant	MODIFIER	pik3cd	ENSDARG00000003250	Transcript	ENSDART00000006120	protein_coding	-	7/22	-	-	-	-	-	-	T	T/C	-1	P1	-
23:29789946-29789946	C	intron_variant	MODIFIER	pik3cd	ENSDARG00000003250	Transcript	ENSDART00000006120	protein_coding	-	7/22	-	-	-	-	-	rs510407390	G	G/C	-1	P1	-
23:29789974-29789988	TT	intron_variant	MODIFIER	pik3cd	ENSDARG00000003250	Transcript	ENSDART00000006120	protein_coding	-	7/22	-	-	-	-	-	-	-	TTTTTTTTTTCATG/TTTTTTTTTTTTCATG	-1	P1	-
23:29790079-29790081	GATTCTGCCGTGCCAT	intron_variant	MODIFIER	pik3cd	ENSDARG00000003250	Transcript	ENSDART00000006120	protein_coding	-	7/22	-	-	-	-	-	-	-	AT/ATGATTCTGCCGTGCCAT	-1	P1	-
23:29790179-29790179	G	intron_variant	MODIFIER	pik3cd	ENSDARG00000003250	Transcript	ENSDART00000006120	protein_coding	-	7/22	-	-	-	-	-	rs512829488	A	A/G	-1	P1	-
23:29790214-29790214	G	intron_variant	MODIFIER	pik3cd	ENSDARG00000003250	Transcript	ENSDART00000006120	protein_coding	-	7/22	-	-	-	-	-	rs499476277	A	A/G	-1	P1	-
23:29790365-29790365	A	intron_variant	MODIFIER	pik3cd	ENSDARG00000003250	Transcript	ENSDART00000006120	protein_coding	-	7/22	-	-	-	-	-	rs506628869	G	G/A	-1	P1	-
23:29790380-29790380	A	intron_variant	MODIFIER	pik3cd	ENSDARG00000003250	Transcript	ENSDART00000006120	protein_coding	-	7/22	-	-	-	-	-	rs512147798	T	T/A	-1	P1	-
23:29790420-29790420	A	intron_variant	MODIFIER	pik3cd	ENSDARG00000003250	Transcript	ENSDART00000006120	protein_coding	-	7/22	-	-	-	-	-	rs502887785	G	G/A	-1	P1	-
23:29790486-29790486	C	intron_variant	MODIFIER	pik3cd	ENSDARG00000003250	Transcript	ENSDART00000006120	protein_coding	-	7/22	-	-	-	-	-	rs507909690	T	T/C	-1	P1	-
23:29790649-29790649	A	intron_variant	MODIFIER	pik3cd	ENSDARG00000003250	Transcript	ENSDART00000006120	protein_coding	-	7/22	-	-	-	-	-	rs513004853	T	T/A	-1	P1	-
23:29790671-29790671	T	intron_variant	MODIFIER	pik3cd	ENSDARG00000003250	Transcript	ENSDART00000006120	protein_coding	-	7/22	-	-	-	-	-	rs501718022	A	A/T	-1	P1	-
23:29790675-29790676	CT	intron_variant	MODIFIER	pik3cd	ENSDARG00000003250	Transcript	ENSDART00000006120	protein_coding	-	7/22	-	-	-	-	-	-	TG	TG/CT	-1	P1	-
23:29790710-29790710	A	intron_variant	MODIFIER	pik3cd	ENSDARG00000003250	Transcript	ENSDART00000006120	protein_coding	-	7/22	-	-	-	-	-	rs504085902	G	G/A	-1	P1	-
23:29790802-29790802	T	intron_variant	MODIFIER	pik3cd	ENSDARG00000003250	Transcript	ENSDART00000006120	protein_coding	-	7/22	-	-	-	-	-	rs509142579	A	A/T	-1	P1	-
23:29790822-29790822	C	intron_variant	MODIFIER	pik3cd	ENSDARG00000003250	Transcript	ENSDART00000006120	protein_coding	-	7/22	-	-	-	-	-	rs514692977	G	G/C	-1	P1	-
23:29790824-29790824	A	intron_variant	MODIFIER	pik3cd	ENSDARG00000003250	Transcript	ENSDART00000006120	protein_coding	-	7/22	-	-	-	-	-	-	G	G/A	-1	P1	-
23:29790827-29790827	G	intron_variant	MODIFIER	pik3cd	ENSDARG00000003250	Transcript	ENSDART00000006120	protein_coding	-	7/22	-	-	-	-	-	rs505456530	A	A/G	-1	P1	-
23:29790836-29790836	G	intron_variant	MODIFIER	pik3cd	ENSDARG00000003250	Transcript	ENSDART00000006120	protein_coding	-	7/22	-	-	-	-	-	-	A	A/G	-1	P1	-
23:29790838-29790838	A	intron_variant	MODIFIER	pik3cd	ENSDARG00000003250	Transcript	ENSDART00000006120	protein_coding	-	7/22	-	-	-	-	-	-	G	G/A	-1	P1	-
23:29790849-29790849	T	intron_variant	MODIFIER	pik3cd	ENSDARG00000003250	Transcript	ENSDART00000006120	protein_coding	-	7/22	-	-	-	-	-	-	G	G/T	-1	P1	-
23:29790851-29790851	G	intron_variant	MODIFIER	pik3cd	ENSDARG00000003250	Transcript	ENSDART00000006120	protein_coding	-	7/22	-	-	-	-	-	-	T	T/G	-1	P1	-
23:29790858-29790858	A	intron_variant	MODIFIER	pik3cd	ENSDARG00000003250	Transcript	ENSDART00000006120	protein_coding	-	7/22	-	-	-	-	-	-	T	T/A	-1	P1	-
23:29790860-29790860	G	intron_variant	MODIFIER	pik3cd	ENSDARG00000003250	Transcript	ENSDART00000006120	protein_coding	-	7/22	-	-	-	-	-	-	C	C/G	-1	P1	-
23:29790862-29790877	TG	intron_variant	MODIFIER	pik3cd	ENSDARG00000003250	Transcript	ENSDART00000006120	protein_coding	-	7/22	-	-	-	-	-	-	-	TGTGTGTGTGTGTGC/TGTGTGTGTGTGTGTGC	-1	P1	-
23:29790923-29790923	T	intron_variant	MODIFIER	pik3cd	ENSDARG00000003250	Transcript	ENSDART00000006120	protein_coding	-	7/22	-	-	-	-	-	rs510512286	C	C/T	-1	P1	-
23:29790937-29790937	A	intron_variant	MODIFIER	pik3cd	ENSDARG00000003250	Transcript	ENSDART00000006120	protein_coding	-	7/22	-	-	-	-	-	rs501279804	C	C/A	-1	P1	-
23:29791005-29791005	T	intron_variant	MODIFIER	pik3cd	ENSDARG00000003250	Transcript	ENSDART00000006120	protein_coding	-	7/22	-	-	-	-	-	rs504278407	G	G/T	-1	P1	-
23:29791062-29791063	CA	intron_variant	MODIFIER	pik3cd	ENSDARG00000003250	Transcript	ENSDART00000006120	protein_coding	-	7/22	-	-	-	-	-	-	TG	TG/CA	-1	P1	-
23:29791082-29791084	TGCGGGT	intron_variant	MODIFIER	pik3cd	ENSDARG00000003250	Transcript	ENSDART00000006120	protein_coding	-	7/22	-	-	-	-	-	-	A	GA/GTGCGGGT	-1	P1	-
23:29791153-29791154	AA	intron_variant	MODIFIER	pik3cd	ENSDARG00000003250	Transcript	ENSDART00000006120	protein_coding	-	7/22	-	-	-	-	-	-	TT	TT/AA	-1	P1	-
23:29791197-29791204	ACAGACACATT	intron_variant	MODIFIER	pik3cd	ENSDARG00000003250	Transcript	ENSDART00000006120	protein_coding	-	7/22	-	-	-	-	-	-	-	TTTTTAG/TTACAGACACATTTTTAG	-1	P1	-
23:29791255-29791255	T	intron_variant	MODIFIER	pik3cd	ENSDARG00000003250	Transcript	ENSDART00000006120	protein_coding	-	7/22	-	-	-	-	-	-	C	C/T	-1	P1	-
23:29791326-29791326	T	intron_variant	MODIFIER	pik3cd	ENSDARG00000003250	Transcript	ENSDART00000006120	protein_coding	-	7/22	-	-	-	-	-	rs179551238	C	C/T	-1	P1	-
23:29791390-29791390	G	intron_variant	MODIFIER	pik3cd	ENSDARG00000003250	Transcript	ENSDART00000006120	protein_coding	-	7/22	-	-	-	-	-	rs179551049	A	A/G	-1	P1	-
23:29791414-29791414	A	intron_variant	MODIFIER	pik3cd	ENSDARG00000003250	Transcript	ENSDART00000006120	protein_coding	-	7/22	-	-	-	-	-	rs513409774	T	T/A	-1	P1	-
23:29791441-29791441	T	intron_variant	MODIFIER	pik3cd	ENSDARG00000003250	Transcript	ENSDART00000006120	protein_coding	-	7/22	-	-	-	-	-	rs179551185	C	C/T	-1	P1	-
23:29791478-29791478	T	intron_variant	MODIFIER	pik3cd	ENSDARG00000003250	Transcript	ENSDART00000006120	protein_coding	-	7/22	-	-	-	-	-	rs509182307	C	C/T	-1	P1	-
23:29791516-29791516	G	intron_variant	MODIFIER	pik3cd	ENSDARG00000003250	Transcript	ENSDART00000006120	protein_coding	-	7/22	-	-	-	-	-	rs514263550	A	A/G	-1	P1	-
23:29791572-29791572	T	intron_variant	MODIFIER	pik3cd	ENSDARG00000003250	Transcript	ENSDART00000006120	protein_coding	-	7/22	-	-	-	-	-	rs179551086	A	A/T	-1	P1	-
23:29791597-29791597	T	intron_variant	MODIFIER	pik3cd	ENSDARG00000003250	Transcript	ENSDART00000006120	protein_coding	-	7/22	-	-	-	-	-	rs179551203	A	A/T	-1	P1	-
23:29791717-29791717	A	intron_variant	MODIFIER	pik3cd	ENSDARG00000003250	Transcript	ENSDART00000006120	protein_coding	-	7/22	-	-	-	-	-	rs179551212	G	G/A	-1	P1	-
23:29791793-29791808	-	intron_variant	MODIFIER	pik3cd	ENSDARG00000003250	Transcript	ENSDART00000006120	protein_coding	-	7/22	-	-	-	-	-	-	A	AAAAAAATAGAAATC/AAAAAATAGAAATC	-1	P1	-
23:29791931-29791931	T	intron_variant	MODIFIER	pik3cd	ENSDARG00000003250	Transcript	ENSDART00000006120	protein_coding	-	7/22	-	-	-	-	-	rs511445411	C	C/T	-1	P1	-
23:29792293-29792293	T	intron_variant	MODIFIER	pik3cd	ENSDARG00000003250	Transcript	ENSDART00000006120	protein_coding	-	6/22	-	-	-	-	-	rs179551148	C	C/T	-1	P1	-
23:29792422-29792434	A	intron_variant	MODIFIER	pik3cd	ENSDARG00000003250	Transcript	ENSDART00000006120	protein_coding	-	6/22	-	-	-	-	-	-	-	AAAAAAAACAGC/AAAAAAAAACAGC	-1	P1	-
23:29792633-29792633	G	intron_variant	MODIFIER	pik3cd	ENSDARG00000003250	Transcript	ENSDART00000006120	protein_coding	-	6/22	-	-	-	-	-	rs509746875	A	A/G	-1	P1	-
23:29792693-29792693	T	intron_variant	MODIFIER	pik3cd	ENSDARG00000003250	Transcript	ENSDART00000006120	protein_coding	-	6/22	-	-	-	-	-	rs500476365	A	A/T	-1	P1	-
23:29792719-29792719	T	intron_variant	MODIFIER	pik3cd	ENSDARG00000003250	Transcript	ENSDART00000006120	protein_coding	-	6/22	-	-	-	-	-	rs505519559	C	C/T	-1	P1	-
23:29792730-29792730	A	intron_variant	MODIFIER	pik3cd	ENSDARG00000003250	Transcript	ENSDART00000006120	protein_coding	-	6/22	-	-	-	-	-	rs511120708	T	T/A	-1	P1	-
23:29792738-29792740	ATTTACACA	intron_variant	MODIFIER	pik3cd	ENSDARG00000003250	Transcript	ENSDART00000006120	protein_coding	-	6/22	-	-	-	-	-	-	-	CA/CAATTTACACA	-1	P1	-
23:29792865-29792865	C	intron_variant	MODIFIER	pik3cd	ENSDARG00000003250	Transcript	ENSDART00000006120	protein_coding	-	6/22	-	-	-	-	-	rs506875593	G	G/C	-1	P1	-
23:29792870-29792870	A	intron_variant	MODIFIER	pik3cd	ENSDARG00000003250	Transcript	ENSDART00000006120	protein_coding	-	6/22	-	-	-	-	-	rs511933109	T	T/A	-1	P1	-
23:29792935-29792935	T	intron_variant	MODIFIER	pik3cd	ENSDARG00000003250	Transcript	ENSDART00000006120	protein_coding	-	6/22	-	-	-	-	-	rs502724798	A	A/T	-1	P1	-
23:29792952-29792952	C	intron_variant	MODIFIER	pik3cd	ENSDARG00000003250	Transcript	ENSDART00000006120	protein_coding	-	6/22	-	-	-	-	-	rs507282213	T	T/C	-1	P1	-
23:29792972-29792972	G	intron_variant	MODIFIER	pik3cd	ENSDARG00000003250	Transcript	ENSDART00000006120	protein_coding	-	6/22	-	-	-	-	-	rs512292176	T	T/G	-1	P1	-
23:29793092-29793092	C	intron_variant	MODIFIER	pik3cd	ENSDARG00000003250	Transcript	ENSDART00000006120	protein_coding	-	6/22	-	-	-	-	-	rs503096472	G	G/C	-1	P1	-
23:29793130-29793133	-	intron_variant	MODIFIER	pik3cd	ENSDARG00000003250	Transcript	ENSDART00000006120	protein_coding	-	6/22	-	-	-	-	-	-	CA	ACA/A	-1	P1	-
23:29793159-29793159	C	intron_variant	MODIFIER	pik3cd	ENSDARG00000003250	Transcript	ENSDART00000006120	protein_coding	-	6/22	-	-	-	-	-	rs515697934	A	A/C	-1	P1	-
23:29793186-29793186	A	intron_variant	MODIFIER	pik3cd	ENSDARG00000003250	Transcript	ENSDART00000006120	protein_coding	-	6/22	-	-	-	-	-	rs502390214	G	G/A	-1	P1	-
23:29793233-29793233	T	intron_variant	MODIFIER	pik3cd	ENSDARG00000003250	Transcript	ENSDART00000006120	protein_coding	-	6/22	-	-	-	-	-	rs509533563	C	C/T	-1	P1	-
23:29793264-29793264	A	intron_variant	MODIFIER	pik3cd	ENSDARG00000003250	Transcript	ENSDART00000006120	protein_coding	-	6/22	-	-	-	-	-	rs514547134	T	T/A	-1	P1	-
23:29793279-29793279	C	intron_variant	MODIFIER	pik3cd	ENSDARG00000003250	Transcript	ENSDART00000006120	protein_coding	-	6/22	-	-	-	-	-	rs505261523	T	T/C	-1	P1	-
23:29793285-29793285	A	intron_variant	MODIFIER	pik3cd	ENSDARG00000003250	Transcript	ENSDART00000006120	protein_coding	-	6/22	-	-	-	-	-	rs509804984	G	G/A	-1	P1	-
23:29793293-29793293	G	intron_variant	MODIFIER	pik3cd	ENSDARG00000003250	Transcript	ENSDART00000006120	protein_coding	-	6/22	-	-	-	-	-	rs514898391	A	A/G	-1	P1	-
23:29793357-29793357	A	intron_variant	MODIFIER	pik3cd	ENSDARG00000003250	Transcript	ENSDART00000006120	protein_coding	-	6/22	-	-	-	-	-	-	C	C/A	-1	P1	-
23:29793405-29793405	C	intron_variant	MODIFIER	pik3cd	ENSDARG00000003250	Transcript	ENSDART00000006120	protein_coding	-	6/22	-	-	-	-	-	-	T	T/C	-1	P1	-
23:29793408-29793408	T	intron_variant	MODIFIER	pik3cd	ENSDARG00000003250	Transcript	ENSDART00000006120	protein_coding	-	6/22	-	-	-	-	-	-	A	A/T	-1	P1	-
23:29793430-29793430	C	intron_variant	MODIFIER	pik3cd	ENSDARG00000003250	Transcript	ENSDART00000006120	protein_coding	-	6/22	-	-	-	-	-	-	G	G/C	-1	P1	-
23:29793452-29793452	A	intron_variant	MODIFIER	pik3cd	ENSDARG00000003250	Transcript	ENSDART00000006120	protein_coding	-	6/22	-	-	-	-	-	rs503623433	G	G/A	-1	P1	-
23:29793471-29793471	A	intron_variant	MODIFIER	pik3cd	ENSDARG00000003250	Transcript	ENSDART00000006120	protein_coding	-	6/22	-	-	-	-	-	rs510653874	G	G/A	-1	P1	-
23:29793490-29793490	G	intron_variant	MODIFIER	pik3cd	ENSDARG00000003250	Transcript	ENSDART00000006120	protein_coding	-	6/22	-	-	-	-	-	rs499893430	A	A/G	-1	P1	-
23:29793615-29793615	A	intron_variant	MODIFIER	pik3cd	ENSDARG00000003250	Transcript	ENSDART00000006120	protein_coding	-	6/22	-	-	-	-	-	rs506989667	G	G/A	-1	P1	-
23:29793635-29793635	G	intron_variant	MODIFIER	pik3cd	ENSDARG00000003250	Transcript	ENSDART00000006120	protein_coding	-	6/22	-	-	-	-	-	rs509995097	A	A/G	-1	P1	-
23:29793688-29793689	AC	intron_variant	MODIFIER	pik3cd	ENSDARG00000003250	Transcript	ENSDART00000006120	protein_coding	-	6/22	-	-	-	-	-	-	GT	GT/AC	-1	P1	-
23:29793770-29793770	A	intron_variant	MODIFIER	pik3cd	ENSDARG00000003250	Transcript	ENSDART00000006120	protein_coding	-	6/22	-	-	-	-	-	rs512400033	T	T/A	-1	P1	-
23:29793788-29793788	T	intron_variant	MODIFIER	pik3cd	ENSDARG00000003250	Transcript	ENSDART00000006120	protein_coding	-	6/22	-	-	-	-	-	rs501082653	C	C/T	-1	P1	-
23:29793797-29793797	A	intron_variant	MODIFIER	pik3cd	ENSDARG00000003250	Transcript	ENSDART00000006120	protein_coding	-	6/22	-	-	-	-	-	rs506150244	C	C/A	-1	P1	-
23:29793822-29793822	A	intron_variant	MODIFIER	pik3cd	ENSDARG00000003250	Transcript	ENSDART00000006120	protein_coding	-	6/22	-	-	-	-	-	rs513264256	G	G/A	-1	P1	-
23:29793856-29793856	T	intron_variant	MODIFIER	pik3cd	ENSDARG00000003250	Transcript	ENSDART00000006120	protein_coding	-	6/22	-	-	-	-	-	rs501988413	A	A/T	-1	P1	-
23:29793869-29793869	G	intron_variant	MODIFIER	pik3cd	ENSDARG00000003250	Transcript	ENSDART00000006120	protein_coding	-	6/22	-	-	-	-	-	rs509580586	A	A/G	-1	P1	-
23:29793871-29793871	T	intron_variant	MODIFIER	pik3cd	ENSDARG00000003250	Transcript	ENSDART00000006120	protein_coding	-	6/22	-	-	-	-	-	rs512558569	A	A/T	-1	P1	-
23:29793877-29793877	A	intron_variant	MODIFIER	pik3cd	ENSDARG00000003250	Transcript	ENSDART00000006120	protein_coding	-	6/22	-	-	-	-	-	rs503356644	C	C/A	-1	P1	-
23:29793884-29793884	A	intron_variant	MODIFIER	pik3cd	ENSDARG00000003250	Transcript	ENSDART00000006120	protein_coding	-	6/22	-	-	-	-	-	rs508368449	T	T/A	-1	P1	-
23:29793896-29793903	-	intron_variant	MODIFIER	pik3cd	ENSDARG00000003250	Transcript	ENSDART00000006120	protein_coding	-	6/22	-	-	-	-	-	-	A	AAAAATC/AAAATC	-1	P1	-
23:29793922-29793922	C	intron_variant	MODIFIER	pik3cd	ENSDARG00000003250	Transcript	ENSDART00000006120	protein_coding	-	6/22	-	-	-	-	-	rs503641197	T	T/C	-1	P1	-
23:29793943-29793943	C	intron_variant	MODIFIER	pik3cd	ENSDARG00000003250	Transcript	ENSDART00000006120	protein_coding	-	6/22	-	-	-	-	-	rs508719679	A	A/C	-1	P1	-
23:29793997-29793997	G	intron_variant	MODIFIER	pik3cd	ENSDARG00000003250	Transcript	ENSDART00000006120	protein_coding	-	6/22	-	-	-	-	-	rs513768984	C	C/G	-1	P1	-
23:29794028-29794028	C	intron_variant	MODIFIER	pik3cd	ENSDARG00000003250	Transcript	ENSDART00000006120	protein_coding	-	6/22	-	-	-	-	-	rs504477757	T	T/C	-1	P1	-
23:29794029-29794031	-	intron_variant	MODIFIER	pik3cd	ENSDARG00000003250	Transcript	ENSDART00000006120	protein_coding	-	6/22	-	-	-	-	-	rs510044573	C	CA/A	-1	P1	-
23:29794045-29794045	T	intron_variant	MODIFIER	pik3cd	ENSDARG00000003250	Transcript	ENSDART00000006120	protein_coding	-	6/22	-	-	-	-	-	rs500848329	G	G/T	-1	P1	-
23:29794075-29794075	T	intron_variant	MODIFIER	pik3cd	ENSDARG00000003250	Transcript	ENSDART00000006120	protein_coding	-	6/22	-	-	-	-	-	-	C	C/T	-1	P1	-
23:29794087-29794087	A	intron_variant	MODIFIER	pik3cd	ENSDARG00000003250	Transcript	ENSDART00000006120	protein_coding	-	6/22	-	-	-	-	-	-	T	T/A	-1	P1	-
23:29794094-29794095	CA	intron_variant	MODIFIER	pik3cd	ENSDARG00000003250	Transcript	ENSDART00000006120	protein_coding	-	6/22	-	-	-	-	-	-	TG	TG/CA	-1	P1	-
23:29794105-29794105	A	intron_variant	MODIFIER	pik3cd	ENSDARG00000003250	Transcript	ENSDART00000006120	protein_coding	-	6/22	-	-	-	-	-	-	C	C/A	-1	P1	-
23:29794112-29794112	A	intron_variant	MODIFIER	pik3cd	ENSDARG00000003250	Transcript	ENSDART00000006120	protein_coding	-	6/22	-	-	-	-	-	-	C	C/A	-1	P1	-
23:29794114-29794114	T	intron_variant	MODIFIER	pik3cd	ENSDARG00000003250	Transcript	ENSDART00000006120	protein_coding	-	6/22	-	-	-	-	-	rs503852484	G	G/T	-1	P1	-
23:29794132-29794132	G	intron_variant	MODIFIER	pik3cd	ENSDARG00000003250	Transcript	ENSDART00000006120	protein_coding	-	6/22	-	-	-	-	-	rs510916309	T	T/G	-1	P1	-
23:29794145-29794145	G	intron_variant	MODIFIER	pik3cd	ENSDARG00000003250	Transcript	ENSDART00000006120	protein_coding	-	6/22	-	-	-	-	-	rs499675435	A	A/G	-1	P1	-
23:29794149-29794149	T	intron_variant	MODIFIER	pik3cd	ENSDARG00000003250	Transcript	ENSDART00000006120	protein_coding	-	6/22	-	-	-	-	-	-	G	G/T	-1	P1	-
23:29794181-29794181	G	intron_variant	MODIFIER	pik3cd	ENSDARG00000003250	Transcript	ENSDART00000006120	protein_coding	-	6/22	-	-	-	-	-	-	T	T/G	-1	P1	-
23:29794185-29794185	C	intron_variant	MODIFIER	pik3cd	ENSDARG00000003250	Transcript	ENSDART00000006120	protein_coding	-	6/22	-	-	-	-	-	-	T	T/C	-1	P1	-
23:29794244-29794262	-	intron_variant	MODIFIER	pik3cd	ENSDARG00000003250	Transcript	ENSDART00000006120	protein_coding	-	6/22	-	-	-	-	-	rs506234999	CTTTTTCCAAACTAGAG	CTTTTTCCAAACTAGAGG/G	-1	P1	-
[truncated: 152,243 more rows]

## Sheet: VEP_itga5_coding
Location	Allele	Consequence	IMPACT	SYMBOL	Gene	Feature_type	Feature	BIOTYPE	EXON	INTRON	cDNA_position	CDS_position	Protein_position	Amino_acids	Codons	Existing_variation	REF_ALLELE	UPLOADED_ALLELE	STRAND	APPRIS	SIFT
23:33449656-33449656	T	synonymous_variant	LOW	itga5	ENSDARG00000006353	Transcript	ENSDART00000018301	protein_coding	30/30	-	3374	3159	1053	A	gcC/gcA	-	G	G/T	-1	P1	-
23:33453404-33453404	A	synonymous_variant	LOW	itga5	ENSDARG00000006353	Transcript	ENSDART00000018301	protein_coding	27/30	-	3020	2805	935	T	acG/acT	-	C	C/A	-1	P1	-
23:33453437-33453437	G	synonymous_variant	LOW	itga5	ENSDARG00000006353	Transcript	ENSDART00000018301	protein_coding	27/30	-	2987	2772	924	L	ctG/ctC	rs504055717	C	C/G	-1	P1	-
23:33453441-33453441	C	missense_variant	MODERATE	itga5	ENSDARG00000006353	Transcript	ENSDART00000018301	protein_coding	27/30	-	2983	2768	923	T/S	aCt/aGt	-	G	G/C	-1	P1	tolerated(0.52)
23:33463186-33463186	C	missense_variant	MODERATE	itga5	ENSDARG00000006353	Transcript	ENSDART00000018301	protein_coding	25/30	-	2759	2544	848	H/Q	caC/caG	rs504776231	G	G/C	-1	P1	tolerated(1)
23:33467950-33467950	G	synonymous_variant	LOW	itga5	ENSDARG00000006353	Transcript	ENSDART00000018301	protein_coding	22/30	-	2432	2217	739	A	gcT/gcC	rs515425004	A	A/G	-1	P1	-
23:33473085-33473085	T	synonymous_variant	LOW	itga5	ENSDARG00000006353	Transcript	ENSDART00000018301	protein_coding	21/30	-	2411	2196	732	K	aaG/aaA	rs506260822	C	C/T	-1	P1	-
23:33475025-33475025	C	synonymous_variant	LOW	itga5	ENSDARG00000006353	Transcript	ENSDART00000018301	protein_coding	20/30	-	2288	2073	691	L	ctA/ctG	rs505760637	T	T/C	-1	P1	-
23:33484475-33484475	C	synonymous_variant	LOW	itga5	ENSDARG00000006353	Transcript	ENSDART00000018301	protein_coding	18/30	-	2096	1881	627	A	gcA/gcG	rs500688198	T	T/C	-1	P1	-
23:33484500-33484500	C	missense_variant	MODERATE	itga5	ENSDARG00000006353	Transcript	ENSDART00000018301	protein_coding	18/30	-	2071	1856	619	Q/R	cAg/cGg	rs507347048	T	T/C	-1	P1	tolerated(1)
23:33484505-33484505	A	synonymous_variant	LOW	itga5	ENSDARG00000006353	Transcript	ENSDART00000018301	protein_coding	18/30	-	2066	1851	617	G	ggA/ggT	rs512502586	T	T/A	-1	P1	-
23:33484550-33484550	T	synonymous_variant	LOW	itga5	ENSDARG00000006353	Transcript	ENSDART00000018301	protein_coding	18/30	-	2021	1806	602	A	gcT/gcA	rs503399164	A	A/T	-1	P1	-
23:33501206-33501206	A	synonymous_variant	LOW	itga5	ENSDARG00000006353	Transcript	ENSDART00000018301	protein_coding	8/30	-	1016	801	267	G	ggC/ggT	-	G	G/A	-1	P1	-
23:33501455-33501455	A	splice_polypyrimidine_tract_variant,intron_variant	LOW	itga5	ENSDARG00000006353	Transcript	ENSDART00000018301	protein_coding	-	6/29	-	-	-	-	-	-	G	G/A	-1	P1	-
23:33503630-33503630	G	synonymous_variant	LOW	itga5	ENSDARG00000006353	Transcript	ENSDART00000018301	protein_coding	6/30	-	854	639	213	S	agT/agC	rs513474643	A	A/G	-1	P1	-
23:33557914-33557914	T	synonymous_variant	LOW	itga5	ENSDARG00000006353	Transcript	ENSDART00000018301	protein_coding	1/30	-	248	33	11	S	tcG/tcA	rs501521000	C	C/T	-1	P1	-
