# Supplementary material for: A genetic modifier links integrin α5 to the phenotypic variation in fibronectin 1a mutant zebrafish
Source: PLoS Genet. 2025 Jun 23;21(6):e1011747. doi: 10.1371/journal.pgen.1011747 (PMC12212883; doi:10.1371/journal.pgen.1011747)
Supplement: S3 Table — (XLSX) [file pgen.1011747.s009.xlsx]

## Sheet: Oligonucleotide_sequences
Forward primer sequence (5'-3')	Reverse primer sequence (5'-3')	Use	Reference
taatacgactcactataGGAGATGCATCAAGGTTCGGgttttagagctagaaatagcaag		CRISPR oligo targeting fn1a 5' site: CTAGATGCATCAAGGTTCGGGGG	This paper
taatacgactcactataGGTGCTAACAAATGTCCATGgttttagagctagaaatagcaag		CRISPR oligo targeting fn1a 3' site: GATGCTAACAAATGTCCATGTGG	This paper
AACATCTGGCCTGGGAAT	AGCACTTAGACGCTTTTGC	T7EI assay for the fn1a 5' CRISPR target	S1 Fig - 5' F/R this paper
GGCTGCAGAAACCCTGTA	AGTGGTTGATTACCCGCC	T7EI assay for the fn1a 3' CRISPR target	S1 Fig - 3' F/R this paper
TCACTTCATCTGCCTTCGT	CGGAGCGCTTTTATTTGA	checking reintegration of fn1a large deletion	S1 Fig - Up F/R this paper
GGATGTGTTATGGACGGACA	GCCAGGAAACATTCATCCAC	checking reintegration of fn1a large deletion	S1 Fig - Exon 2 F/R this paper
CACGACGAAGGCTACACA	TGTTCTACCATCGTTGCAGT	checking reintegration of fn1a large deletion	S1 Fig - Exon 11 F/R this paper
GTGCAGTGTATGCCGAAAG	TGTCCGTCCATAACACATCC	fn1a RT-qPCR	S1 Fig - RT-qPCR 1 this paper
CCACCCACTGATCTGAACCT	TCACTCTGTAGCCCGTGATG	fn1a RT-qPCR	[1] and S1 Fig - RT-qPCR 2 this paper
AGAACCTTCGCGTCCATC	AGGGGGAAGCTGCTCAAT	fn1a RT-qPCR	S1 Fig - RT-qPCR 3 this paper
TGGAGGACTGTAAGAGGTATGC	ACGCACAATCTTGAGAGCAG	rpl13a RT-qPCR	[2]
CAGGGGTCAAGTGTAGATCC	TATCCTTTGGTCGCTCGTAG	fn1b RT-qPCR	This paper
TCAGCCATCTGAAATTAGTCG	taatacgactcactatagCGTTGAATCATGACCAGTAGG	fn1b ISH probe template, T7 promoter	[3]
GGAGCGTTGCTATGATGACTCACTGG	GCTACAAAGTCATGAAAGAGGAATG	Genotyping fn1b ya14Tg allele	[4]
TAACCGATGTATCAAAATCCACTGC		itga5 MO	[5]
ACGGCAGAGCTCATTGAA	AGTTTCAGGTCAGGGACG	itga5 RT-qPCR	This paper
References
1. Jenkins MH, Alrowaished SS, Goody MF, Crawford BD, Henry CA. Laminin and Matrix metalloproteinase 11 regulate Fibronectin levels in the zebrafish myotendinous junction. Skeletal Muscle. 2016;6(1):18. doi: 10.1186/s13395-016-0089-3.
2. Tang R, Dodd A, Lai D, McNabb WC, Love DR. Validation of Zebrafish (Danio rerio) Reference Genes for Quantitative Real-time RT-PCR Normalization. Acta Biochimica et Biophysica Sinica. 2007;39(5):384--90. doi: https://doi.org/10.1111/j.1745-7270.2007.00283.x.
3. Jülich D, Holley SA. Live imaging of Fibronectin 1a-mNeonGreen and Fibronectin 1b-mCherry knock-in alleles during early zebrafish development. Cells & Development. 2024;177:203900. doi: https://doi.org/10.1016/j.cdev.2024.203900.
4. Guillon E, Das D, Jlich D, Hassan A-R, Geller H, Holley S. Fibronectin is a smart adhesive that both influences and responds to the mechanics of early spinal column development. eLife. 2020;9:e48964.
5. Jülich D, Geisler R, Holley SA. Integrinalpha5 and delta/notch signaling have complementary spatiotemporal requirements during zebrafish somitogenesis. Developmental Cell. 2005;8(4):575--86. doi: 10.1016/j.devcel.2005.01.016.
