# Supplementary material for: A genetic modifier links integrin α5 to the phenotypic variation in fibronectin 1a mutant zebrafish
Source: PLoS Genet. 2025 Jun 23;21(6):e1011747. doi: 10.1371/journal.pgen.1011747 (PMC12212883; doi:10.1371/journal.pgen.1011747)
Supplement: S4 Table — (XLSX) [file pgen.1011747.s010.xlsx]

## Sheet: Fig 1B
Allele	Parental_genotype	Mating	Clutch	Developmental_temperature	Stage_fixed_(hpf)	ISH_probe	Phenotype	Genotype
natter/tl43c	Heterozygous	single-pair	1	28.5	24	myl7	Linear heart tube	Heterozygous
natter/tl43c	Heterozygous	single-pair	1	28.5	24	myl7	Asymmetric	Mutant
natter/tl43c	Heterozygous	single-pair	1	28.5	24	myl7	Linear heart tube	Heterozygous
natter/tl43c	Heterozygous	single-pair	1	28.5	24	myl7	Linear heart tube	Mutant
natter/tl43c	Heterozygous	single-pair	1	28.5	24	myl7	Linear heart tube	Heterozygous
natter/tl43c	Heterozygous	single-pair	1	28.5	24	myl7	Linear heart tube	Heterozygous
natter/tl43c	Heterozygous	single-pair	1	28.5	24	myl7	Linear heart tube	WT
natter/tl43c	Heterozygous	single-pair	1	28.5	24	myl7	Asymmetric	Mutant
natter/tl43c	Heterozygous	single-pair	1	28.5	24	myl7	Linear heart tube	Heterozygous
natter/tl43c	Heterozygous	single-pair	1	28.5	24	myl7	Linear heart tube	Mutant
natter/tl43c	Heterozygous	single-pair	1	28.5	24	myl7	Linear heart tube	Heterozygous
natter/tl43c	Heterozygous	single-pair	1	28.5	24	myl7	Linear heart tube	Heterozygous
natter/tl43c	Heterozygous	single-pair	1	28.5	24	myl7	Linear heart tube	WT
natter/tl43c	Heterozygous	single-pair	1	28.5	24	myl7	Linear heart tube	WT
natter/tl43c	Heterozygous	single-pair	1	28.5	24	myl7	Linear heart tube	Heterozygous
natter/tl43c	Heterozygous	single-pair	1	28.5	24	myl7	Asymmetric	Mutant
natter/tl43c	Heterozygous	single-pair	1	28.5	24	myl7	Linear heart tube	Heterozygous
natter/tl43c	Heterozygous	single-pair	1	28.5	24	myl7	Linear heart tube	WT
natter/tl43c	Heterozygous	single-pair	1	28.5	24	myl7	Linear heart tube	Heterozygous
natter/tl43c	Heterozygous	single-pair	1	28.5	24	myl7	Linear heart tube	Heterozygous
natter/tl43c	Heterozygous	single-pair	1	28.5	24	myl7	Linear heart tube	Heterozygous
natter/tl43c	Heterozygous	single-pair	1	28.5	24	myl7	Linear heart tube	Heterozygous
natter/tl43c	Heterozygous	single-pair	1	28.5	24	myl7	Linear heart tube	Heterozygous
natter/tl43c	Heterozygous	single-pair	1	28.5	24	myl7	Linear heart tube	Heterozygous
natter/tl43c	Heterozygous	single-pair	1	28.5	24	myl7	Linear heart tube	Mutant
natter/tl43c	Heterozygous	single-pair	1	28.5	24	myl7	Linear heart tube	Heterozygous
natter/tl43c	Heterozygous	single-pair	1	28.5	24	myl7	Linear heart tube	WT
natter/tl43c	Heterozygous	single-pair	1	28.5	24	myl7	Linear heart tube	Heterozygous
natter/tl43c	Heterozygous	single-pair	1	28.5	24	myl7	Linear heart tube	Heterozygous
natter/tl43c	Heterozygous	single-pair	1	28.5	24	myl7	Linear heart tube	WT
natter/tl43c	Heterozygous	single-pair	1	28.5	24	myl7	Linear heart tube	Mutant
natter/tl43c	Heterozygous	single-pair	1	28.5	24	myl7	Linear heart tube	Heterozygous
natter/tl43c	Heterozygous	single-pair	1	28.5	24	myl7	Linear heart tube	Heterozygous
natter/tl43c	Heterozygous	single-pair	1	28.5	24	myl7	Linear heart tube	Mutant
natter/tl43c	Heterozygous	single-pair	1	28.5	24	myl7	Linear heart tube	Heterozygous
natter/tl43c	Heterozygous	single-pair	1	28.5	24	myl7	Symmetric	Mutant
natter/tl43c	Heterozygous	single-pair	1	28.5	24	myl7	Linear heart tube	Heterozygous
natter/tl43c	Heterozygous	single-pair	1	28.5	24	myl7	Linear heart tube	Mutant
natter/tl43c	Heterozygous	single-pair	1	28.5	24	myl7	Linear heart tube	Heterozygous
natter/tl43c	Heterozygous	single-pair	1	28.5	24	myl7	Linear heart tube	Heterozygous
natter/tl43c	Heterozygous	single-pair	1	28.5	24	myl7	Linear heart tube	Heterozygous
natter/tl43c	Heterozygous	single-pair	1	28.5	24	myl7	Linear heart tube	Heterozygous
natter/tl43c	Heterozygous	single-pair	1	28.5	24	myl7	Linear heart tube	Heterozygous
natter/tl43c	Heterozygous	single-pair	1	28.5	24	myl7	Linear heart tube	WT
natter/tl43c	Heterozygous	single-pair	1	28.5	24	myl7	Linear heart tube	Heterozygous
natter/tl43c	Heterozygous	single-pair	2	28.5	24	myl7	Cardia bifida	Mutant
natter/tl43c	Heterozygous	single-pair	2	28.5	24	myl7	Symmetric	Mutant
natter/tl43c	Heterozygous	single-pair	2	28.5	24	myl7	Linear heart tube	Heterozygous
natter/tl43c	Heterozygous	single-pair	2	28.5	24	myl7	Asymmetric	Mutant
natter/tl43c	Heterozygous	single-pair	2	28.5	24	myl7	Linear heart tube	Heterozygous
natter/tl43c	Heterozygous	single-pair	2	28.5	24	myl7	Linear heart tube	Heterozygous
natter/tl43c	Heterozygous	single-pair	2	28.5	24	myl7	Linear heart tube	Heterozygous
natter/tl43c	Heterozygous	single-pair	2	28.5	24	myl7	Linear heart tube	WT
natter/tl43c	Heterozygous	single-pair	2	28.5	24	myl7	Symmetric	Mutant
natter/tl43c	Heterozygous	single-pair	2	28.5	24	myl7	Linear heart tube	Heterozygous
natter/tl43c	Heterozygous	single-pair	2	28.5	24	myl7	Linear heart tube	Heterozygous
natter/tl43c	Heterozygous	single-pair	2	28.5	24	myl7	Cardia bifida	Mutant
natter/tl43c	Heterozygous	single-pair	2	28.5	24	myl7	Cardia bifida	Mutant
natter/tl43c	Heterozygous	single-pair	2	28.5	24	myl7	Linear heart tube	Heterozygous
natter/tl43c	Heterozygous	single-pair	2	28.5	24	myl7	Asymmetric	Mutant
natter/tl43c	Heterozygous	single-pair	2	28.5	24	myl7	Symmetric	Mutant
natter/tl43c	Heterozygous	single-pair	2	28.5	24	myl7	Linear heart tube	Heterozygous
natter/tl43c	Heterozygous	single-pair	2	28.5	24	myl7	Asymmetric	Mutant
natter/tl43c	Heterozygous	single-pair	2	28.5	24	myl7	Cardia bifida	Mutant
natter/tl43c	Heterozygous	single-pair	2	28.5	24	myl7	Cardia bifida	Mutant
natter/tl43c	Heterozygous	single-pair	2	28.5	24	myl7	Linear heart tube	Heterozygous
natter/tl43c	Heterozygous	single-pair	2	28.5	24	myl7	Asymmetric	Mutant
natter/tl43c	Heterozygous	single-pair	2	28.5	24	myl7	Linear heart tube	Heterozygous
natter/tl43c	Heterozygous	single-pair	2	28.5	24	myl7	Linear heart tube	Heterozygous
natter/tl43c	Heterozygous	single-pair	2	28.5	24	myl7	Linear heart tube	Heterozygous
natter/tl43c	Heterozygous	single-pair	2	28.5	24	myl7	Linear heart tube	WT
natter/tl43c	Heterozygous	single-pair	2	28.5	24	myl7	Linear heart tube	Heterozygous
natter/tl43c	Heterozygous	single-pair	2	28.5	24	myl7	Linear heart tube	Heterozygous
natter/tl43c	Heterozygous	single-pair	2	28.5	24	myl7	Linear heart tube	WT
natter/tl43c	Heterozygous	single-pair	2	28.5	24	myl7	Linear heart tube	Heterozygous
natter/tl43c	Heterozygous	single-pair	2	28.5	24	myl7	Linear heart tube	Heterozygous
natter/tl43c	Heterozygous	single-pair	2	28.5	24	myl7	Linear heart tube	Heterozygous
natter/tl43c	Heterozygous	single-pair	2	28.5	24	myl7	Linear heart tube	Heterozygous
natter/tl43c	Heterozygous	single-pair	2	28.5	24	myl7	Asymmetric	Mutant
natter/tl43c	Heterozygous	single-pair	2	28.5	24	myl7	Asymmetric	Mutant
natter/tl43c	Heterozygous	single-pair	2	28.5	24	myl7	Linear heart tube	Heterozygous
natter/tl43c	Heterozygous	single-pair	2	28.5	24	myl7	Linear heart tube	WT
natter/tl43c	Heterozygous	single-pair	2	28.5	24	myl7	Linear heart tube	WT
natter/tl43c	Heterozygous	single-pair	2	28.5	24	myl7	Symmetric	Mutant
natter/tl43c	Heterozygous	single-pair	2	28.5	24	myl7	Linear heart tube	WT
natter/tl43c	Heterozygous	single-pair	2	28.5	24	myl7	Linear heart tube	WT
natter/tl43c	Heterozygous	single-pair	2	28.5	24	myl7	Linear heart tube	WT
natter/tl43c	Heterozygous	single-pair	2	28.5	24	myl7	Linear heart tube	Heterozygous
natter/tl43c	Heterozygous	single-pair	2	28.5	24	myl7	Linear heart tube	undetermined
natter/tl43c	Heterozygous	single-pair	2	28.5	24	myl7	Linear heart tube	Heterozygous
natter/tl43c	Heterozygous	single-pair	2	28.5	24	myl7	Symmetric	WT
natter/tl43c	Heterozygous	single-pair	2	28.5	24	myl7	Linear heart tube	Heterozygous
natter/tl43c	Heterozygous	single-pair	2	28.5	24	myl7	Symmetric	Mutant
natter/tl43c	Heterozygous	single-pair	3	28.5	24	myl7	Linear heart tube	WT
natter/tl43c	Heterozygous	single-pair	3	28.5	24	myl7	Linear heart tube	Heterozygous
natter/tl43c	Heterozygous	single-pair	3	28.5	24	myl7	Linear heart tube	WT
natter/tl43c	Heterozygous	single-pair	3	28.5	24	myl7	Linear heart tube	WT
natter/tl43c	Heterozygous	single-pair	3	28.5	24	myl7	Linear heart tube	WT
natter/tl43c	Heterozygous	single-pair	3	28.5	24	myl7	Linear heart tube	Heterozygous
natter/tl43c	Heterozygous	single-pair	3	28.5	24	myl7	Linear heart tube	undetermined
natter/tl43c	Heterozygous	single-pair	3	28.5	24	myl7	Asymmetric	Mutant
natter/tl43c	Heterozygous	single-pair	3	28.5	24	myl7	Cardia bifida	Mutant
natter/tl43c	Heterozygous	single-pair	3	28.5	24	myl7	Linear heart tube	WT
natter/tl43c	Heterozygous	single-pair	3	28.5	24	myl7	Linear heart tube	Heterozygous
natter/tl43c	Heterozygous	single-pair	3	28.5	24	myl7	Linear heart tube	WT
natter/tl43c	Heterozygous	single-pair	3	28.5	24	myl7	Symmetric	Heterozygous
natter/tl43c	Heterozygous	single-pair	3	28.5	24	myl7	Linear heart tube	Heterozygous
natter/tl43c	Heterozygous	single-pair	3	28.5	24	myl7	Asymmetric	Mutant
natter/tl43c	Heterozygous	single-pair	3	28.5	24	myl7	Linear heart tube	Heterozygous
natter/tl43c	Heterozygous	single-pair	3	28.5	24	myl7	Linear heart tube	Heterozygous
natter/tl43c	Heterozygous	single-pair	3	28.5	24	myl7	Cardia bifida	Mutant
natter/tl43c	Heterozygous	single-pair	3	28.5	24	myl7	Linear heart tube	Heterozygous
natter/tl43c	Heterozygous	single-pair	3	28.5	24	myl7	Linear heart tube	WT
natter/tl43c	Heterozygous	single-pair	3	28.5	24	myl7	Symmetric	Mutant
natter/tl43c	Heterozygous	single-pair	3	28.5	24	myl7	Linear heart tube	Heterozygous
natter/tl43c	Heterozygous	single-pair	3	28.5	24	myl7	Linear heart tube	WT
natter/tl43c	Heterozygous	single-pair	3	28.5	24	myl7	Linear heart tube	WT
natter/tl43c	Heterozygous	single-pair	3	28.5	24	myl7	Cardia bifida	Mutant
natter/tl43c	Heterozygous	single-pair	3	28.5	24	myl7	Linear heart tube	Heterozygous
natter/tl43c	Heterozygous	single-pair	3	28.5	24	myl7	Linear heart tube	WT
natter/tl43c	Heterozygous	single-pair	3	28.5	24	myl7	Asymmetric	Mutant
natter/tl43c	Heterozygous	single-pair	3	28.5	24	myl7	Linear heart tube	WT
natter/tl43c	Heterozygous	single-pair	3	28.5	24	myl7	Linear heart tube	Heterozygous
natter/tl43c	Heterozygous	single-pair	3	28.5	24	myl7	Symmetric	Heterozygous
natter/tl43c	Heterozygous	single-pair	3	28.5	24	myl7	Asymmetric	Mutant
natter/tl43c	Heterozygous	single-pair	3	28.5	24	myl7	Linear heart tube	Heterozygous
natter/tl43c	Heterozygous	single-pair	3	28.5	24	myl7	Symmetric	Heterozygous
natter/tl43c	Heterozygous	single-pair	3	28.5	24	myl7	Asymmetric	Mutant
natter/tl43c	Heterozygous	single-pair	3	28.5	24	myl7	Linear heart tube	Heterozygous
natter/tl43c	Heterozygous	single-pair	3	28.5	24	myl7	Linear heart tube	WT
natter/tl43c	Heterozygous	single-pair	3	28.5	24	myl7	Linear heart tube	WT
natter/tl43c	Heterozygous	single-pair	3	28.5	24	myl7	Linear heart tube	Heterozygous
natter/tl43c	Heterozygous	single-pair	3	28.5	24	myl7	Linear heart tube	WT
natter/tl43c	Heterozygous	single-pair	3	28.5	24	myl7	Cardia bifida	Mutant
natter/tl43c	Heterozygous	single-pair	3	28.5	24	myl7	Linear heart tube	Heterozygous
natter/tl43c	Heterozygous	single-pair	3	28.5	24	myl7	Linear heart tube	Heterozygous
natter/tl43c	Heterozygous	single-pair	3	28.5	24	myl7	Linear heart tube	WT
natter/tl43c	Heterozygous	single-pair	3	28.5	24	myl7	Linear heart tube	WT
natter/tl43c	Heterozygous	single-pair	3	28.5	24	myl7	Linear heart tube	undetermined
natter/tl43c	Heterozygous	single-pair	3	28.5	24	myl7	Linear heart tube	Heterozygous
natter/tl43c	Heterozygous	single-pair	3	28.5	24	myl7	Linear heart tube	WT
natter/tl43c	Heterozygous	single-pair	3	28.5	24	myl7	Linear heart tube	WT
natter/tl43c	Heterozygous	single-pair	3	28.5	24	myl7	Linear heart tube	WT
natter/tl43c	Heterozygous	single-pair	3	28.5	24	myl7	Cardia bifida	Mutant
natter/tl43c	Heterozygous	single-pair	4	28.5	24	myl7	Linear heart tube	Heterozygous
natter/tl43c	Heterozygous	single-pair	4	28.5	24	myl7	Cardia bifida	Mutant
natter/tl43c	Heterozygous	single-pair	4	28.5	24	myl7	Linear heart tube	Heterozygous
natter/tl43c	Heterozygous	single-pair	4	28.5	24	myl7	Linear heart tube	undetermined
natter/tl43c	Heterozygous	single-pair	4	28.5	24	myl7	Linear heart tube	undetermined
natter/tl43c	Heterozygous	single-pair	4	28.5	24	myl7	Linear heart tube	Heterozygous
natter/tl43c	Heterozygous	single-pair	4	28.5	24	myl7	Linear heart tube	Heterozygous
natter/tl43c	Heterozygous	single-pair	4	28.5	24	myl7	Linear heart tube	Heterozygous
natter/tl43c	Heterozygous	single-pair	4	28.5	24	myl7	Linear heart tube	Heterozygous
natter/tl43c	Heterozygous	single-pair	4	28.5	24	myl7	Linear heart tube	Heterozygous
natter/tl43c	Heterozygous	single-pair	4	28.5	24	myl7	Linear heart tube	WT
natter/tl43c	Heterozygous	single-pair	4	28.5	24	myl7	Linear heart tube	Heterozygous
natter/tl43c	Heterozygous	single-pair	4	28.5	24	myl7	Linear heart tube	WT
natter/tl43c	Heterozygous	single-pair	4	28.5	24	myl7	Linear heart tube	Heterozygous
natter/tl43c	Heterozygous	single-pair	4	28.5	24	myl7	Linear heart tube	Heterozygous
natter/tl43c	Heterozygous	single-pair	4	28.5	24	myl7	Linear heart tube	WT
natter/tl43c	Heterozygous	single-pair	4	28.5	24	myl7	Linear heart tube	Heterozygous
natter/tl43c	Heterozygous	single-pair	4	28.5	24	myl7	Linear heart tube	Heterozygous
natter/tl43c	Heterozygous	single-pair	4	28.5	24	myl7	Cardia bifida	Mutant
natter/tl43c	Heterozygous	single-pair	4	28.5	24	myl7	Linear heart tube	WT
natter/tl43c	Heterozygous	single-pair	4	28.5	24	myl7	Linear heart tube	WT
natter/tl43c	Heterozygous	single-pair	4	28.5	24	myl7	Symmetric	Mutant
natter/tl43c	Heterozygous	single-pair	4	28.5	24	myl7	Asymmetric	Mutant
natter/tl43c	Heterozygous	single-pair	4	28.5	24	myl7	Linear heart tube	WT
natter/tl43c	Heterozygous	single-pair	4	28.5	24	myl7	Linear heart tube	WT
natter/tl43c	Heterozygous	single-pair	4	28.5	24	myl7	Linear heart tube	Heterozygous
natter/tl43c	Heterozygous	single-pair	4	28.5	24	myl7	Linear heart tube	WT
natter/tl43c	Heterozygous	single-pair	4	28.5	24	myl7	Linear heart tube	undetermined
natter/tl43c	Heterozygous	single-pair	4	28.5	24	myl7	Linear heart tube	Heterozygous
natter/tl43c	Heterozygous	single-pair	4	28.5	24	myl7	Linear heart tube	Heterozygous
natter/tl43c	Heterozygous	single-pair	4	28.5	24	myl7	Linear heart tube	Heterozygous
natter/tl43c	Heterozygous	single-pair	4	28.5	24	myl7	Linear heart tube	Heterozygous
natter/tl43c	Heterozygous	single-pair	4	28.5	24	myl7	Linear heart tube	WT
natter/tl43c	Heterozygous	single-pair	4	28.5	24	myl7	Linear heart tube	Heterozygous
natter/tl43c	Heterozygous	single-pair	4	28.5	24	myl7	Linear heart tube	WT
natter/tl43c	Heterozygous	single-pair	4	28.5	24	myl7	Linear heart tube	WT
natter/tl43c	Heterozygous	single-pair	4	28.5	24	myl7	Linear heart tube	Heterozygous
natter/tl43c	Heterozygous	single-pair	4	28.5	24	myl7	Linear heart tube	WT
natter/tl43c	Heterozygous	single-pair	4	28.5	24	myl7	Linear heart tube	WT
natter/tl43c	Heterozygous	single-pair	4	28.5	24	myl7	Linear heart tube	Heterozygous
natter/tl43c	Heterozygous	single-pair	4	28.5	24	myl7	Linear heart tube	WT
natter/tl43c	Heterozygous	single-pair	4	28.5	24	myl7	Linear heart tube	Heterozygous
natter/tl43c	Heterozygous	single-pair	4	28.5	24	myl7	Linear heart tube	Heterozygous
natter/tl43c	Heterozygous	single-pair	4	28.5	24	myl7	Linear heart tube	Heterozygous
natter/tl43c	Heterozygous	single-pair	4	28.5	24	myl7	Linear heart tube	Heterozygous

## Sheet: Fig 1E & S4 Fig A
Allele	Parental genotype	Mating	Clutch	Developmental temperature	Phenotype	Genotype
natter/tl43c	Heterozygous	single-pair	1	32	Severe	Mutant
natter/tl43c	Heterozygous	single-pair	1	32	Severe	Mutant
natter/tl43c	Heterozygous	single-pair	1	32	Severe	Mutant
natter/tl43c	Heterozygous	single-pair	1	32	Severe	Mutant
natter/tl43c	Heterozygous	single-pair	1	32	Severe	Mutant
natter/tl43c	Heterozygous	single-pair	1	32	Severe	Mutant
natter/tl43c	Heterozygous	single-pair	1	32	Mild	WT
natter/tl43c	Heterozygous	single-pair	1	32	Mild	WT
natter/tl43c	Heterozygous	single-pair	1	32	Mild	Heterozygous
natter/tl43c	Heterozygous	single-pair	1	32	Mild	Mutant
natter/tl43c	Heterozygous	single-pair	1	32	Mild	Heterozygous
natter/tl43c	Heterozygous	single-pair	1	32	Mild	Heterozygous
natter/tl43c	Heterozygous	single-pair	1	32	Mild	Mutant
natter/tl43c	Heterozygous	single-pair	1	32	Mild	Mutant
natter/tl43c	Heterozygous	single-pair	1	32	Mild	Mutant
natter/tl43c	Heterozygous	single-pair	1	32	Mild	WT
natter/tl43c	Heterozygous	single-pair	1	32	WT	WT
natter/tl43c	Heterozygous	single-pair	1	32	WT	WT
natter/tl43c	Heterozygous	single-pair	1	32	WT	Heterozygous
natter/tl43c	Heterozygous	single-pair	1	32	WT	Heterozygous
natter/tl43c	Heterozygous	single-pair	1	32	WT	Heterozygous
natter/tl43c	Heterozygous	single-pair	1	32	WT	WT
natter/tl43c	Heterozygous	single-pair	1	32	WT	Heterozygous
natter/tl43c	Heterozygous	single-pair	1	32	WT	Heterozygous
natter/tl43c	Heterozygous	single-pair	1	32	WT	Heterozygous
natter/tl43c	Heterozygous	single-pair	1	32	WT	WT
natter/tl43c	Heterozygous	single-pair	1	32	WT	Heterozygous
natter/tl43c	Heterozygous	single-pair	1	32	WT	Heterozygous
natter/tl43c	Heterozygous	single-pair	1	32	WT	Heterozygous
natter/tl43c	Heterozygous	single-pair	1	32	WT	Heterozygous
natter/tl43c	Heterozygous	single-pair	1	32	WT	Heterozygous
natter/tl43c	Heterozygous	single-pair	1	32	WT	Heterozygous
natter/tl43c	Heterozygous	single-pair	1	32	WT	Heterozygous
natter/tl43c	Heterozygous	single-pair	1	32	WT	WT
natter/tl43c	Heterozygous	single-pair	1	32	WT	Heterozygous
natter/tl43c	Heterozygous	single-pair	1	32	WT	Heterozygous
natter/tl43c	Heterozygous	single-pair	1	32	WT	WT
natter/tl43c	Heterozygous	single-pair	1	32	WT	WT
natter/tl43c	Heterozygous	single-pair	1	32	WT	WT
natter/tl43c	Heterozygous	single-pair	1	32	WT	Heterozygous
natter/tl43c	Heterozygous	single-pair	2	32	Severe	Mutant
natter/tl43c	Heterozygous	single-pair	2	32	Severe	Mutant
natter/tl43c	Heterozygous	single-pair	2	32	Severe	Mutant
natter/tl43c	Heterozygous	single-pair	2	32	Severe	Mutant
natter/tl43c	Heterozygous	single-pair	2	32	Severe	Mutant
natter/tl43c	Heterozygous	single-pair	2	32	Severe	Mutant
natter/tl43c	Heterozygous	single-pair	2	32	Mild	WT
natter/tl43c	Heterozygous	single-pair	2	32	Mild	WT
natter/tl43c	Heterozygous	single-pair	2	32	Mild	WT
natter/tl43c	Heterozygous	single-pair	2	32	Mild	Heterozygous
natter/tl43c	Heterozygous	single-pair	2	32	Mild	Heterozygous
natter/tl43c	Heterozygous	single-pair	2	32	Mild	Heterozygous
natter/tl43c	Heterozygous	single-pair	2	32	Mild	WT
natter/tl43c	Heterozygous	single-pair	2	32	Mild	Heterozygous
natter/tl43c	Heterozygous	single-pair	2	32	Mild	Heterozygous
natter/tl43c	Heterozygous	single-pair	2	32	WT	Heterozygous
natter/tl43c	Heterozygous	single-pair	2	32	WT	Heterozygous
natter/tl43c	Heterozygous	single-pair	2	32	WT	WT
natter/tl43c	Heterozygous	single-pair	2	32	WT	WT
natter/tl43c	Heterozygous	single-pair	2	32	WT	WT
natter/tl43c	Heterozygous	single-pair	2	32	WT	Heterozygous
natter/tl43c	Heterozygous	single-pair	2	32	WT	Heterozygous
natter/tl43c	Heterozygous	single-pair	2	32	WT	Heterozygous
natter/tl43c	Heterozygous	single-pair	2	32	WT	Heterozygous
natter/tl43c	Heterozygous	single-pair	2	32	WT	WT
natter/tl43c	Heterozygous	single-pair	2	32	WT	Heterozygous
natter/tl43c	Heterozygous	single-pair	2	32	WT	Heterozygous
natter/tl43c	Heterozygous	single-pair	2	32	WT	Heterozygous
natter/tl43c	Heterozygous	single-pair	2	32	WT	Heterozygous
natter/tl43c	Heterozygous	single-pair	2	32	WT	Heterozygous
natter/tl43c	Heterozygous	single-pair	2	32	WT	Heterozygous
natter/tl43c	Heterozygous	single-pair	2	32	WT	Heterozygous
natter/tl43c	Heterozygous	single-pair	2	32	WT	Heterozygous
natter/tl43c	Heterozygous	single-pair	2	32	WT	WT
natter/tl43c	Heterozygous	single-pair	2	32	WT	WT
natter/tl43c	Heterozygous	single-pair	2	32	WT	Heterozygous
natter/tl43c	Heterozygous	single-pair	3	32	Severe	Mutant
natter/tl43c	Heterozygous	single-pair	3	32	Severe	Mutant
natter/tl43c	Heterozygous	single-pair	3	32	Severe	Mutant
natter/tl43c	Heterozygous	single-pair	3	32	Severe	Mutant
natter/tl43c	Heterozygous	single-pair	3	32	Severe	Mutant
natter/tl43c	Heterozygous	single-pair	3	32	Severe	Mutant
natter/tl43c	Heterozygous	single-pair	3	32	Severe	Mutant
natter/tl43c	Heterozygous	single-pair	3	32	Mild	Heterozygous
natter/tl43c	Heterozygous	single-pair	3	32	Mild	Heterozygous
natter/tl43c	Heterozygous	single-pair	3	32	Mild	Heterozygous
natter/tl43c	Heterozygous	single-pair	3	32	Mild	Heterozygous
natter/tl43c	Heterozygous	single-pair	3	32	Mild	WT
natter/tl43c	Heterozygous	single-pair	3	32	Mild	WT
natter/tl43c	Heterozygous	single-pair	3	32	Mild	Heterozygous
natter/tl43c	Heterozygous	single-pair	3	32	Mild	WT
natter/tl43c	Heterozygous	single-pair	3	32	Mild	Mutant
natter/tl43c	Heterozygous	single-pair	3	32	Mild	Mutant
natter/tl43c	Heterozygous	single-pair	3	32	Mild	WT
natter/tl43c	Heterozygous	single-pair	3	32	Mild	Heterozygous
natter/tl43c	Heterozygous	single-pair	3	32	Mild	Mutant
natter/tl43c	Heterozygous	single-pair	3	32	Mild	Mutant
natter/tl43c	Heterozygous	single-pair	3	32	Mild	Mutant
natter/tl43c	Heterozygous	single-pair	3	32	Mild	WT
natter/tl43c	Heterozygous	single-pair	3	32	Mild	Heterozygous
natter/tl43c	Heterozygous	single-pair	3	32	Mild	WT
natter/tl43c	Heterozygous	single-pair	3	32	Mild	Heterozygous
natter/tl43c	Heterozygous	single-pair	3	32	Mild	Heterozygous
natter/tl43c	Heterozygous	single-pair	3	32	WT	Heterozygous
natter/tl43c	Heterozygous	single-pair	3	32	WT	Heterozygous
natter/tl43c	Heterozygous	single-pair	3	32	WT	Heterozygous
natter/tl43c	Heterozygous	single-pair	3	32	WT	Heterozygous
natter/tl43c	Heterozygous	single-pair	3	32	WT	Heterozygous
natter/tl43c	Heterozygous	single-pair	3	32	WT	Heterozygous
natter/tl43c	Heterozygous	single-pair	3	32	WT	WT
natter/tl43c	Heterozygous	single-pair	3	32	WT	WT
natter/tl43c	Heterozygous	single-pair	3	32	WT	Heterozygous
natter/tl43c	Heterozygous	single-pair	3	32	WT	WT
natter/tl43c	Heterozygous	single-pair	3	32	WT	Heterozygous
natter/tl43c	Heterozygous	single-pair	3	32	WT	Heterozygous
natter/tl43c	Heterozygous	single-pair	3	32	WT	WT
natter/tl43c	Heterozygous	single-pair	3	32	WT	WT
natter/tl43c	Heterozygous	single-pair	3	32	WT	WT
natter/tl43c	Heterozygous	single-pair	3	32	WT	Heterozygous
natter/tl43c	Heterozygous	single-pair	3	32	WT	Heterozygous
natter/tl43c	Heterozygous	single-pair	3	32	WT	Heterozygous
natter/tl43c	Heterozygous	single-pair	3	32	WT	Mutant
natter/tl43c	Heterozygous	single-pair	3	32	WT	Heterozygous
natter/tl43c	Heterozygous	single-pair	1	28.5	Severe	Mutant
natter/tl43c	Heterozygous	single-pair	1	28.5	Severe	Mutant
natter/tl43c	Heterozygous	single-pair	1	28.5	Severe	Mutant
natter/tl43c	Heterozygous	single-pair	1	28.5	Mild	Heterozygous
natter/tl43c	Heterozygous	single-pair	1	28.5	Mild	Mutant
natter/tl43c	Heterozygous	single-pair	1	28.5	Mild	Mutant
natter/tl43c	Heterozygous	single-pair	1	28.5	Mild	Mutant
natter/tl43c	Heterozygous	single-pair	1	28.5	Mild	Mutant
natter/tl43c	Heterozygous	single-pair	1	28.5	Mild	Mutant
natter/tl43c	Heterozygous	single-pair	1	28.5	WT	Mutant
natter/tl43c	Heterozygous	single-pair	1	28.5	WT	Heterozygous
natter/tl43c	Heterozygous	single-pair	1	28.5	WT	Heterozygous
natter/tl43c	Heterozygous	single-pair	1	28.5	WT	Mutant
natter/tl43c	Heterozygous	single-pair	1	28.5	WT	Heterozygous
natter/tl43c	Heterozygous	single-pair	1	28.5	WT	Mutant
natter/tl43c	Heterozygous	single-pair	1	28.5	WT	WT
natter/tl43c	Heterozygous	single-pair	1	28.5	WT	Heterozygous
natter/tl43c	Heterozygous	single-pair	1	28.5	WT	Mutant
natter/tl43c	Heterozygous	single-pair	1	28.5	WT	Heterozygous
natter/tl43c	Heterozygous	single-pair	1	28.5	WT	Heterozygous
natter/tl43c	Heterozygous	single-pair	1	28.5	WT	WT
natter/tl43c	Heterozygous	single-pair	1	28.5	WT	Heterozygous
natter/tl43c	Heterozygous	single-pair	1	28.5	WT	Heterozygous
natter/tl43c	Heterozygous	single-pair	1	28.5	WT	WT
natter/tl43c	Heterozygous	single-pair	1	28.5	WT	WT
natter/tl43c	Heterozygous	single-pair	1	28.5	WT	Heterozygous
natter/tl43c	Heterozygous	single-pair	1	28.5	WT	Heterozygous
natter/tl43c	Heterozygous	single-pair	1	28.5	WT	WT
natter/tl43c	Heterozygous	single-pair	1	28.5	WT	WT
natter/tl43c	Heterozygous	single-pair	1	28.5	WT	Heterozygous
natter/tl43c	Heterozygous	single-pair	1	28.5	WT	WT
natter/tl43c	Heterozygous	single-pair	1	28.5	WT	WT
natter/tl43c	Heterozygous	single-pair	1	28.5	WT	WT
natter/tl43c	Heterozygous	single-pair	1	28.5	WT	Heterozygous
natter/tl43c	Heterozygous	single-pair	1	28.5	WT	Mutant
natter/tl43c	Heterozygous	single-pair	1	28.5	WT	Heterozygous
natter/tl43c	Heterozygous	single-pair	1	28.5	WT	WT
natter/tl43c	Heterozygous	single-pair	2	28.5	Severe	Mutant
natter/tl43c	Heterozygous	single-pair	2	28.5	Severe	Mutant
natter/tl43c	Heterozygous	single-pair	2	28.5	Severe	Mutant
natter/tl43c	Heterozygous	single-pair	2	28.5	Severe	Mutant
natter/tl43c	Heterozygous	single-pair	2	28.5	Severe	Mutant
natter/tl43c	Heterozygous	single-pair	2	28.5	Severe	Mutant
natter/tl43c	Heterozygous	single-pair	2	28.5	Severe	Mutant
natter/tl43c	Heterozygous	single-pair	2	28.5	Severe	Mutant
natter/tl43c	Heterozygous	single-pair	2	28.5	Severe	Mutant
natter/tl43c	Heterozygous	single-pair	2	28.5	Severe	Mutant
natter/tl43c	Heterozygous	single-pair	2	28.5	Severe	Mutant
natter/tl43c	Heterozygous	single-pair	2	28.5	Severe	Mutant
natter/tl43c	Heterozygous	single-pair	2	28.5	Mild	Heterozygous
natter/tl43c	Heterozygous	single-pair	2	28.5	Mild	WT
natter/tl43c	Heterozygous	single-pair	2	28.5	Mild	Heterozygous
natter/tl43c	Heterozygous	single-pair	2	28.5	WT	Heterozygous
natter/tl43c	Heterozygous	single-pair	2	28.5	WT	Heterozygous
natter/tl43c	Heterozygous	single-pair	2	28.5	WT	Heterozygous
natter/tl43c	Heterozygous	single-pair	2	28.5	WT	Heterozygous
natter/tl43c	Heterozygous	single-pair	2	28.5	WT	WT
natter/tl43c	Heterozygous	single-pair	2	28.5	WT	Heterozygous
natter/tl43c	Heterozygous	single-pair	2	28.5	WT	WT
natter/tl43c	Heterozygous	single-pair	2	28.5	WT	Heterozygous
natter/tl43c	Heterozygous	single-pair	2	28.5	WT	Heterozygous
natter/tl43c	Heterozygous	single-pair	2	28.5	WT	WT
natter/tl43c	Heterozygous	single-pair	2	28.5	WT	Heterozygous
natter/tl43c	Heterozygous	single-pair	2	28.5	WT	WT
natter/tl43c	Heterozygous	single-pair	2	28.5	WT	Heterozygous
natter/tl43c	Heterozygous	single-pair	2	28.5	WT	Heterozygous
natter/tl43c	Heterozygous	single-pair	2	28.5	WT	Heterozygous
natter/tl43c	Heterozygous	single-pair	2	28.5	WT	Heterozygous
natter/tl43c	Heterozygous	single-pair	2	28.5	WT	Heterozygous
natter/tl43c	Heterozygous	single-pair	2	28.5	WT	Heterozygous
natter/tl43c	Heterozygous	single-pair	2	28.5	WT	Heterozygous
natter/tl43c	Heterozygous	single-pair	2	28.5	WT	Heterozygous
natter/tl43c	Heterozygous	single-pair	2	28.5	WT	WT
natter/tl43c	Heterozygous	single-pair	2	28.5	WT	Heterozygous
natter/tl43c	Heterozygous	single-pair	2	28.5	WT	Heterozygous
natter/tl43c	Heterozygous	single-pair	2	28.5	WT	WT
natter/tl43c	Heterozygous	single-pair	2	28.5	WT	Heterozygous
natter/tl43c	Heterozygous	single-pair	2	28.5	WT	Heterozygous
natter/tl43c	Heterozygous	single-pair	2	28.5	WT	Heterozygous
natter/tl43c	Heterozygous	single-pair	2	28.5	WT	WT
natter/tl43c	Heterozygous	single-pair	2	28.5	WT	WT
natter/tl43c	Heterozygous	single-pair	3	28.5	Severe	Mutant
natter/tl43c	Heterozygous	single-pair	3	28.5	Severe	Mutant
natter/tl43c	Heterozygous	single-pair	3	28.5	Severe	Mutant
natter/tl43c	Heterozygous	single-pair	3	28.5	Mild	WT
natter/tl43c	Heterozygous	single-pair	3	28.5	Mild	WT
natter/tl43c	Heterozygous	single-pair	3	28.5	Mild	Mutant
natter/tl43c	Heterozygous	single-pair	3	28.5	Mild	Mutant
natter/tl43c	Heterozygous	single-pair	3	28.5	Mild	Heterozygous
natter/tl43c	Heterozygous	single-pair	3	28.5	Mild	Mutant
natter/tl43c	Heterozygous	single-pair	3	28.5	Mild	Mutant
natter/tl43c	Heterozygous	single-pair	3	28.5	Mild	Heterozygous
natter/tl43c	Heterozygous	single-pair	3	28.5	Mild	Mutant
natter/tl43c	Heterozygous	single-pair	3	28.5	Mild	Mutant
natter/tl43c	Heterozygous	single-pair	3	28.5	Mild	WT
natter/tl43c	Heterozygous	single-pair	3	28.5	Mild	Mutant
natter/tl43c	Heterozygous	single-pair	3	28.5	Mild	Mutant
natter/tl43c	Heterozygous	single-pair	3	28.5	Mild	Mutant
natter/tl43c	Heterozygous	single-pair	3	28.5	Mild	WT
natter/tl43c	Heterozygous	single-pair	3	28.5	Mild	Mutant
natter/tl43c	Heterozygous	single-pair	3	28.5	WT	WT
natter/tl43c	Heterozygous	single-pair	3	28.5	WT	WT
natter/tl43c	Heterozygous	single-pair	3	28.5	WT	Heterozygous
natter/tl43c	Heterozygous	single-pair	3	28.5	WT	WT
natter/tl43c	Heterozygous	single-pair	3	28.5	WT	Heterozygous
natter/tl43c	Heterozygous	single-pair	3	28.5	WT	Heterozygous
natter/tl43c	Heterozygous	single-pair	3	28.5	WT	Mutant
natter/tl43c	Heterozygous	single-pair	3	28.5	WT	Heterozygous
natter/tl43c	Heterozygous	single-pair	3	28.5	WT	Heterozygous
natter/tl43c	Heterozygous	single-pair	3	28.5	WT	WT
natter/tl43c	Heterozygous	single-pair	3	28.5	WT	Heterozygous
natter/tl43c	Heterozygous	single-pair	3	28.5	WT	WT
natter/tl43c	Heterozygous	single-pair	3	28.5	WT	Heterozygous
natter/tl43c	Heterozygous	single-pair	3	28.5	WT	Heterozygous
natter/tl43c	Heterozygous	single-pair	3	28.5	WT	Heterozygous
natter/tl43c	Heterozygous	single-pair	3	28.5	WT	Heterozygous
natter/tl43c	Heterozygous	single-pair	3	28.5	WT	WT
natter/tl43c	Heterozygous	single-pair	3	28.5	WT	Heterozygous
natter/tl43c	Heterozygous	single-pair	3	28.5	WT	Mutant
natter/tl43c	Heterozygous	single-pair	3	28.5	WT	Mutant
natter/tl43c	Heterozygous	single-pair	3	28.5	WT	WT
natter/tl43c	Heterozygous	single-pair	3	28.5	WT	WT
natter/tl43c	Heterozygous	single-pair	3	28.5	WT	WT
natter/tl43c	Heterozygous	single-pair	1	room temperature	Severe	Mutant
natter/tl43c	Heterozygous	single-pair	1	room temperature	Severe	Mutant
natter/tl43c	Heterozygous	single-pair	1	room temperature	Severe	Mutant
natter/tl43c	Heterozygous	single-pair	1	room temperature	Mild	Heterozygous
natter/tl43c	Heterozygous	single-pair	1	room temperature	Mild	Mutant
natter/tl43c	Heterozygous	single-pair	1	room temperature	Mild	Mutant
natter/tl43c	Heterozygous	single-pair	1	room temperature	Mild	Mutant
natter/tl43c	Heterozygous	single-pair	1	room temperature	Mild	WT
natter/tl43c	Heterozygous	single-pair	1	room temperature	Mild	Heterozygous
natter/tl43c	Heterozygous	single-pair	1	room temperature	Mild	WT
natter/tl43c	Heterozygous	single-pair	1	room temperature	WT	WT
natter/tl43c	Heterozygous	single-pair	1	room temperature	WT	Mutant
natter/tl43c	Heterozygous	single-pair	1	room temperature	WT	WT
natter/tl43c	Heterozygous	single-pair	1	room temperature	WT	Heterozygous
natter/tl43c	Heterozygous	single-pair	1	room temperature	WT	Mutant
natter/tl43c	Heterozygous	single-pair	1	room temperature	WT	Heterozygous
natter/tl43c	Heterozygous	single-pair	1	room temperature	WT	Heterozygous
natter/tl43c	Heterozygous	single-pair	1	room temperature	WT	Heterozygous
natter/tl43c	Heterozygous	single-pair	1	room temperature	WT	Heterozygous
natter/tl43c	Heterozygous	single-pair	1	room temperature	WT	WT
natter/tl43c	Heterozygous	single-pair	1	room temperature	WT	WT
natter/tl43c	Heterozygous	single-pair	1	room temperature	WT	Heterozygous
natter/tl43c	Heterozygous	single-pair	1	room temperature	WT	Heterozygous
natter/tl43c	Heterozygous	single-pair	1	room temperature	WT	Heterozygous
natter/tl43c	Heterozygous	single-pair	1	room temperature	WT	WT
natter/tl43c	Heterozygous	single-pair	1	room temperature	WT	Heterozygous
natter/tl43c	Heterozygous	single-pair	1	room temperature	WT	WT
natter/tl43c	Heterozygous	single-pair	1	room temperature	WT	Heterozygous
natter/tl43c	Heterozygous	single-pair	1	room temperature	WT	Mutant
natter/tl43c	Heterozygous	single-pair	1	room temperature	WT	Heterozygous
natter/tl43c	Heterozygous	single-pair	1	room temperature	WT	WT
natter/tl43c	Heterozygous	single-pair	1	room temperature	WT	Heterozygous
natter/tl43c	Heterozygous	single-pair	1	room temperature	WT	WT
natter/tl43c	Heterozygous	single-pair	1	room temperature	WT	Mutant
natter/tl43c	Heterozygous	single-pair	1	room temperature	WT	Heterozygous
natter/tl43c	Heterozygous	single-pair	1	room temperature	WT	Heterozygous
natter/tl43c	Heterozygous	single-pair	1	room temperature	WT	WT
natter/tl43c	Heterozygous	single-pair	1	room temperature	WT	WT
natter/tl43c	Heterozygous	single-pair	1	room temperature	WT	WT
natter/tl43c	Heterozygous	single-pair	1	room temperature	WT	WT
natter/tl43c	Heterozygous	single-pair	1	room temperature	WT	WT
natter/tl43c	Heterozygous	single-pair	1	room temperature	WT	Heterozygous
natter/tl43c	Heterozygous	single-pair	1	room temperature	WT	Heterozygous
natter/tl43c	Heterozygous	single-pair	1	room temperature	WT	Heterozygous
natter/tl43c	Heterozygous	single-pair	1	room temperature	WT	Heterozygous
natter/tl43c	Heterozygous	single-pair	1	room temperature	WT	Heterozygous
natter/tl43c	Heterozygous	single-pair	1	room temperature	WT	Heterozygous
natter/tl43c	Heterozygous	single-pair	2	room temperature	Severe	Mutant
natter/tl43c	Heterozygous	single-pair	2	room temperature	Severe	Mutant
natter/tl43c	Heterozygous	single-pair	2	room temperature	Severe	Mutant
natter/tl43c	Heterozygous	single-pair	2	room temperature	Severe	Mutant
natter/tl43c	Heterozygous	single-pair	2	room temperature	Severe	Mutant
natter/tl43c	Heterozygous	single-pair	2	room temperature	Severe	Mutant
natter/tl43c	Heterozygous	single-pair	2	room temperature	Severe	Mutant
natter/tl43c	Heterozygous	single-pair	2	room temperature	Severe	Mutant
natter/tl43c	Heterozygous	single-pair	2	room temperature	Severe	Mutant
natter/tl43c	Heterozygous	single-pair	2	room temperature	Severe	Mutant
natter/tl43c	Heterozygous	single-pair	2	room temperature	Severe	Mutant
natter/tl43c	Heterozygous	single-pair	2	room temperature	Mild	Heterozygous
natter/tl43c	Heterozygous	single-pair	2	room temperature	Mild	Mutant
natter/tl43c	Heterozygous	single-pair	2	room temperature	Mild	Heterozygous
natter/tl43c	Heterozygous	single-pair	2	room temperature	Mild	Mutant
natter/tl43c	Heterozygous	single-pair	2	room temperature	Mild	Heterozygous
natter/tl43c	Heterozygous	single-pair	2	room temperature	Mild	Mutant
natter/tl43c	Heterozygous	single-pair	2	room temperature	Mild	WT
natter/tl43c	Heterozygous	single-pair	2	room temperature	Mild	Mutant
natter/tl43c	Heterozygous	single-pair	2	room temperature	WT	WT
natter/tl43c	Heterozygous	single-pair	2	room temperature	WT	Heterozygous
natter/tl43c	Heterozygous	single-pair	2	room temperature	WT	Heterozygous
natter/tl43c	Heterozygous	single-pair	2	room temperature	WT	Heterozygous
natter/tl43c	Heterozygous	single-pair	2	room temperature	WT	WT
natter/tl43c	Heterozygous	single-pair	2	room temperature	WT	WT
natter/tl43c	Heterozygous	single-pair	2	room temperature	WT	Heterozygous
natter/tl43c	Heterozygous	single-pair	2	room temperature	WT	Heterozygous
natter/tl43c	Heterozygous	single-pair	2	room temperature	WT	WT
natter/tl43c	Heterozygous	single-pair	2	room temperature	WT	Heterozygous
natter/tl43c	Heterozygous	single-pair	2	room temperature	WT	Heterozygous
natter/tl43c	Heterozygous	single-pair	2	room temperature	WT	Heterozygous
natter/tl43c	Heterozygous	single-pair	2	room temperature	WT	Heterozygous
natter/tl43c	Heterozygous	single-pair	2	room temperature	WT	Heterozygous
natter/tl43c	Heterozygous	single-pair	2	room temperature	WT	WT
natter/tl43c	Heterozygous	single-pair	2	room temperature	WT	Heterozygous
natter/tl43c	Heterozygous	single-pair	2	room temperature	WT	Mutant
natter/tl43c	Heterozygous	single-pair	2	room temperature	WT	Heterozygous
natter/tl43c	Heterozygous	single-pair	2	room temperature	WT	Heterozygous
natter/tl43c	Heterozygous	single-pair	2	room temperature	WT	Mutant
natter/tl43c	Heterozygous	single-pair	2	room temperature	WT	Heterozygous
natter/tl43c	Heterozygous	single-pair	2	room temperature	WT	WT
natter/tl43c	Heterozygous	single-pair	2	room temperature	WT	Heterozygous
natter/tl43c	Heterozygous	single-pair	2	room temperature	WT	Heterozygous
natter/tl43c	Heterozygous	single-pair	2	room temperature	WT	Heterozygous
natter/tl43c	Heterozygous	single-pair	2	room temperature	WT	WT
natter/tl43c	Heterozygous	single-pair	2	room temperature	WT	Heterozygous
natter/tl43c	Heterozygous	single-pair	2	room temperature	WT	Heterozygous
natter/tl43c	Heterozygous	single-pair	2	room temperature	WT	Heterozygous
natter/tl43c	Heterozygous	single-pair	3	room temperature	Mild	Heterozygous
natter/tl43c	Heterozygous	single-pair	3	room temperature	Mild	Heterozygous
natter/tl43c	Heterozygous	single-pair	3	room temperature	Mild	WT
natter/tl43c	Heterozygous	single-pair	3	room temperature	Mild	Mutant
natter/tl43c	Heterozygous	single-pair	3	room temperature	Mild	Mutant
natter/tl43c	Heterozygous	single-pair	3	room temperature	Mild	Mutant
natter/tl43c	Heterozygous	single-pair	3	room temperature	Mild	Heterozygous
natter/tl43c	Heterozygous	single-pair	3	room temperature	Mild	Heterozygous
natter/tl43c	Heterozygous	single-pair	3	room temperature	Mild	Heterozygous
natter/tl43c	Heterozygous	single-pair	3	room temperature	Mild	WT
natter/tl43c	Heterozygous	single-pair	3	room temperature	Mild	Heterozygous
natter/tl43c	Heterozygous	single-pair	3	room temperature	Mild	Heterozygous
natter/tl43c	Heterozygous	single-pair	3	room temperature	Mild	WT
natter/tl43c	Heterozygous	single-pair	3	room temperature	Mild	Heterozygous
natter/tl43c	Heterozygous	single-pair	3	room temperature	Mild	Mutant
natter/tl43c	Heterozygous	single-pair	3	room temperature	WT	Heterozygous
natter/tl43c	Heterozygous	single-pair	3	room temperature	WT	Heterozygous
natter/tl43c	Heterozygous	single-pair	3	room temperature	WT	Heterozygous
natter/tl43c	Heterozygous	single-pair	3	room temperature	WT	WT
natter/tl43c	Heterozygous	single-pair	3	room temperature	WT	Heterozygous
natter/tl43c	Heterozygous	single-pair	3	room temperature	WT	Heterozygous
natter/tl43c	Heterozygous	single-pair	3	room temperature	WT	WT
natter/tl43c	Heterozygous	single-pair	3	room temperature	WT	Heterozygous
natter/tl43c	Heterozygous	single-pair	3	room temperature	WT	WT
natter/tl43c	Heterozygous	single-pair	3	room temperature	WT	Heterozygous
natter/tl43c	Heterozygous	single-pair	3	room temperature	WT	Heterozygous
natter/tl43c	Heterozygous	single-pair	3	room temperature	WT	Heterozygous
natter/tl43c	Heterozygous	single-pair	3	room temperature	WT	Heterozygous
natter/tl43c	Heterozygous	single-pair	3	room temperature	WT	Heterozygous
natter/tl43c	Heterozygous	single-pair	3	room temperature	WT	WT
natter/tl43c	Heterozygous	single-pair	3	room temperature	WT	WT
natter/tl43c	Heterozygous	single-pair	3	room temperature	WT	WT
natter/tl43c	Heterozygous	single-pair	3	room temperature	WT	Heterozygous
natter/tl43c	Heterozygous	single-pair	3	room temperature	WT	Heterozygous
natter/tl43c	Heterozygous	single-pair	3	room temperature	WT	Heterozygous
natter/tl43c	Heterozygous	single-pair	3	room temperature	WT	Heterozygous
natter/tl43c	Heterozygous	single-pair	3	room temperature	WT	Mutant
natter/tl43c	Heterozygous	single-pair	3	room temperature	WT	Heterozygous
natter/tl43c	Heterozygous	single-pair	3	room temperature	WT	WT
natter/tl43c	Heterozygous	single-pair	3	room temperature	WT	Mutant
natter/tl43c	Heterozygous	single-pair	3	room temperature	WT	Heterozygous
natter/tl43c	Heterozygous	single-pair	3	room temperature	WT	WT
natter/tl43c	Heterozygous	single-pair	3	room temperature	WT	Heterozygous
natter/tl43c	Heterozygous	single-pair	3	room temperature	WT	WT

## Sheet: Fig 2C
Allele	Parental_genotype	Mating	Clutch	Developmental_temperature	Stage_fixed_(hpf)	ISH_probe	Phenotype	Genotype
bns692	Heterozygous	single-pair	1	28.5	24	myl7	Linear heart tube	Heterozygous
bns692	Heterozygous	single-pair	1	28.5	24	myl7	Linear heart tube	Heterozygous
bns692	Heterozygous	single-pair	1	28.5	24	myl7	Linear heart tube	WT
bns692	Heterozygous	single-pair	1	28.5	24	myl7	Symmetric	WT
bns692	Heterozygous	single-pair	1	28.5	24	myl7	Linear heart tube	WT
bns692	Heterozygous	single-pair	1	28.5	24	myl7	Cardia bifida	Mutant
bns692	Heterozygous	single-pair	1	28.5	24	myl7	Linear heart tube	Heterozygous
bns692	Heterozygous	single-pair	1	28.5	24	myl7	Linear heart tube	Mutant
bns692	Heterozygous	single-pair	1	28.5	24	myl7	Cardia bifida	Mutant
bns692	Heterozygous	single-pair	1	28.5	24	myl7	Symmetric	Mutant
bns692	Heterozygous	single-pair	1	28.5	24	myl7	Linear heart tube	Heterozygous
bns692	Heterozygous	single-pair	1	28.5	24	myl7	Linear heart tube	Heterozygous
bns692	Heterozygous	single-pair	1	28.5	24	myl7	Linear heart tube	Heterozygous
bns692	Heterozygous	single-pair	1	28.5	24	myl7	Linear heart tube	Heterozygous
bns692	Heterozygous	single-pair	1	28.5	24	myl7	Linear heart tube	WT
bns692	Heterozygous	single-pair	1	28.5	24	myl7	Linear heart tube	WT
bns692	Heterozygous	single-pair	1	28.5	24	myl7	Symmetric	Heterozygous
bns692	Heterozygous	single-pair	1	28.5	24	myl7	Symmetric	Heterozygous
bns692	Heterozygous	single-pair	1	28.5	24	myl7	Linear heart tube	Heterozygous
bns692	Heterozygous	single-pair	1	28.5	24	myl7	Symmetric	Heterozygous
bns692	Heterozygous	single-pair	1	28.5	24	myl7	Linear heart tube	undetermined
bns692	Heterozygous	single-pair	1	28.5	24	myl7	Symmetric	Mutant
bns692	Heterozygous	single-pair	1	28.5	24	myl7	Linear heart tube	Mutant
bns692	Heterozygous	single-pair	1	28.5	24	myl7	Linear heart tube	Heterozygous
bns692	Heterozygous	single-pair	1	28.5	24	myl7	Linear heart tube	WT
bns692	Heterozygous	single-pair	1	28.5	24	myl7	Linear heart tube	Heterozygous
bns692	Heterozygous	single-pair	1	28.5	24	myl7	Linear heart tube	undetermined
bns692	Heterozygous	single-pair	1	28.5	24	myl7	Asymmetric	Mutant
bns692	Heterozygous	single-pair	1	28.5	24	myl7	Linear heart tube	Heterozygous
bns692	Heterozygous	single-pair	1	28.5	24	myl7	Linear heart tube	Mutant
bns692	Heterozygous	single-pair	1	28.5	24	myl7	Linear heart tube	WT
bns692	Heterozygous	single-pair	1	28.5	24	myl7	Symmetric	Heterozygous
bns692	Heterozygous	single-pair	1	28.5	24	myl7	Linear heart tube	Heterozygous
bns692	Heterozygous	single-pair	1	28.5	24	myl7	Asymmetric	Mutant
bns692	Heterozygous	single-pair	1	28.5	24	myl7	Symmetric	Mutant
bns692	Heterozygous	single-pair	1	28.5	24	myl7	Linear heart tube	Heterozygous
bns692	Heterozygous	single-pair	1	28.5	24	myl7	Linear heart tube	Heterozygous
bns692	Heterozygous	single-pair	1	28.5	24	myl7	Linear heart tube	Heterozygous
bns692	Heterozygous	single-pair	1	28.5	24	myl7	Linear heart tube	Heterozygous
bns692	Heterozygous	single-pair	1	28.5	24	myl7	Linear heart tube	WT
bns692	Heterozygous	single-pair	1	28.5	24	myl7	Asymmetric	Mutant
bns692	Heterozygous	single-pair	1	28.5	24	myl7	Linear heart tube	Heterozygous
bns692	Heterozygous	single-pair	1	28.5	24	myl7	Linear heart tube	Heterozygous
bns692	Heterozygous	single-pair	2	28.5	24	myl7	Cardia bifida	Mutant
bns692	Heterozygous	single-pair	2	28.5	24	myl7	Asymmetric	Mutant
bns692	Heterozygous	single-pair	2	28.5	24	myl7	Linear heart tube	Heterozygous
bns692	Heterozygous	single-pair	2	28.5	24	myl7	Linear heart tube	Heterozygous
bns692	Heterozygous	single-pair	2	28.5	24	myl7	Asymmetric	Mutant
bns692	Heterozygous	single-pair	2	28.5	24	myl7	Asymmetric	Mutant
bns692	Heterozygous	single-pair	2	28.5	24	myl7	Linear heart tube	WT
bns692	Heterozygous	single-pair	2	28.5	24	myl7	Linear heart tube	WT
bns692	Heterozygous	single-pair	2	28.5	24	myl7	Linear heart tube	Heterozygous
bns692	Heterozygous	single-pair	2	28.5	24	myl7	Asymmetric	Mutant
bns692	Heterozygous	single-pair	2	28.5	24	myl7	Linear heart tube	Heterozygous
bns692	Heterozygous	single-pair	2	28.5	24	myl7	Linear heart tube	Heterozygous
bns692	Heterozygous	single-pair	2	28.5	24	myl7	Linear heart tube	Heterozygous
bns692	Heterozygous	single-pair	2	28.5	24	myl7	Asymmetric	Mutant
bns692	Heterozygous	single-pair	2	28.5	24	myl7	Linear heart tube	Heterozygous
bns692	Heterozygous	single-pair	2	28.5	24	myl7	Linear heart tube	Heterozygous
bns692	Heterozygous	single-pair	2	28.5	24	myl7	Linear heart tube	undetermined
bns692	Heterozygous	single-pair	2	28.5	24	myl7	Linear heart tube	Heterozygous
bns692	Heterozygous	single-pair	2	28.5	24	myl7	Linear heart tube	Heterozygous
bns692	Heterozygous	single-pair	2	28.5	24	myl7	Linear heart tube	Heterozygous
bns692	Heterozygous	single-pair	2	28.5	24	myl7	Linear heart tube	WT
bns692	Heterozygous	single-pair	2	28.5	24	myl7	Linear heart tube	Heterozygous
bns692	Heterozygous	single-pair	2	28.5	24	myl7	Linear heart tube	WT
bns692	Heterozygous	single-pair	2	28.5	24	myl7	Linear heart tube	Heterozygous
bns692	Heterozygous	single-pair	2	28.5	24	myl7	Linear heart tube	WT
bns692	Heterozygous	single-pair	2	28.5	24	myl7	Cardia bifida	Mutant
bns692	Heterozygous	single-pair	2	28.5	24	myl7	Linear heart tube	WT
bns692	Heterozygous	single-pair	2	28.5	24	myl7	Linear heart tube	WT
bns692	Heterozygous	single-pair	2	28.5	24	myl7	Linear heart tube	Heterozygous
bns692	Heterozygous	single-pair	2	28.5	24	myl7	Linear heart tube	WT
bns692	Heterozygous	single-pair	2	28.5	24	myl7	Asymmetric	Mutant
bns692	Heterozygous	single-pair	2	28.5	24	myl7	Cardia bifida	Mutant
bns692	Heterozygous	single-pair	2	28.5	24	myl7	Linear heart tube	undetermined
bns692	Heterozygous	single-pair	2	28.5	24	myl7	Linear heart tube	WT
bns692	Heterozygous	single-pair	2	28.5	24	myl7	Linear heart tube	undetermined
bns692	Heterozygous	single-pair	2	28.5	24	myl7	Asymmetric	undetermined
bns692	Heterozygous	single-pair	2	28.5	24	myl7	Symmetric	Mutant
bns692	Heterozygous	single-pair	2	28.5	24	myl7	Cardia bifida	Mutant
bns692	Heterozygous	single-pair	2	28.5	24	myl7	Linear heart tube	Heterozygous
bns692	Heterozygous	single-pair	2	28.5	24	myl7	Linear heart tube	undetermined
bns692	Heterozygous	single-pair	2	28.5	24	myl7	Linear heart tube	WT
bns692	Heterozygous	single-pair	2	28.5	24	myl7	Linear heart tube	Heterozygous
bns692	Heterozygous	single-pair	2	28.5	24	myl7	Linear heart tube	Heterozygous
bns692	Heterozygous	single-pair	2	28.5	24	myl7	Linear heart tube	Heterozygous
bns692	Heterozygous	single-pair	2	28.5	24	myl7	Asymmetric	Mutant
bns692	Heterozygous	single-pair	2	28.5	24	myl7	Asymmetric	Mutant
bns692	Heterozygous	single-pair	2	28.5	24	myl7	Linear heart tube	WT
bns692	Heterozygous	single-pair	2	28.5	24	myl7	Linear heart tube	WT
bns692	Heterozygous	single-pair	3	28.5	24	myl7	Linear heart tube	Heterozygous
bns692	Heterozygous	single-pair	3	28.5	24	myl7	Linear heart tube	Heterozygous
bns692	Heterozygous	single-pair	3	28.5	24	myl7	Linear heart tube	WT
bns692	Heterozygous	single-pair	3	28.5	24	myl7	Linear heart tube	Heterozygous
bns692	Heterozygous	single-pair	3	28.5	24	myl7	Linear heart tube	WT
bns692	Heterozygous	single-pair	3	28.5	24	myl7	Linear heart tube	Mutant
bns692	Heterozygous	single-pair	3	28.5	24	myl7	Linear heart tube	Heterozygous
bns692	Heterozygous	single-pair	3	28.5	24	myl7	Linear heart tube	Heterozygous
bns692	Heterozygous	single-pair	3	28.5	24	myl7	Asymmetric	Mutant
bns692	Heterozygous	single-pair	3	28.5	24	myl7	Symmetric	Heterozygous
bns692	Heterozygous	single-pair	3	28.5	24	myl7	Cardia bifida	Mutant
bns692	Heterozygous	single-pair	3	28.5	24	myl7	Linear heart tube	Heterozygous
bns692	Heterozygous	single-pair	3	28.5	24	myl7	Linear heart tube	Heterozygous
bns692	Heterozygous	single-pair	3	28.5	24	myl7	Linear heart tube	Heterozygous
bns692	Heterozygous	single-pair	3	28.5	24	myl7	Linear heart tube	Heterozygous
bns692	Heterozygous	single-pair	3	28.5	24	myl7	Linear heart tube	WT
bns692	Heterozygous	single-pair	3	28.5	24	myl7	Asymmetric	Mutant
bns692	Heterozygous	single-pair	3	28.5	24	myl7	Asymmetric	Mutant
bns692	Heterozygous	single-pair	3	28.5	24	myl7	Linear heart tube	WT
bns692	Heterozygous	single-pair	3	28.5	24	myl7	Linear heart tube	Heterozygous
bns692	Heterozygous	single-pair	3	28.5	24	myl7	Asymmetric	Mutant
bns692	Heterozygous	single-pair	3	28.5	24	myl7	Linear heart tube	Heterozygous
bns692	Heterozygous	single-pair	3	28.5	24	myl7	Linear heart tube	Heterozygous
bns692	Heterozygous	single-pair	3	28.5	24	myl7	Symmetric	Mutant
bns692	Heterozygous	single-pair	3	28.5	24	myl7	Linear heart tube	Heterozygous
bns692	Heterozygous	single-pair	3	28.5	24	myl7	Asymmetric	Mutant
bns692	Heterozygous	single-pair	3	28.5	24	myl7	Linear heart tube	undetermined
bns692	Heterozygous	single-pair	3	28.5	24	myl7	Linear heart tube	WT
bns692	Heterozygous	single-pair	3	28.5	24	myl7	Linear heart tube	WT
bns692	Heterozygous	single-pair	3	28.5	24	myl7	Symmetric	Mutant
bns692	Heterozygous	single-pair	3	28.5	24	myl7	Linear heart tube	Heterozygous
bns692	Heterozygous	single-pair	3	28.5	24	myl7	Symmetric	WT
bns692	Heterozygous	single-pair	3	28.5	24	myl7	Symmetric	Heterozygous
bns692	Heterozygous	single-pair	3	28.5	24	myl7	Linear heart tube	Heterozygous
bns692	Heterozygous	single-pair	3	28.5	24	myl7	Linear heart tube	WT
bns692	Heterozygous	single-pair	3	28.5	24	myl7	Linear heart tube	WT
bns692	Heterozygous	single-pair	3	28.5	24	myl7	Linear heart tube	Mutant
bns692	Heterozygous	single-pair	3	28.5	24	myl7	Linear heart tube	WT
bns692	Heterozygous	single-pair	3	28.5	24	myl7	Linear heart tube	WT
bns692	Heterozygous	single-pair	3	28.5	24	myl7	Linear heart tube	Heterozygous
bns692	Heterozygous	single-pair	3	28.5	24	myl7	Linear heart tube	Heterozygous
bns692	Heterozygous	single-pair	3	28.5	24	myl7	Linear heart tube	Heterozygous
bns692	Heterozygous	single-pair	3	28.5	24	myl7	Asymmetric	Mutant
bns692	Heterozygous	single-pair	3	28.5	24	myl7	Linear heart tube	undetermined
bns692	Heterozygous	single-pair	3	28.5	24	myl7	Linear heart tube	Heterozygous
bns692	Heterozygous	single-pair	3	28.5	24	myl7	Linear heart tube	Heterozygous
bns692	Heterozygous	single-pair	3	28.5	24	myl7	Cardia bifida	Mutant
bns692	Heterozygous	single-pair	3	28.5	24	myl7	Linear heart tube	Heterozygous
bns692	Heterozygous	single-pair	4	28.5	24	myl7	Cardia bifida	Mutant
bns692	Heterozygous	single-pair	4	28.5	24	myl7	Symmetric	Mutant
bns692	Heterozygous	single-pair	4	28.5	24	myl7	Linear heart tube	Heterozygous
bns692	Heterozygous	single-pair	4	28.5	24	myl7	Cardia bifida	Mutant
bns692	Heterozygous	single-pair	4	28.5	24	myl7	Linear heart tube	Heterozygous
bns692	Heterozygous	single-pair	4	28.5	24	myl7	Symmetric	Mutant
bns692	Heterozygous	single-pair	4	28.5	24	myl7	Symmetric	Mutant
bns692	Heterozygous	single-pair	4	28.5	24	myl7	Linear heart tube	Heterozygous
bns692	Heterozygous	single-pair	4	28.5	24	myl7	Linear heart tube	Heterozygous
bns692	Heterozygous	single-pair	4	28.5	24	myl7	Linear heart tube	WT
bns692	Heterozygous	single-pair	4	28.5	24	myl7	Linear heart tube	WT
bns692	Heterozygous	single-pair	4	28.5	24	myl7	Linear heart tube	undetermined
bns692	Heterozygous	single-pair	4	28.5	24	myl7	Linear heart tube	Heterozygous
bns692	Heterozygous	single-pair	4	28.5	24	myl7	Cardia bifida	Mutant
bns692	Heterozygous	single-pair	4	28.5	24	myl7	Cardia bifida	Mutant
bns692	Heterozygous	single-pair	4	28.5	24	myl7	Linear heart tube	WT
bns692	Heterozygous	single-pair	4	28.5	24	myl7	Cardia bifida	Mutant
bns692	Heterozygous	single-pair	4	28.5	24	myl7	Linear heart tube	Heterozygous
bns692	Heterozygous	single-pair	4	28.5	24	myl7	Linear heart tube	Heterozygous
bns692	Heterozygous	single-pair	4	28.5	24	myl7	Linear heart tube	Heterozygous
bns692	Heterozygous	single-pair	4	28.5	24	myl7	Symmetric	WT
bns692	Heterozygous	single-pair	4	28.5	24	myl7	Linear heart tube	Heterozygous
bns692	Heterozygous	single-pair	4	28.5	24	myl7	Linear heart tube	Heterozygous
bns692	Heterozygous	single-pair	4	28.5	24	myl7	Linear heart tube	Heterozygous
bns692	Heterozygous	single-pair	4	28.5	24	myl7	Linear heart tube	WT
bns692	Heterozygous	single-pair	4	28.5	24	myl7	Linear heart tube	Heterozygous
bns692	Heterozygous	single-pair	4	28.5	24	myl7	Linear heart tube	WT
bns692	Heterozygous	single-pair	4	28.5	24	myl7	Cardia bifida	Mutant
bns692	Heterozygous	single-pair	4	28.5	24	myl7	Linear heart tube	Heterozygous
bns692	Heterozygous	single-pair	4	28.5	24	myl7	Linear heart tube	Heterozygous
bns692	Heterozygous	single-pair	4	28.5	24	myl7	Asymmetric	Mutant
bns692	Heterozygous	single-pair	4	28.5	24	myl7	Cardia bifida	Mutant
bns692	Heterozygous	single-pair	4	28.5	24	myl7	Linear heart tube	WT
bns692	Heterozygous	single-pair	4	28.5	24	myl7	Linear heart tube	Heterozygous
bns692	Heterozygous	single-pair	4	28.5	24	myl7	Linear heart tube	Heterozygous
bns692	Heterozygous	single-pair	4	28.5	24	myl7	Linear heart tube	undetermined
bns692	Heterozygous	single-pair	4	28.5	24	myl7	Linear heart tube	undetermined
bns692	Heterozygous	single-pair	4	28.5	24	myl7	Asymmetric	Mutant
bns692	Heterozygous	single-pair	4	28.5	24	myl7	Linear heart tube	Heterozygous
bns692	Heterozygous	single-pair	4	28.5	24	myl7	Linear heart tube	WT
bns692	Heterozygous	single-pair	4	28.5	24	myl7	Linear heart tube	WT
bns692	Heterozygous	single-pair	4	28.5	24	myl7	Cardia bifida	Mutant
bns692	Heterozygous	single-pair	4	28.5	24	myl7	Linear heart tube	Heterozygous
bns692	Heterozygous	single-pair	4	28.5	24	myl7	Linear heart tube	Heterozygous
bns692	Heterozygous	single-pair	4	28.5	24	myl7	Linear heart tube	Heterozygous
bns692	Heterozygous	single-pair	4	28.5	24	myl7	Linear heart tube	Heterozygous
bns692	Heterozygous	single-pair	4	28.5	24	myl7	Linear heart tube	Heterozygous
bns692	Heterozygous	single-pair	4	28.5	24	myl7	Linear heart tube	Heterozygous

## Sheet: Fig 2D & S4 Fig B
Allele	Parental genotype	Mating	Clutch	Developmental temperature	Phenotype	Genotype
bns692	Heterozygous	single-pair	A	32	Severe	Mutant
bns692	Heterozygous	single-pair	A	32	Severe	Mutant
bns692	Heterozygous	single-pair	A	32	Severe	Mutant
bns692	Heterozygous	single-pair	A	32	Severe	Mutant
bns692	Heterozygous	single-pair	A	32	Severe	Mutant
bns692	Heterozygous	single-pair	A	32	Severe	Mutant
bns692	Heterozygous	single-pair	A	32	Severe	Mutant
bns692	Heterozygous	single-pair	A	32	Mild	WT
bns692	Heterozygous	single-pair	A	32	Mild	Mutant
bns692	Heterozygous	single-pair	A	32	Mild	Heterozygous
bns692	Heterozygous	single-pair	A	32	Mild	Heterozygous
bns692	Heterozygous	single-pair	A	32	Mild	Heterozygous
bns692	Heterozygous	single-pair	A	32	Mild	WT
bns692	Heterozygous	single-pair	A	32	Mild	Heterozygous
bns692	Heterozygous	single-pair	A	32	Mild	Heterozygous
bns692	Heterozygous	single-pair	A	32	WT	Heterozygous
bns692	Heterozygous	single-pair	A	32	WT	WT
bns692	Heterozygous	single-pair	A	32	WT	Heterozygous
bns692	Heterozygous	single-pair	A	32	WT	WT
bns692	Heterozygous	single-pair	A	32	WT	WT
bns692	Heterozygous	single-pair	A	32	WT	Heterozygous
bns692	Heterozygous	single-pair	A	32	WT	Heterozygous
bns692	Heterozygous	single-pair	A	32	WT	Heterozygous
bns692	Heterozygous	single-pair	A	32	WT	Heterozygous
bns692	Heterozygous	single-pair	A	32	WT	Heterozygous
bns692	Heterozygous	single-pair	A	32	WT	Heterozygous
bns692	Heterozygous	single-pair	A	32	WT	WT
bns692	Heterozygous	single-pair	A	32	WT	Heterozygous
bns692	Heterozygous	single-pair	A	32	WT	Heterozygous
bns692	Heterozygous	single-pair	A	32	WT	WT
bns692	Heterozygous	single-pair	A	32	WT	Heterozygous
bns692	Heterozygous	single-pair	A	32	WT	Heterozygous
bns692	Heterozygous	single-pair	A	32	WT	Heterozygous
bns692	Heterozygous	single-pair	A	32	WT	Heterozygous
bns692	Heterozygous	single-pair	A	32	WT	Heterozygous
bns692	Heterozygous	single-pair	A	32	WT	Heterozygous
bns692	Heterozygous	single-pair	A	32	WT	Heterozygous
bns692	Heterozygous	single-pair	A	32	WT	Heterozygous
bns692	Heterozygous	single-pair	A	32	WT	Heterozygous
bns692	Heterozygous	single-pair	A	32	WT	Mutant
bns692	Heterozygous	single-pair	A	32	WT	Heterozygous
bns692	Heterozygous	single-pair	A	32	WT	WT
bns692	Heterozygous	single-pair	A	32	WT	Heterozygous
bns692	Heterozygous	single-pair	A	32	WT	WT
bns692	Heterozygous	single-pair	A	32	WT	WT
bns692	Heterozygous	single-pair	A	32	WT	Heterozygous
bns692	Heterozygous	single-pair	B	32	Severe	Mutant
bns692	Heterozygous	single-pair	B	32	Severe	Mutant
bns692	Heterozygous	single-pair	B	32	Severe	Mutant
bns692	Heterozygous	single-pair	B	32	Severe	Mutant
bns692	Heterozygous	single-pair	B	32	Severe	Mutant
bns692	Heterozygous	single-pair	B	32	Mild	Mutant
bns692	Heterozygous	single-pair	B	32	Mild	Heterozygous
bns692	Heterozygous	single-pair	B	32	Mild	undetermined
bns692	Heterozygous	single-pair	B	32	Mild	Heterozygous
bns692	Heterozygous	single-pair	B	32	Mild	Heterozygous
bns692	Heterozygous	single-pair	B	32	WT	WT
bns692	Heterozygous	single-pair	B	32	WT	Heterozygous
bns692	Heterozygous	single-pair	B	32	WT	WT
bns692	Heterozygous	single-pair	B	32	WT	Heterozygous
bns692	Heterozygous	single-pair	B	32	WT	Heterozygous
bns692	Heterozygous	single-pair	B	32	WT	Heterozygous
bns692	Heterozygous	single-pair	B	32	WT	Heterozygous
bns692	Heterozygous	single-pair	B	32	WT	Heterozygous
bns692	Heterozygous	single-pair	B	32	WT	Heterozygous
bns692	Heterozygous	single-pair	B	32	WT	WT
bns692	Heterozygous	single-pair	B	32	WT	Heterozygous
bns692	Heterozygous	single-pair	B	32	WT	WT
bns692	Heterozygous	single-pair	B	32	WT	WT
bns692	Heterozygous	single-pair	B	32	WT	Heterozygous
bns692	Heterozygous	single-pair	B	32	WT	WT
bns692	Heterozygous	single-pair	B	32	WT	WT
bns692	Heterozygous	single-pair	B	32	WT	Heterozygous
bns692	Heterozygous	single-pair	B	32	WT	Heterozygous
bns692	Heterozygous	single-pair	B	32	WT	Heterozygous
bns692	Heterozygous	single-pair	B	32	WT	WT
bns692	Heterozygous	single-pair	C	32	Severe	Mutant
bns692	Heterozygous	single-pair	C	32	Severe	Mutant
bns692	Heterozygous	single-pair	C	32	Severe	Mutant
bns692	Heterozygous	single-pair	C	32	Severe	Mutant
bns692	Heterozygous	single-pair	C	32	Severe	Mutant
bns692	Heterozygous	single-pair	C	32	Severe	Mutant
bns692	Heterozygous	single-pair	C	32	Severe	Mutant
bns692	Heterozygous	single-pair	C	32	Severe	Mutant
bns692	Heterozygous	single-pair	C	32	Severe	Mutant
bns692	Heterozygous	single-pair	C	32	Severe	Mutant
bns692	Heterozygous	single-pair	C	32	Severe	Mutant
bns692	Heterozygous	single-pair	C	32	Severe	Mutant
bns692	Heterozygous	single-pair	C	32	Mild	WT
bns692	Heterozygous	single-pair	C	32	Mild	WT
bns692	Heterozygous	single-pair	C	32	Mild	WT
bns692	Heterozygous	single-pair	C	32	Mild	WT
bns692	Heterozygous	single-pair	C	32	Mild	Heterozygous
bns692	Heterozygous	single-pair	C	32	Mild	Heterozygous
bns692	Heterozygous	single-pair	C	32	Mild	WT
bns692	Heterozygous	single-pair	C	32	Mild	Heterozygous
bns692	Heterozygous	single-pair	C	32	Mild	Heterozygous
bns692	Heterozygous	single-pair	C	32	Mild	WT
bns692	Heterozygous	single-pair	C	32	Mild	WT
bns692	Heterozygous	single-pair	C	32	Mild	Heterozygous
bns692	Heterozygous	single-pair	C	32	Mild	Heterozygous
bns692	Heterozygous	single-pair	C	32	WT	WT
bns692	Heterozygous	single-pair	C	32	WT	WT
bns692	Heterozygous	single-pair	C	32	WT	Heterozygous
bns692	Heterozygous	single-pair	C	32	WT	Heterozygous
bns692	Heterozygous	single-pair	C	32	WT	WT
bns692	Heterozygous	single-pair	C	32	WT	Heterozygous
bns692	Heterozygous	single-pair	C	32	WT	Heterozygous
bns692	Heterozygous	single-pair	C	32	WT	Heterozygous
bns692	Heterozygous	single-pair	C	32	WT	Heterozygous
bns692	Heterozygous	single-pair	C	32	WT	Heterozygous
bns692	Heterozygous	single-pair	C	32	WT	Heterozygous
bns692	Heterozygous	single-pair	C	32	WT	WT
bns692	Heterozygous	single-pair	C	32	WT	Heterozygous
bns692	Heterozygous	single-pair	C	32	WT	WT
bns692	Heterozygous	single-pair	C	32	WT	Heterozygous
bns692	Heterozygous	single-pair	A	28.5	Severe	Mutant
bns692	Heterozygous	single-pair	A	28.5	Severe	Mutant
bns692	Heterozygous	single-pair	A	28.5	Severe	Mutant
bns692	Heterozygous	single-pair	A	28.5	Severe	Mutant
bns692	Heterozygous	single-pair	A	28.5	Severe	Mutant
bns692	Heterozygous	single-pair	A	28.5	Severe	Mutant
bns692	Heterozygous	single-pair	A	28.5	Severe	Mutant
bns692	Heterozygous	single-pair	A	28.5	Severe	Mutant
bns692	Heterozygous	single-pair	A	28.5	Mild	Heterozygous
bns692	Heterozygous	single-pair	A	28.5	Mild	Heterozygous
bns692	Heterozygous	single-pair	A	28.5	Mild	WT
bns692	Heterozygous	single-pair	A	28.5	Mild	Heterozygous
bns692	Heterozygous	single-pair	A	28.5	Mild	Heterozygous
bns692	Heterozygous	single-pair	A	28.5	Mild	Mutant
bns692	Heterozygous	single-pair	A	28.5	WT	Heterozygous
bns692	Heterozygous	single-pair	A	28.5	WT	Heterozygous
bns692	Heterozygous	single-pair	A	28.5	WT	Heterozygous
bns692	Heterozygous	single-pair	A	28.5	WT	WT
bns692	Heterozygous	single-pair	A	28.5	WT	Mutant
bns692	Heterozygous	single-pair	A	28.5	WT	WT
bns692	Heterozygous	single-pair	A	28.5	WT	Heterozygous
bns692	Heterozygous	single-pair	A	28.5	WT	Heterozygous
bns692	Heterozygous	single-pair	A	28.5	WT	WT
bns692	Heterozygous	single-pair	A	28.5	WT	WT
bns692	Heterozygous	single-pair	A	28.5	WT	Heterozygous
bns692	Heterozygous	single-pair	A	28.5	WT	WT
bns692	Heterozygous	single-pair	A	28.5	WT	WT
bns692	Heterozygous	single-pair	A	28.5	WT	WT
bns692	Heterozygous	single-pair	A	28.5	WT	Heterozygous
bns692	Heterozygous	single-pair	A	28.5	WT	WT
bns692	Heterozygous	single-pair	A	28.5	WT	Heterozygous
bns692	Heterozygous	single-pair	A	28.5	WT	Heterozygous
bns692	Heterozygous	single-pair	A	28.5	WT	WT
bns692	Heterozygous	single-pair	A	28.5	WT	Heterozygous
bns692	Heterozygous	single-pair	A	28.5	WT	WT
bns692	Heterozygous	single-pair	A	28.5	WT	WT
bns692	Heterozygous	single-pair	A	28.5	WT	Heterozygous
bns692	Heterozygous	single-pair	A	28.5	WT	Heterozygous
bns692	Heterozygous	single-pair	A	28.5	WT	Heterozygous
bns692	Heterozygous	single-pair	A	28.5	WT	Heterozygous
bns692	Heterozygous	single-pair	A	28.5	WT	WT
bns692	Heterozygous	single-pair	A	28.5	WT	Heterozygous
bns692	Heterozygous	single-pair	A	28.5	WT	WT
bns692	Heterozygous	single-pair	A	28.5	WT	WT
bns692	Heterozygous	single-pair	A	28.5	WT	WT
bns692	Heterozygous	single-pair	A	28.5	WT	WT
bns692	Heterozygous	single-pair	A	28.5	WT	Heterozygous
bns692	Heterozygous	single-pair	A	28.5	WT	Heterozygous
bns692	Heterozygous	single-pair	A	28.5	WT	Heterozygous
bns692	Heterozygous	single-pair	B	28.5	Severe	Mutant
bns692	Heterozygous	single-pair	B	28.5	Severe	Mutant
bns692	Heterozygous	single-pair	B	28.5	Severe	Mutant
bns692	Heterozygous	single-pair	B	28.5	Severe	Mutant
bns692	Heterozygous	single-pair	B	28.5	Severe	Mutant
bns692	Heterozygous	single-pair	B	28.5	Severe	Mutant
bns692	Heterozygous	single-pair	B	28.5	Severe	Mutant
bns692	Heterozygous	single-pair	B	28.5	Severe	Mutant
bns692	Heterozygous	single-pair	B	28.5	Severe	Mutant
bns692	Heterozygous	single-pair	B	28.5	Severe	Mutant
bns692	Heterozygous	single-pair	B	28.5	Severe	Mutant
bns692	Heterozygous	single-pair	B	28.5	Severe	Mutant
bns692	Heterozygous	single-pair	B	28.5	Mild	Heterozygous
bns692	Heterozygous	single-pair	B	28.5	Mild	WT
bns692	Heterozygous	single-pair	B	28.5	WT	Heterozygous
bns692	Heterozygous	single-pair	B	28.5	WT	Heterozygous
bns692	Heterozygous	single-pair	B	28.5	WT	WT
bns692	Heterozygous	single-pair	B	28.5	WT	WT
bns692	Heterozygous	single-pair	B	28.5	WT	Heterozygous
bns692	Heterozygous	single-pair	B	28.5	WT	WT
bns692	Heterozygous	single-pair	B	28.5	WT	Heterozygous
bns692	Heterozygous	single-pair	B	28.5	WT	WT
bns692	Heterozygous	single-pair	B	28.5	WT	Heterozygous
bns692	Heterozygous	single-pair	B	28.5	WT	Heterozygous
bns692	Heterozygous	single-pair	B	28.5	WT	WT
bns692	Heterozygous	single-pair	B	28.5	WT	Heterozygous
bns692	Heterozygous	single-pair	B	28.5	WT	Heterozygous
bns692	Heterozygous	single-pair	B	28.5	WT	Heterozygous
bns692	Heterozygous	single-pair	B	28.5	WT	Heterozygous
bns692	Heterozygous	single-pair	B	28.5	WT	Heterozygous
bns692	Heterozygous	single-pair	B	28.5	WT	WT
bns692	Heterozygous	single-pair	B	28.5	WT	WT
bns692	Heterozygous	single-pair	B	28.5	WT	WT
bns692	Heterozygous	single-pair	B	28.5	WT	Heterozygous
bns692	Heterozygous	single-pair	B	28.5	WT	Heterozygous
bns692	Heterozygous	single-pair	B	28.5	WT	Heterozygous
bns692	Heterozygous	single-pair	B	28.5	WT	Heterozygous
bns692	Heterozygous	single-pair	B	28.5	WT	WT
bns692	Heterozygous	single-pair	B	28.5	WT	Heterozygous
bns692	Heterozygous	single-pair	B	28.5	WT	Heterozygous
bns692	Heterozygous	single-pair	B	28.5	WT	Heterozygous
bns692	Heterozygous	single-pair	C	28.5	Severe	Mutant
bns692	Heterozygous	single-pair	C	28.5	Severe	Mutant
bns692	Heterozygous	single-pair	C	28.5	Severe	Mutant
bns692	Heterozygous	single-pair	C	28.5	Severe	Mutant
bns692	Heterozygous	single-pair	C	28.5	Severe	Mutant
bns692	Heterozygous	single-pair	C	28.5	Severe	Mutant
bns692	Heterozygous	single-pair	C	28.5	Mild	Heterozygous
bns692	Heterozygous	single-pair	C	28.5	Mild	Mutant
bns692	Heterozygous	single-pair	C	28.5	Mild	Heterozygous
bns692	Heterozygous	single-pair	C	28.5	Mild	WT
bns692	Heterozygous	single-pair	C	28.5	Mild	WT
bns692	Heterozygous	single-pair	C	28.5	Mild	WT
bns692	Heterozygous	single-pair	C	28.5	WT	Heterozygous
bns692	Heterozygous	single-pair	C	28.5	WT	Heterozygous
bns692	Heterozygous	single-pair	C	28.5	WT	WT
bns692	Heterozygous	single-pair	C	28.5	WT	WT
bns692	Heterozygous	single-pair	C	28.5	WT	Heterozygous
bns692	Heterozygous	single-pair	C	28.5	WT	Heterozygous
bns692	Heterozygous	single-pair	C	28.5	WT	Heterozygous
bns692	Heterozygous	single-pair	C	28.5	WT	WT
bns692	Heterozygous	single-pair	C	28.5	WT	Heterozygous
bns692	Heterozygous	single-pair	C	28.5	WT	WT
bns692	Heterozygous	single-pair	C	28.5	WT	Heterozygous
bns692	Heterozygous	single-pair	C	28.5	WT	Heterozygous
bns692	Heterozygous	single-pair	C	28.5	WT	Heterozygous
bns692	Heterozygous	single-pair	C	28.5	WT	Heterozygous
bns692	Heterozygous	single-pair	C	28.5	WT	Heterozygous
bns692	Heterozygous	single-pair	C	28.5	WT	Heterozygous
bns692	Heterozygous	single-pair	C	28.5	WT	WT
bns692	Heterozygous	single-pair	C	28.5	WT	Heterozygous
bns692	Heterozygous	single-pair	C	28.5	WT	WT
bns692	Heterozygous	single-pair	C	28.5	WT	Heterozygous
bns692	Heterozygous	single-pair	C	28.5	WT	WT
bns692	Heterozygous	single-pair	C	28.5	WT	Heterozygous
bns692	Heterozygous	single-pair	C	28.5	WT	Heterozygous
bns692	Heterozygous	single-pair	C	28.5	WT	WT
bns692	Heterozygous	single-pair	C	28.5	WT	Heterozygous
bns692	Heterozygous	single-pair	C	28.5	WT	Heterozygous
bns692	Heterozygous	single-pair	A	room temperature	Severe	Mutant
bns692	Heterozygous	single-pair	A	room temperature	Severe	Mutant
bns692	Heterozygous	single-pair	A	room temperature	Severe	Heterozygous
bns692	Heterozygous	single-pair	A	room temperature	Mild	Mutant
bns692	Heterozygous	single-pair	A	room temperature	Mild	Mutant
bns692	Heterozygous	single-pair	A	room temperature	Mild	Mutant
bns692	Heterozygous	single-pair	A	room temperature	Mild	Mutant
bns692	Heterozygous	single-pair	A	room temperature	WT	Heterozygous
bns692	Heterozygous	single-pair	A	room temperature	WT	Heterozygous
bns692	Heterozygous	single-pair	A	room temperature	WT	undetermined
bns692	Heterozygous	single-pair	A	room temperature	WT	WT
bns692	Heterozygous	single-pair	A	room temperature	WT	WT
bns692	Heterozygous	single-pair	A	room temperature	WT	Heterozygous
bns692	Heterozygous	single-pair	A	room temperature	WT	Heterozygous
bns692	Heterozygous	single-pair	A	room temperature	WT	Heterozygous
bns692	Heterozygous	single-pair	A	room temperature	WT	WT
bns692	Heterozygous	single-pair	A	room temperature	WT	Heterozygous
bns692	Heterozygous	single-pair	A	room temperature	WT	Heterozygous
bns692	Heterozygous	single-pair	A	room temperature	WT	Heterozygous
bns692	Heterozygous	single-pair	A	room temperature	WT	WT
bns692	Heterozygous	single-pair	A	room temperature	WT	Heterozygous
bns692	Heterozygous	single-pair	A	room temperature	WT	WT
bns692	Heterozygous	single-pair	A	room temperature	WT	WT
bns692	Heterozygous	single-pair	A	room temperature	WT	WT
bns692	Heterozygous	single-pair	A	room temperature	WT	Heterozygous
bns692	Heterozygous	single-pair	A	room temperature	WT	Mutant
bns692	Heterozygous	single-pair	A	room temperature	WT	Heterozygous
bns692	Heterozygous	single-pair	A	room temperature	WT	Heterozygous
bns692	Heterozygous	single-pair	A	room temperature	WT	Mutant
bns692	Heterozygous	single-pair	A	room temperature	WT	Heterozygous
bns692	Heterozygous	single-pair	A	room temperature	WT	Heterozygous
bns692	Heterozygous	single-pair	A	room temperature	WT	Heterozygous
bns692	Heterozygous	single-pair	A	room temperature	WT	WT
bns692	Heterozygous	single-pair	A	room temperature	WT	WT
bns692	Heterozygous	single-pair	A	room temperature	WT	WT
bns692	Heterozygous	single-pair	A	room temperature	WT	WT
bns692	Heterozygous	single-pair	A	room temperature	WT	Heterozygous
bns692	Heterozygous	single-pair	A	room temperature	WT	WT
bns692	Heterozygous	single-pair	A	room temperature	WT	Heterozygous
bns692	Heterozygous	single-pair	A	room temperature	WT	WT
bns692	Heterozygous	single-pair	A	room temperature	WT	WT
bns692	Heterozygous	single-pair	A	room temperature	WT	WT
bns692	Heterozygous	single-pair	A	room temperature	WT	Heterozygous
bns692	Heterozygous	single-pair	B	room temperature	Severe	Mutant
bns692	Heterozygous	single-pair	B	room temperature	Severe	WT
bns692	Heterozygous	single-pair	B	room temperature	Severe	Mutant
bns692	Heterozygous	single-pair	B	room temperature	Severe	Mutant
bns692	Heterozygous	single-pair	B	room temperature	Severe	undetermined
bns692	Heterozygous	single-pair	B	room temperature	Severe	Mutant
bns692	Heterozygous	single-pair	B	room temperature	Mild	Mutant
bns692	Heterozygous	single-pair	B	room temperature	Mild	Mutant
bns692	Heterozygous	single-pair	B	room temperature	Mild	Mutant
bns692	Heterozygous	single-pair	B	room temperature	Mild	Heterozygous
bns692	Heterozygous	single-pair	B	room temperature	Mild	Heterozygous
bns692	Heterozygous	single-pair	B	room temperature	Mild	WT
bns692	Heterozygous	single-pair	B	room temperature	Mild	Heterozygous
bns692	Heterozygous	single-pair	B	room temperature	WT	Heterozygous
bns692	Heterozygous	single-pair	B	room temperature	WT	WT
bns692	Heterozygous	single-pair	B	room temperature	WT	WT
bns692	Heterozygous	single-pair	B	room temperature	WT	WT
bns692	Heterozygous	single-pair	B	room temperature	WT	Heterozygous
bns692	Heterozygous	single-pair	B	room temperature	WT	Heterozygous
bns692	Heterozygous	single-pair	B	room temperature	WT	Heterozygous
bns692	Heterozygous	single-pair	B	room temperature	WT	Heterozygous
bns692	Heterozygous	single-pair	B	room temperature	WT	Heterozygous
bns692	Heterozygous	single-pair	B	room temperature	WT	Heterozygous
bns692	Heterozygous	single-pair	B	room temperature	WT	WT
bns692	Heterozygous	single-pair	B	room temperature	WT	undetermined
bns692	Heterozygous	single-pair	B	room temperature	WT	WT
bns692	Heterozygous	single-pair	B	room temperature	WT	Heterozygous
bns692	Heterozygous	single-pair	B	room temperature	WT	Heterozygous
bns692	Heterozygous	single-pair	B	room temperature	WT	Heterozygous
bns692	Heterozygous	single-pair	B	room temperature	WT	Heterozygous
bns692	Heterozygous	single-pair	B	room temperature	WT	Heterozygous
bns692	Heterozygous	single-pair	B	room temperature	WT	Heterozygous
bns692	Heterozygous	single-pair	B	room temperature	WT	Heterozygous
bns692	Heterozygous	single-pair	B	room temperature	WT	Heterozygous
bns692	Heterozygous	single-pair	B	room temperature	WT	WT
bns692	Heterozygous	single-pair	B	room temperature	WT	WT
bns692	Heterozygous	single-pair	B	room temperature	WT	Heterozygous
bns692	Heterozygous	single-pair	B	room temperature	WT	Heterozygous
bns692	Heterozygous	single-pair	B	room temperature	WT	Heterozygous
bns692	Heterozygous	single-pair	B	room temperature	WT	WT
bns692	Heterozygous	single-pair	C	room temperature	Severe	Mutant
bns692	Heterozygous	single-pair	C	room temperature	Severe	Mutant
bns692	Heterozygous	single-pair	C	room temperature	Severe	Mutant
bns692	Heterozygous	single-pair	C	room temperature	Severe	Mutant
bns692	Heterozygous	single-pair	C	room temperature	Severe	Mutant
bns692	Heterozygous	single-pair	C	room temperature	Severe	Mutant
bns692	Heterozygous	single-pair	C	room temperature	Severe	Mutant
bns692	Heterozygous	single-pair	C	room temperature	Mild	Mutant
bns692	Heterozygous	single-pair	C	room temperature	Mild	Mutant
bns692	Heterozygous	single-pair	C	room temperature	Mild	Heterozygous
bns692	Heterozygous	single-pair	C	room temperature	Mild	Heterozygous
bns692	Heterozygous	single-pair	C	room temperature	Mild	Heterozygous
bns692	Heterozygous	single-pair	C	room temperature	WT	Heterozygous
bns692	Heterozygous	single-pair	C	room temperature	WT	WT
bns692	Heterozygous	single-pair	C	room temperature	WT	WT
bns692	Heterozygous	single-pair	C	room temperature	WT	WT
bns692	Heterozygous	single-pair	C	room temperature	WT	WT
bns692	Heterozygous	single-pair	C	room temperature	WT	WT
bns692	Heterozygous	single-pair	C	room temperature	WT	Heterozygous
bns692	Heterozygous	single-pair	C	room temperature	WT	WT
bns692	Heterozygous	single-pair	C	room temperature	WT	Heterozygous
bns692	Heterozygous	single-pair	C	room temperature	WT	Heterozygous
bns692	Heterozygous	single-pair	C	room temperature	WT	WT
bns692	Heterozygous	single-pair	C	room temperature	WT	Heterozygous
bns692	Heterozygous	single-pair	C	room temperature	WT	Heterozygous
bns692	Heterozygous	single-pair	C	room temperature	WT	WT
bns692	Heterozygous	single-pair	C	room temperature	WT	Heterozygous
bns692	Heterozygous	single-pair	C	room temperature	WT	Heterozygous
bns692	Heterozygous	single-pair	C	room temperature	WT	Heterozygous
bns692	Heterozygous	single-pair	C	room temperature	WT	WT
bns692	Heterozygous	single-pair	C	room temperature	WT	Heterozygous
bns692	Heterozygous	single-pair	C	room temperature	WT	Heterozygous
bns692	Heterozygous	single-pair	C	room temperature	WT	Heterozygous
bns692	Heterozygous	single-pair	C	room temperature	WT	Heterozygous
bns692	Heterozygous	single-pair	C	room temperature	WT	Heterozygous
bns692	Heterozygous	single-pair	C	room temperature	WT	Mutant
bns692	Heterozygous	single-pair	C	room temperature	WT	Heterozygous
bns692	Heterozygous	single-pair	C	room temperature	WT	undetermined
bns692	Heterozygous	single-pair	C	room temperature	WT	Heterozygous

## Sheet: Fig 3D
Allele	Parental genotype	Mating	Clutch	Developmental temperature	Injection	4 dpf WT-like	4 dpf Mild	4 dpf Severe
bns692	Mutant	single-pair	1	28.5	Uninjected	1	9	45
bns692	Mutant	single-pair	1	28.5	fn1b yolk	20	16	8
bns692	Mutant	single-pair	2	28.5	Uninjected	7	16	98
bns692	Mutant	single-pair	2	28.5	fn1b yolk	53	21	20
bns692	Mutant	single-pair	3	28.5	Uninjected	10	22	78
bns692	Mutant	single-pair	3	28.5	fn1b yolk	61	40	10
bns692	Mutant	single-pair	4	28.5	Uninjected	0	7	46
bns692	Mutant	single-pair	4	28.5	fn1b yolk	23	23	11
bns692	Mutant	single-pair	5	28.5	Uninjected	2	5	105
bns692	Mutant	single-pair	5	28.5	fn1b yolk	18	11	5

## Sheet: Fig 3E
Allele	Parental genotype	Mating	Clutch	Developmental temperature	Phenotype	fn1a_genotype	fn1b_genotype
bns692; ya14Tg	Heterozygous	single-pair	1	28.5	Severe	Mutant	Heterozygous
bns692; ya14Tg	Heterozygous	single-pair	1	28.5	Severe	Mutant	Heterozygous
bns692; ya14Tg	Heterozygous	single-pair	1	28.5	Severe	Mutant	Heterozygous
bns692; ya14Tg	Heterozygous	single-pair	1	28.5	Severe	Mutant	Heterozygous
bns692; ya14Tg	Heterozygous	single-pair	1	28.5	Severe	Mutant	Heterozygous
bns692; ya14Tg	Heterozygous	single-pair	1	28.5	Severe	Mutant	Heterozygous
bns692; ya14Tg	Heterozygous	single-pair	1	28.5	Severe	Mutant	Heterozygous
bns692; ya14Tg	Heterozygous	single-pair	1	28.5	Severe	Mutant	Mutant
bns692; ya14Tg	Heterozygous	single-pair	1	28.5	Severe	Mutant	Mutant
bns692; ya14Tg	Heterozygous	single-pair	1	28.5	Severe	Mutant	Mutant
bns692; ya14Tg	Heterozygous	single-pair	1	28.5	Severe	Mutant	Mutant
bns692; ya14Tg	Heterozygous	single-pair	1	28.5	Severe	Mutant	Heterozygous
bns692; ya14Tg	Heterozygous	single-pair	1	28.5	Severe	Mutant	Heterozygous
bns692; ya14Tg	Heterozygous	single-pair	1	28.5	Severe	Mutant	Heterozygous
bns692; ya14Tg	Heterozygous	single-pair	1	28.5	Severe	Mutant	Mutant
bns692; ya14Tg	Heterozygous	single-pair	1	28.5	Mild	Mutant	WT
bns692; ya14Tg	Heterozygous	single-pair	1	28.5	Mild	Mutant	WT
bns692; ya14Tg	Heterozygous	single-pair	1	28.5	Mild	Mutant	WT
bns692; ya14Tg	Heterozygous	single-pair	1	28.5	Mild	Heterozygous	Heterozygous
bns692; ya14Tg	Heterozygous	single-pair	1	28.5	Mild	Mutant	WT
bns692; ya14Tg	Heterozygous	single-pair	1	28.5	Mild	Mutant	WT
bns692; ya14Tg	Heterozygous	single-pair	1	28.5	Mild	Heterozygous	Mutant
bns692; ya14Tg	Heterozygous	single-pair	1	28.5	Mild	Heterozygous	Heterozygous
bns692; ya14Tg	Heterozygous	single-pair	1	28.5	Mild	Heterozygous	Mutant
bns692; ya14Tg	Heterozygous	single-pair	1	28.5	Mild	Heterozygous	Heterozygous
bns692; ya14Tg	Heterozygous	single-pair	1	28.5	Mild	Mutant	Heterozygous
bns692; ya14Tg	Heterozygous	single-pair	1	28.5	WT	Heterozygous	Mutant
bns692; ya14Tg	Heterozygous	single-pair	1	28.5	WT	WT	Heterozygous
bns692; ya14Tg	Heterozygous	single-pair	1	28.5	WT	Heterozygous	Heterozygous
bns692; ya14Tg	Heterozygous	single-pair	1	28.5	WT	Heterozygous	Heterozygous
bns692; ya14Tg	Heterozygous	single-pair	1	28.5	WT	WT	WT
bns692; ya14Tg	Heterozygous	single-pair	1	28.5	WT	Heterozygous	WT
bns692; ya14Tg	Heterozygous	single-pair	1	28.5	WT	Heterozygous	Mutant
bns692; ya14Tg	Heterozygous	single-pair	1	28.5	WT	Heterozygous	Mutant
bns692; ya14Tg	Heterozygous	single-pair	1	28.5	WT	Heterozygous	Heterozygous
bns692; ya14Tg	Heterozygous	single-pair	1	28.5	WT	Heterozygous	Heterozygous
bns692; ya14Tg	Heterozygous	single-pair	1	28.5	WT	Heterozygous	WT
bns692; ya14Tg	Heterozygous	single-pair	1	28.5	WT	Heterozygous	Heterozygous
bns692; ya14Tg	Heterozygous	single-pair	1	28.5	WT	Heterozygous	Mutant
bns692; ya14Tg	Heterozygous	single-pair	1	28.5	WT	Heterozygous	WT
bns692; ya14Tg	Heterozygous	single-pair	1	28.5	WT	Heterozygous	Heterozygous
bns692; ya14Tg	Heterozygous	single-pair	1	28.5	WT	WT	Heterozygous
bns692; ya14Tg	Heterozygous	single-pair	1	28.5	WT	Heterozygous	Heterozygous
bns692; ya14Tg	Heterozygous	single-pair	1	28.5	WT	Heterozygous	Heterozygous
bns692; ya14Tg	Heterozygous	single-pair	1	28.5	WT	WT	Mutant
bns692; ya14Tg	Heterozygous	single-pair	1	28.5	WT	Heterozygous	Heterozygous
bns692; ya14Tg	Heterozygous	single-pair	1	28.5	WT	WT	Mutant
bns692; ya14Tg	Heterozygous	single-pair	1	28.5	WT	Heterozygous	WT
bns692; ya14Tg	Heterozygous	single-pair	1	28.5	WT	WT	Heterozygous
bns692; ya14Tg	Heterozygous	single-pair	1	28.5	WT	Heterozygous	WT
bns692; ya14Tg	Heterozygous	single-pair	1	28.5	WT	Heterozygous	Mutant
bns692; ya14Tg	Heterozygous	single-pair	1	28.5	WT	Heterozygous	Heterozygous
bns692; ya14Tg	Heterozygous	single-pair	1	28.5	WT	Heterozygous	Heterozygous
bns692; ya14Tg	Heterozygous	single-pair	1	28.5	WT	Heterozygous	Heterozygous
bns692; ya14Tg	Heterozygous	single-pair	1	28.5	WT	Heterozygous	Heterozygous
bns692; ya14Tg	Heterozygous	single-pair	1	28.5	WT	WT	Mutant
bns692; ya14Tg	Heterozygous	single-pair	1	28.5	WT	Heterozygous	WT
bns692; ya14Tg	Heterozygous	single-pair	1	28.5	WT	WT	Mutant
bns692; ya14Tg	Heterozygous	single-pair	1	28.5	WT	Heterozygous	Heterozygous
bns692; ya14Tg	Heterozygous	single-pair	1	28.5	WT	WT	Heterozygous
bns692; ya14Tg	Heterozygous	single-pair	1	28.5	WT	WT	WT
bns692; ya14Tg	Heterozygous	single-pair	1	28.5	WT	WT	WT
bns692; ya14Tg	Heterozygous	single-pair	1	28.5	WT	Heterozygous	Heterozygous
bns692; ya14Tg	Heterozygous	single-pair	1	28.5	WT	Heterozygous	Heterozygous
bns692; ya14Tg	Heterozygous	single-pair	1	28.5	WT	Heterozygous	WT
bns692; ya14Tg	Heterozygous	single-pair	1	28.5	WT	WT	Heterozygous
bns692; ya14Tg	Heterozygous	single-pair	1	28.5	WT	Heterozygous	WT
bns692; ya14Tg	Heterozygous	single-pair	1	28.5	WT	Heterozygous	Heterozygous
bns692; ya14Tg	Heterozygous	single-pair	1	28.5	WT	WT	Heterozygous
bns692; ya14Tg	Heterozygous	single-pair	1	28.5	WT	WT	Mutant
bns692; ya14Tg	Heterozygous	single-pair	1	28.5	WT	WT	WT
bns692; ya14Tg	Heterozygous	single-pair	1	28.5	WT	Heterozygous	WT
bns692; ya14Tg	Heterozygous	single-pair	1	28.5	WT	Heterozygous	Mutant
bns692; ya14Tg	Heterozygous	single-pair	1	28.5	WT	WT	Heterozygous
bns692; ya14Tg	Heterozygous	single-pair	1	28.5	WT	Heterozygous	Heterozygous
bns692; ya14Tg	Heterozygous	single-pair	1	28.5	WT	WT	WT
bns692; ya14Tg	Heterozygous	single-pair	1	28.5	WT	Heterozygous	WT
bns692; ya14Tg	Heterozygous	single-pair	1	28.5	WT	Heterozygous	WT
bns692; ya14Tg	Heterozygous	single-pair	1	28.5	WT	Heterozygous	Heterozygous
bns692; ya14Tg	Heterozygous	single-pair	1	28.5	WT	WT	Mutant
bns692; ya14Tg	Heterozygous	single-pair	1	28.5	WT	WT	undetermined
bns692; ya14Tg	Heterozygous	single-pair	1	28.5	WT	Mutant	Mutant
bns692; ya14Tg	Heterozygous	single-pair	1	28.5	WT	Heterozygous	Heterozygous
bns692; ya14Tg	Heterozygous	single-pair	1	28.5	WT	Heterozygous	Heterozygous
bns692; ya14Tg	Heterozygous	single-pair	2	28.5	Severe	Mutant	Mutant
bns692; ya14Tg	Heterozygous	single-pair	2	28.5	Severe	Mutant	Mutant
bns692; ya14Tg	Heterozygous	single-pair	2	28.5	Severe	Mutant	Mutant
bns692; ya14Tg	Heterozygous	single-pair	2	28.5	Severe	Mutant	Mutant
bns692; ya14Tg	Heterozygous	single-pair	2	28.5	Severe	Mutant	Mutant
bns692; ya14Tg	Heterozygous	single-pair	2	28.5	Severe	Mutant	Mutant
bns692; ya14Tg	Heterozygous	single-pair	2	28.5	Severe	undetermined	undetermined
bns692; ya14Tg	Heterozygous	single-pair	2	28.5	Severe	Mutant	Heterozygous
bns692; ya14Tg	Heterozygous	single-pair	2	28.5	Severe	Mutant	Heterozygous
bns692; ya14Tg	Heterozygous	single-pair	2	28.5	Severe	Mutant	Heterozygous
bns692; ya14Tg	Heterozygous	single-pair	2	28.5	Severe	Mutant	Heterozygous
bns692; ya14Tg	Heterozygous	single-pair	2	28.5	Severe	Mutant	WT
bns692; ya14Tg	Heterozygous	single-pair	2	28.5	Severe	Heterozygous	WT
bns692; ya14Tg	Heterozygous	single-pair	2	28.5	Severe	Mutant	Heterozygous
bns692; ya14Tg	Heterozygous	single-pair	2	28.5	Severe	Mutant	Heterozygous
bns692; ya14Tg	Heterozygous	single-pair	2	28.5	Severe	Mutant	Heterozygous
bns692; ya14Tg	Heterozygous	single-pair	2	28.5	Severe	Mutant	Heterozygous
bns692; ya14Tg	Heterozygous	single-pair	2	28.5	Severe	Mutant	Heterozygous
bns692; ya14Tg	Heterozygous	single-pair	2	28.5	Severe	Mutant	Heterozygous
bns692; ya14Tg	Heterozygous	single-pair	2	28.5	Severe	Mutant	Heterozygous
bns692; ya14Tg	Heterozygous	single-pair	2	28.5	Severe	Mutant	WT
bns692; ya14Tg	Heterozygous	single-pair	2	28.5	Severe	Mutant	Heterozygous
bns692; ya14Tg	Heterozygous	single-pair	2	28.5	Severe	Mutant	Heterozygous
bns692; ya14Tg	Heterozygous	single-pair	2	28.5	Severe	Mutant	Heterozygous
bns692; ya14Tg	Heterozygous	single-pair	2	28.5	Severe	Mutant	Heterozygous
bns692; ya14Tg	Heterozygous	single-pair	2	28.5	Mild	Heterozygous	Mutant
bns692; ya14Tg	Heterozygous	single-pair	2	28.5	Mild	Mutant	WT
bns692; ya14Tg	Heterozygous	single-pair	2	28.5	Mild	Heterozygous	WT
bns692; ya14Tg	Heterozygous	single-pair	2	28.5	Mild	Mutant	WT
bns692; ya14Tg	Heterozygous	single-pair	2	28.5	Mild	Mutant	WT
bns692; ya14Tg	Heterozygous	single-pair	2	28.5	Mild	Mutant	Heterozygous
bns692; ya14Tg	Heterozygous	single-pair	2	28.5	WT	Heterozygous	Heterozygous
bns692; ya14Tg	Heterozygous	single-pair	2	28.5	WT	undetermined	undetermined
bns692; ya14Tg	Heterozygous	single-pair	2	28.5	WT	Heterozygous	Heterozygous
bns692; ya14Tg	Heterozygous	single-pair	2	28.5	WT	Heterozygous	Heterozygous
bns692; ya14Tg	Heterozygous	single-pair	2	28.5	WT	Heterozygous	Heterozygous
bns692; ya14Tg	Heterozygous	single-pair	2	28.5	WT	WT	Heterozygous
bns692; ya14Tg	Heterozygous	single-pair	2	28.5	WT	Heterozygous	Mutant
bns692; ya14Tg	Heterozygous	single-pair	2	28.5	WT	Heterozygous	WT
bns692; ya14Tg	Heterozygous	single-pair	2	28.5	WT	Heterozygous	Heterozygous
bns692; ya14Tg	Heterozygous	single-pair	2	28.5	WT	Heterozygous	Heterozygous
bns692; ya14Tg	Heterozygous	single-pair	2	28.5	WT	Heterozygous	WT
bns692; ya14Tg	Heterozygous	single-pair	2	28.5	WT	Heterozygous	Heterozygous
bns692; ya14Tg	Heterozygous	single-pair	2	28.5	WT	Heterozygous	Mutant
bns692; ya14Tg	Heterozygous	single-pair	2	28.5	WT	Heterozygous	Mutant
bns692; ya14Tg	Heterozygous	single-pair	2	28.5	WT	WT	Mutant
bns692; ya14Tg	Heterozygous	single-pair	2	28.5	WT	Heterozygous	Heterozygous
bns692; ya14Tg	Heterozygous	single-pair	2	28.5	WT	Heterozygous	Heterozygous
bns692; ya14Tg	Heterozygous	single-pair	2	28.5	WT	WT	Heterozygous
bns692; ya14Tg	Heterozygous	single-pair	2	28.5	WT	WT	WT
bns692; ya14Tg	Heterozygous	single-pair	2	28.5	WT	Heterozygous	Heterozygous
bns692; ya14Tg	Heterozygous	single-pair	2	28.5	WT	WT	Mutant
bns692; ya14Tg	Heterozygous	single-pair	2	28.5	WT	Heterozygous	Heterozygous
bns692; ya14Tg	Heterozygous	single-pair	2	28.5	WT	Heterozygous	WT
bns692; ya14Tg	Heterozygous	single-pair	2	28.5	WT	Heterozygous	Mutant
bns692; ya14Tg	Heterozygous	single-pair	2	28.5	WT	WT	WT
bns692; ya14Tg	Heterozygous	single-pair	2	28.5	WT	Heterozygous	Heterozygous
bns692; ya14Tg	Heterozygous	single-pair	2	28.5	WT	WT	WT
bns692; ya14Tg	Heterozygous	single-pair	2	28.5	WT	Heterozygous	WT
bns692; ya14Tg	Heterozygous	single-pair	2	28.5	WT	WT	WT
bns692; ya14Tg	Heterozygous	single-pair	2	28.5	WT	WT	Heterozygous
bns692; ya14Tg	Heterozygous	single-pair	2	28.5	WT	WT	WT
bns692; ya14Tg	Heterozygous	single-pair	2	28.5	WT	WT	WT
bns692; ya14Tg	Heterozygous	single-pair	2	28.5	WT	Heterozygous	WT
bns692; ya14Tg	Heterozygous	single-pair	2	28.5	WT	Heterozygous	Mutant
bns692; ya14Tg	Heterozygous	single-pair	2	28.5	WT	Heterozygous	Heterozygous
bns692; ya14Tg	Heterozygous	single-pair	2	28.5	WT	Heterozygous	Mutant
bns692; ya14Tg	Heterozygous	single-pair	2	28.5	WT	Heterozygous	Heterozygous
bns692; ya14Tg	Heterozygous	single-pair	2	28.5	WT	Heterozygous	Heterozygous
bns692; ya14Tg	Heterozygous	single-pair	2	28.5	WT	Heterozygous	Heterozygous
bns692; ya14Tg	Heterozygous	single-pair	2	28.5	WT	WT	Heterozygous
bns692; ya14Tg	Heterozygous	single-pair	2	28.5	WT	Heterozygous	WT
bns692; ya14Tg	Heterozygous	single-pair	2	28.5	WT	Heterozygous	WT
bns692; ya14Tg	Heterozygous	single-pair	2	28.5	WT	WT	Mutant
bns692; ya14Tg	Heterozygous	single-pair	2	28.5	WT	WT	WT
bns692; ya14Tg	Heterozygous	single-pair	2	28.5	WT	WT	WT
bns692; ya14Tg	Heterozygous	single-pair	2	28.5	WT	Heterozygous	WT
bns692; ya14Tg	Heterozygous	single-pair	2	28.5	WT	Heterozygous	Mutant
bns692; ya14Tg	Heterozygous	single-pair	2	28.5	WT	Heterozygous	WT
bns692; ya14Tg	Heterozygous	single-pair	2	28.5	WT	Heterozygous	Heterozygous
bns692; ya14Tg	Heterozygous	single-pair	2	28.5	WT	WT	Heterozygous
bns692; ya14Tg	Heterozygous	single-pair	2	28.5	WT	WT	Mutant
bns692; ya14Tg	Heterozygous	single-pair	2	28.5	WT	WT	Heterozygous
bns692; ya14Tg	Heterozygous	single-pair	2	28.5	WT	Heterozygous	Heterozygous
bns692; ya14Tg	Heterozygous	single-pair	2	28.5	WT	WT	Heterozygous
bns692; ya14Tg	Heterozygous	single-pair	2	28.5	WT	WT	Mutant
bns692; ya14Tg	Heterozygous	single-pair	2	28.5	WT	Heterozygous	Heterozygous
bns692; ya14Tg	Heterozygous	single-pair	2	28.5	WT	WT	Heterozygous
bns692; ya14Tg	Heterozygous	single-pair	2	28.5	WT	Heterozygous	Heterozygous
bns692; ya14Tg	Heterozygous	single-pair	2	28.5	WT	Heterozygous	WT
bns692; ya14Tg	Heterozygous	single-pair	2	28.5	WT	Heterozygous	Mutant
bns692; ya14Tg	Heterozygous	single-pair	2	28.5	WT	Heterozygous	Heterozygous
bns692; ya14Tg	Heterozygous	single-pair	2	28.5	WT	Heterozygous	Mutant
bns692; ya14Tg	Heterozygous	single-pair	2	28.5	WT	Heterozygous	WT
bns692; ya14Tg	Heterozygous	single-pair	2	28.5	WT	WT	Mutant
bns692; ya14Tg	Heterozygous	single-pair	2	28.5	WT	WT	Heterozygous
bns692; ya14Tg	Heterozygous	single-pair	2	28.5	WT	Heterozygous	WT
bns692; ya14Tg	Heterozygous	single-pair	2	28.5	WT	WT	Mutant
bns692; ya14Tg	Heterozygous	single-pair	2	28.5	WT	Heterozygous	WT
bns692; ya14Tg	Heterozygous	single-pair	2	28.5	WT	undetermined	undetermined
bns692; ya14Tg	Heterozygous	single-pair	2	28.5	WT	Heterozygous	Mutant
bns692; ya14Tg	Heterozygous	single-pair	2	28.5	WT	WT	Heterozygous
bns692; ya14Tg	Heterozygous	single-pair	2	28.5	WT	Heterozygous	Mutant
bns692; ya14Tg	Heterozygous	single-pair	2	28.5	WT	Heterozygous	Mutant
bns692; ya14Tg	Heterozygous	single-pair	2	28.5	WT	Heterozygous	Mutant
bns692; ya14Tg	Heterozygous	single-pair	3	28.5	Severe	Mutant	Heterozygous
bns692; ya14Tg	Heterozygous	single-pair	3	28.5	Severe	Mutant	Mutant
bns692; ya14Tg	Heterozygous	single-pair	3	28.5	Severe	Mutant	Mutant
bns692; ya14Tg	Heterozygous	single-pair	3	28.5	Severe	Mutant	Mutant
bns692; ya14Tg	Heterozygous	single-pair	3	28.5	Severe	Mutant	Mutant
bns692; ya14Tg	Heterozygous	single-pair	3	28.5	Severe	undetermined	undetermined
bns692; ya14Tg	Heterozygous	single-pair	3	28.5	Severe	Mutant	Heterozygous
bns692; ya14Tg	Heterozygous	single-pair	3	28.5	Severe	Mutant	Mutant
bns692; ya14Tg	Heterozygous	single-pair	3	28.5	Severe	Mutant	Heterozygous
bns692; ya14Tg	Heterozygous	single-pair	3	28.5	Severe	Mutant	WT
bns692; ya14Tg	Heterozygous	single-pair	3	28.5	Severe	undetermined	undetermined
bns692; ya14Tg	Heterozygous	single-pair	3	28.5	Severe	Mutant	Heterozygous
bns692; ya14Tg	Heterozygous	single-pair	3	28.5	Severe	Mutant	Heterozygous
bns692; ya14Tg	Heterozygous	single-pair	3	28.5	Severe	Heterozygous	Mutant
bns692; ya14Tg	Heterozygous	single-pair	3	28.5	Severe	Heterozygous	Mutant
bns692; ya14Tg	Heterozygous	single-pair	3	28.5	Severe	Mutant	Heterozygous
bns692; ya14Tg	Heterozygous	single-pair	3	28.5	Severe	Heterozygous	Mutant
bns692; ya14Tg	Heterozygous	single-pair	3	28.5	Severe	Mutant	Heterozygous
bns692; ya14Tg	Heterozygous	single-pair	3	28.5	Severe	undetermined	undetermined
bns692; ya14Tg	Heterozygous	single-pair	3	28.5	Severe	Mutant	Heterozygous
bns692; ya14Tg	Heterozygous	single-pair	3	28.5	Severe	Mutant	WT
bns692; ya14Tg	Heterozygous	single-pair	3	28.5	Severe	Mutant	WT
bns692; ya14Tg	Heterozygous	single-pair	3	28.5	Severe	Heterozygous	Mutant
bns692; ya14Tg	Heterozygous	single-pair	3	28.5	Severe	Heterozygous	Heterozygous
bns692; ya14Tg	Heterozygous	single-pair	3	28.5	Severe	Mutant	Heterozygous
bns692; ya14Tg	Heterozygous	single-pair	3	28.5	Severe	Mutant	Heterozygous
bns692; ya14Tg	Heterozygous	single-pair	3	28.5	Severe	Mutant	Heterozygous
bns692; ya14Tg	Heterozygous	single-pair	3	28.5	Severe	Mutant	WT
bns692; ya14Tg	Heterozygous	single-pair	3	28.5	Mild	Mutant	WT
bns692; ya14Tg	Heterozygous	single-pair	3	28.5	Mild	Heterozygous	Heterozygous
bns692; ya14Tg	Heterozygous	single-pair	3	28.5	Mild	Mutant	WT
bns692; ya14Tg	Heterozygous	single-pair	3	28.5	Mild	Mutant	WT
bns692; ya14Tg	Heterozygous	single-pair	3	28.5	Mild	undetermined	undetermined
bns692; ya14Tg	Heterozygous	single-pair	3	28.5	Mild	WT	Heterozygous
bns692; ya14Tg	Heterozygous	single-pair	3	28.5	Mild	Heterozygous	Mutant
bns692; ya14Tg	Heterozygous	single-pair	3	28.5	Mild	Heterozygous	Heterozygous
bns692; ya14Tg	Heterozygous	single-pair	3	28.5	Mild	Heterozygous	Mutant
bns692; ya14Tg	Heterozygous	single-pair	3	28.5	WT	WT	WT
bns692; ya14Tg	Heterozygous	single-pair	3	28.5	WT	Mutant	Heterozygous
bns692; ya14Tg	Heterozygous	single-pair	3	28.5	WT	Heterozygous	Heterozygous
bns692; ya14Tg	Heterozygous	single-pair	3	28.5	WT	WT	Heterozygous
bns692; ya14Tg	Heterozygous	single-pair	3	28.5	WT	Mutant	WT
bns692; ya14Tg	Heterozygous	single-pair	3	28.5	WT	Heterozygous	Mutant
bns692; ya14Tg	Heterozygous	single-pair	3	28.5	WT	Heterozygous	WT
bns692; ya14Tg	Heterozygous	single-pair	3	28.5	WT	Mutant	WT
bns692; ya14Tg	Heterozygous	single-pair	3	28.5	WT	Heterozygous	Heterozygous
bns692; ya14Tg	Heterozygous	single-pair	3	28.5	WT	WT	Heterozygous
bns692; ya14Tg	Heterozygous	single-pair	3	28.5	WT	Heterozygous	Heterozygous
bns692; ya14Tg	Heterozygous	single-pair	3	28.5	WT	Heterozygous	WT
bns692; ya14Tg	Heterozygous	single-pair	3	28.5	WT	WT	Heterozygous
bns692; ya14Tg	Heterozygous	single-pair	3	28.5	WT	WT	Heterozygous
bns692; ya14Tg	Heterozygous	single-pair	3	28.5	WT	Heterozygous	Heterozygous
bns692; ya14Tg	Heterozygous	single-pair	3	28.5	WT	WT	Heterozygous
bns692; ya14Tg	Heterozygous	single-pair	3	28.5	WT	Heterozygous	Heterozygous
bns692; ya14Tg	Heterozygous	single-pair	3	28.5	WT	Heterozygous	WT
bns692; ya14Tg	Heterozygous	single-pair	3	28.5	WT	Heterozygous	Heterozygous
bns692; ya14Tg	Heterozygous	single-pair	3	28.5	WT	WT	Mutant
bns692; ya14Tg	Heterozygous	single-pair	3	28.5	WT	WT	Mutant
bns692; ya14Tg	Heterozygous	single-pair	3	28.5	WT	Heterozygous	Mutant
bns692; ya14Tg	Heterozygous	single-pair	3	28.5	WT	Heterozygous	Heterozygous
bns692; ya14Tg	Heterozygous	single-pair	3	28.5	WT	Heterozygous	Heterozygous
bns692; ya14Tg	Heterozygous	single-pair	3	28.5	WT	Heterozygous	Mutant
bns692; ya14Tg	Heterozygous	single-pair	3	28.5	WT	WT	Heterozygous
bns692; ya14Tg	Heterozygous	single-pair	3	28.5	WT	Heterozygous	WT
bns692; ya14Tg	Heterozygous	single-pair	3	28.5	WT	WT	Mutant
bns692; ya14Tg	Heterozygous	single-pair	3	28.5	WT	WT	Heterozygous
bns692; ya14Tg	Heterozygous	single-pair	3	28.5	WT	Heterozygous	Mutant
bns692; ya14Tg	Heterozygous	single-pair	3	28.5	WT	Heterozygous	Mutant
bns692; ya14Tg	Heterozygous	single-pair	3	28.5	WT	Heterozygous	Mutant
bns692; ya14Tg	Heterozygous	single-pair	3	28.5	WT	Heterozygous	WT
bns692; ya14Tg	Heterozygous	single-pair	3	28.5	WT	WT	Mutant
bns692; ya14Tg	Heterozygous	single-pair	3	28.5	WT	WT	Mutant
bns692; ya14Tg	Heterozygous	single-pair	3	28.5	WT	Heterozygous	WT
bns692; ya14Tg	Heterozygous	single-pair	3	28.5	WT	Heterozygous	Heterozygous
bns692; ya14Tg	Heterozygous	single-pair	3	28.5	WT	Heterozygous	WT
bns692; ya14Tg	Heterozygous	single-pair	3	28.5	WT	WT	WT
bns692; ya14Tg	Heterozygous	single-pair	3	28.5	WT	WT	Mutant
bns692; ya14Tg	Heterozygous	single-pair	3	28.5	WT	Heterozygous	Heterozygous
bns692; ya14Tg	Heterozygous	single-pair	3	28.5	WT	WT	Heterozygous
bns692; ya14Tg	Heterozygous	single-pair	3	28.5	WT	Heterozygous	WT
bns692; ya14Tg	Heterozygous	single-pair	3	28.5	WT	WT	Mutant
bns692; ya14Tg	Heterozygous	single-pair	3	28.5	WT	Heterozygous	Heterozygous
bns692; ya14Tg	Heterozygous	single-pair	3	28.5	WT	WT	Heterozygous
bns692; ya14Tg	Heterozygous	single-pair	3	28.5	WT	Heterozygous	WT
bns692; ya14Tg	Heterozygous	single-pair	3	28.5	WT	Heterozygous	WT
bns692; ya14Tg	Heterozygous	single-pair	3	28.5	WT	Heterozygous	Heterozygous
bns692; ya14Tg	Heterozygous	single-pair	3	28.5	WT	WT	Mutant
bns692; ya14Tg	Heterozygous	single-pair	3	28.5	WT	WT	WT
bns692; ya14Tg	Heterozygous	single-pair	3	28.5	WT	Heterozygous	Heterozygous
bns692; ya14Tg	Heterozygous	single-pair	3	28.5	WT	WT	WT
bns692; ya14Tg	Heterozygous	single-pair	3	28.5	WT	WT	Mutant
bns692; ya14Tg	Heterozygous	single-pair	3	28.5	WT	Mutant	WT
bns692; ya14Tg	Heterozygous	single-pair	3	28.5	WT	Heterozygous	Heterozygous
bns692; ya14Tg	Heterozygous	single-pair	3	28.5	WT	Heterozygous	Heterozygous
bns692; ya14Tg	Heterozygous	single-pair	3	28.5	WT	WT	Mutant
bns692; ya14Tg	Heterozygous	single-pair	3	28.5	WT	undetermined	undetermined
bns692; ya14Tg	Heterozygous	single-pair	3	28.5	WT	WT	Heterozygous
bns692; ya14Tg	Heterozygous	single-pair	3	28.5	WT	WT	Mutant
bns692; ya14Tg	Heterozygous	single-pair	3	28.5	WT	Heterozygous	Heterozygous

## Sheet: Fig 4A
Allele	Parental genotype	Matings	Generation	Developmental temperature	4 dpf WT-like	4 dpf Mild	4 dpf Severe
natter/tl43c	Mutant	single-pair	F1	28.5	13	42	705
natter/tl43c	Mutant	single-pair	F2	28.5	56	92	478
natter/tl43c	Mutant	single-pair	F3 28.5	28.5	724	681	1427
natter/tl43c	Mutant	single-pair	F3 32	28.5	837	512	818
bns692	Mutant	single-pair	F1	28.5	47	100	618
bns692	Mutant	single-pair	F2	28.5	250	628	2751
bns692	Mutant	single-pair	F3	28.5	89	162	279

## Sheet: Fig 4C
Allele	Parental genotype	Mating	Clutch	Developmental temperature	Injection	4 dpf WT-like	4 dpf Mild	4 dpf Severe
bns692	Mutant	single-pair	1	28.5	Uninjected	2	11	106
bns692	Mutant	single-pair	1	28.5	1ng itga5 MO	0	0	35
bns692	Mutant	single-pair	2	28.5	Uninjected	31	33	55
bns692	Mutant	single-pair	2	28.5	1ng itga5 MO	1	6	26
bns692	Mutant	single-pair	3	28.5	Uninjected	12	49	45
bns692	Mutant	single-pair	3	28.5	1ng itga5 MO	0	4	75
bns692	Mutant	single-pair	4	28.5	Uninjected	8	18	33
bns692	Mutant	single-pair	4	28.5	1ng itga5 MO	0	1	54
bns692	Mutant	single-pair	5	28.5	Uninjected	6	28	62
bns692	Mutant	single-pair	5	28.5	1ng itga5 MO	0	0	87

## Sheet: Fig 4D
Allele	Parental genotype	Mating	Clutch	Developmental temperature	Injection	4 dpf WT-like	4 dpf Mild	4 dpf Severe
bns692	Mutant	single-pair	1	28.5	Uninjected	7	23	22
bns692	Mutant	single-pair	1	28.5	250pg itga5 mRNA	12	15	15
bns692	Mutant	single-pair	2	28.5	Uninjected	1	3	46
bns692	Mutant	single-pair	2	28.5	250pg itga5 mRNA	2	9	33
bns692	Mutant	single-pair	3	28.5	Uninjected	1	12	14
bns692	Mutant	single-pair	3	28.5	250pg itga5 mRNA	10	8	8
bns692	Mutant	single-pair	4	28.5	Uninjected	1	13	92
bns692	Mutant	single-pair	4	28.5	250pg itga5 mRNA	1	24	57
bns692	Mutant	single-pair	5	28.5	Uninjected	3	21	29
bns692	Mutant	single-pair	5	28.5	250pg itga5 mRNA	4	17	13

## Sheet: S3 Fig A
Allele	Parental genotype	Mating	Clutch	Developmental temperature	Injection	4 dpf WT-like	4 dpf Mild	4 dpf Severe
natter/tl43c	Mutant	single-pair	1	28.5	Uninjected	1	3	54
natter/tl43c	Mutant	single-pair	1	28.5	fn1a yolk	34	12	11
natter/tl43c	Mutant	single-pair	2	28.5	Uninjected	10	14	23
natter/tl43c	Mutant	single-pair	2	28.5	fn1a yolk	1	31	1
natter/tl43c	Mutant	single-pair	3	28.5	Uninjected	0	6	68
natter/tl43c	Mutant	single-pair	3	28.5	fn1a yolk	57	4	1
natter/tl43c	Mutant	single-pair	4	28.5	Uninjected	4	15	31
natter/tl43c	Mutant	single-pair	4	28.5	fn1a yolk	51	39	1
natter/tl43c	Mutant	single-pair	5	28.5	Uninjected	3	25	77
natter/tl43c	Mutant	single-pair	5	28.5	fn1a yolk	95	11	0

[truncated: 4 more sheets: S3 Fig B, S3 Fig C, S5 Fig A, S5 Fig B]
