# Supplementary material for: A genetic modifier links integrin α5 to the phenotypic variation in fibronectin 1a mutant zebrafish
Source: PLoS Genet. 2025 Jun 23;21(6):e1011747. doi: 10.1371/journal.pgen.1011747 (PMC12212883; doi:10.1371/journal.pgen.1011747)
Supplement: S5 Table — (XLSX) [file pgen.1011747.s011.xlsx]

## Sheet: natter tl43c fn1a
Sample	Allele	Stage_collected	Clutch	Phenotype	Genotype	rpl13a Cq	fn1a Cq	fn1a mRNA levels
1	natter/tl43c	72 hpf	1	Severe	Mutant	22.5328	29.5845	0.314022
2	natter/tl43c	72 hpf	1	Severe	Mutant	22.3293	29.3882	0.308091
3	natter/tl43c	72 hpf	1	Severe	Mutant	22.8642	30.004	0.262716
4	natter/tl43c	72 hpf	1	Severe	Mutant	22.5473	29.6402	0.311802
5	natter/tl43c	72 hpf	1	Severe	Mutant	21.8088	29.542	0.271009
6	natter/tl43c	72 hpf	1	Severe	Mutant	22.1019	29.6596	0.237507
7	natter/tl43c	72 hpf	1	WT	Heterozygous	21.8884	27.6793	0.609179
8	natter/tl43c	72 hpf	1	WT	WT	21.8886	26.9662	1.30972
9	natter/tl43c	72 hpf	1	WT	Heterozygous	22.6326	28.7616	0.547055
10	natter/tl43c	72 hpf	1	WT	WT	22.7614	28.1194	0.818901
11	natter/tl43c	72 hpf	1	WT	WT	23.0815	27.9423	1.04401
12	natter/tl43c	72 hpf	1	WT	WT	22.6095	28.0537	0.800166
13	natter/tl43c	72 hpf	1	WT	Heterozygous	23.4208	29.179	0.504335
14	natter/tl43c	72 hpf	1	WT	WT	23.5169	28.4959	0.857617
15	natter/tl43c	72 hpf	1	WT	WT	23.2968	28.4233	1.06964
16	natter/tl43c	72 hpf	1	WT	WT	21.9647	27.3614	1.09994
17	natter/tl43c	72 hpf	1	WT	Heterozygous	22.5354	28.5527	0.555431
18	natter/tl43c	72 hpf	1	WT	Heterozygous	23.6451	29.0333	0.69744
1	natter/tl43c	72 hpf	2	Severe	Mutant	20.8758	undetermined	undetermined
2	natter/tl43c	72 hpf	2	Severe	Mutant	20.8167	28.9534	0.199239
3	natter/tl43c	72 hpf	2	Severe	Mutant	21.2682	29.5378	0.163536
4	natter/tl43c	72 hpf	2	Severe	Mutant	21.0831	29.1908	0.193205
5	natter/tl43c	72 hpf	2	WT	WT	20.493	26.0967	1.04943
6	natter/tl43c	72 hpf	2	WT	Heterozygous	20.9214	27.1077	0.887443
7	natter/tl43c	72 hpf	2	WT	Heterozygous	20.5082	27.0324	0.738617
8	natter/tl43c	72 hpf	2	WT	Mutant	20.4491	28.25	0.272798
9	natter/tl43c	72 hpf	2	WT	Heterozygous	20.3911	26.4156	0.793437
10	natter/tl43c	72 hpf	2	WT	Heterozygous	21.0058	27.1038	0.646046
11	natter/tl43c	72 hpf	2	WT	WT	20.9455	26.7591	0.950565
12	natter/tl43c	72 hpf	2	WT	Mutant	20.8154	28.7978	0.196203
13	natter/tl43c	72 hpf	2	WT	Heterozygous	20.8306	27.3141	0.627636
14	natter/tl43c	72 hpf	2	WT	Mutant	21.1031	28.9637	0.193979
15	natter/tl43c	72 hpf	2	WT	Heterozygous	21.434	27.0603	0.636344
16	natter/tl43c	72 hpf	2	WT	Heterozygous	21.0388	27.2033	0.853277
17	natter/tl43c	72 hpf	2	WT	Heterozygous	20.4377	26.8894	0.603528
18	natter/tl43c	72 hpf	2	WT	Heterozygous	21.663	27.6914	0.830623

## Sheet: natter tl43c fn1b
Sample	Allele	Stage_collected	Clutch	Phenotype	Genotype	rpl13a Cq	fn1b Cq	fn1b mRNA levels
1	natter/tl43c	72 hpf	1	Severe	Mutant	22.5328	24.1442	5.64953
2	natter/tl43c	72 hpf	1	Severe	Mutant	22.3293	23.9658	5.55517
3	natter/tl43c	72 hpf	1	Severe	Mutant	22.8642	24.7609	4.64775
4	natter/tl43c	72 hpf	1	Severe	Mutant	22.5473	24.3112	5.09087
5	natter/tl43c	72 hpf	1	Severe	Mutant	21.8088	25.7418	1.15959
6	natter/tl43c	72 hpf	1	Severe	Mutant	22.1019	24.6717	2.93906
7	natter/tl43c	72 hpf	1	WT	Heterozygous	21.8884	25.9501	1.06195
8	natter/tl43c	72 hpf	1	WT	WT	21.8886	25.552	1.39362
9	natter/tl43c	72 hpf	1	WT	Heterozygous	22.6326	27.2314	0.735246
10	natter/tl43c	72 hpf	1	WT	WT	22.7614	27.0446	0.911792
11	natter/tl43c	72 hpf	1	WT	WT	23.0815	27.2129	1.01087
12	natter/tl43c	72 hpf	1	WT	WT	22.6095	27.005	0.844703
13	natter/tl43c	72 hpf	1	WT	Heterozygous	23.4208	27.7422	0.887454
14	natter/tl43c	72 hpf	1	WT	WT	23.5169	27.7132	0.966423
15	natter/tl43c	72 hpf	1	WT	WT	23.2968	27.5024	0.960637
16	natter/tl43c	72 hpf	1	WT	WT	21.9647	26.2493	0.911956
17	natter/tl43c	72 hpf	1	WT	Heterozygous	22.5354	26.9084	0.857898
18	natter/tl43c	72 hpf	1	WT	Heterozygous	23.6451	27.6309	1.11559
1	natter/tl43c	72 hpf	2	Severe	Mutant	20.8758	23.2305	4.86978
2	natter/tl43c	72 hpf	2	Severe	Mutant	20.8167	23.1814	4.83718
3	natter/tl43c	72 hpf	2	Severe	Mutant	21.2682	24.1851	3.31612
4	natter/tl43c	72 hpf	2	Severe	Mutant	21.0831	24.2987	2.70511
5	natter/tl43c	72 hpf	2	WT	WT	20.493	25.1593	1.00594
6	natter/tl43c	72 hpf	2	WT	Heterozygous	20.9214	25.821	0.857345
7	natter/tl43c	72 hpf	2	WT	Heterozygous	20.5082	25.0159	1.12095
8	natter/tl43c	72 hpf	2	WT	Mutant	20.4491	24.5035	1.52747
9	natter/tl43c	72 hpf	2	WT	Heterozygous	20.3911	24.9267	1.0999
10	natter/tl43c	72 hpf	2	WT	Heterozygous	21.0058	25.4295	1.18611
11	natter/tl43c	72 hpf	2	WT	WT	20.9455	25.6282	0.994062
12	natter/tl43c	72 hpf	2	WT	Mutant	20.8154	25.0664	1.33487
13	natter/tl43c	72 hpf	2	WT	Heterozygous	20.8306	25.3278	1.12848
14	natter/tl43c	72 hpf	2	WT	Mutant	21.1031	25.76	1.01154
15	natter/tl43c	72 hpf	2	WT	Heterozygous	21.434	25.8162	1.21956
16	natter/tl43c	72 hpf	2	WT	Heterozygous	21.0388	25.2848	1.3391
17	natter/tl43c	72 hpf	2	WT	Heterozygous	20.4377	25.2886	0.886892
18	natter/tl43c	72 hpf	2	WT	Heterozygous	21.663	26.2033	1.09438

## Sheet: natter tl43c itga5
Sample	Allele	Stage_collected	Clutch	Phenotype	Genotype	rpl13a Cq	itga5 Cq	itga5 mRNA levels
1	natter/tl43c	72 hpf	1	Severe	Mutant	20.237	26.6119	1.15257
2	natter/tl43c	72 hpf	1	Severe	Mutant	19.9293	26.5835	0.953263
3	natter/tl43c	72 hpf	1	Severe	Mutant	20.7569	24.4034	7.62642
4	natter/tl43c	72 hpf	1	Severe	Mutant	20.6959	26.9198	1.27181
5	natter/tl43c	72 hpf	1	Severe	Mutant	20.7757	27.1016	1.18346
6	natter/tl43c	72 hpf	1	Severe	Mutant	20.5039	26.994	1.0598
7	natter/tl43c	72 hpf	1	WT	Heterozygous	19.0333	25.3235	1.2436
8	natter/tl43c	72 hpf	1	WT	WT	19.7451	26.06	1.21008
9	natter/tl43c	72 hpf	1	WT	Heterozygous	20.3546	27.1124	0.881655
10	natter/tl43c	72 hpf	1	WT	WT	20.948	27.6499	0.908974
11	natter/tl43c	72 hpf	1	WT	WT	21.1644	27.633	1.06572
12	natter/tl43c	72 hpf	1	WT	WT	20.6916	27.5496	0.818427
13	natter/tl43c	72 hpf	1	WT	Heterozygous	21.1875	28.6411	0.537084
14	natter/tl43c	72 hpf	1	WT	WT	21.1145	27.615	1.0431
15	natter/tl43c	72 hpf	1	WT	WT	21.216	27.8697	0.93636
16	natter/tl43c	72 hpf	1	WT	WT	20.1552	26.7113	1.01735
17	natter/tl43c	72 hpf	1	WT	Heterozygous	19.7257	26.5797	0.832034
18	natter/tl43c	72 hpf	1	WT	Heterozygous	21.4894	27.8651	1.13159
1	natter/tl43c	72 hpf	2	Severe	Mutant	19.1675	25.7255	1.16108
2	natter/tl43c	72 hpf	2	Severe	Mutant	19.5647	26.268	1.04366
3	natter/tl43c	72 hpf	2	Severe	Mutant	19.9102	26.4628	1.15322
4	natter/tl43c	72 hpf	2	Severe	Mutant	19.2964	25.8899	1.13077
5	natter/tl43c	72 hpf	2	WT	WT	19.0361	26.0172	0.866824
6	natter/tl43c	72 hpf	2	WT	Heterozygous	19.3139	26.212	0.914717
7	natter/tl43c	72 hpf	2	WT	Heterozygous	19.1288	25.9254	0.984135
8	natter/tl43c	72 hpf	2	WT	Mutant	18.8653	25.8689	0.855496
9	natter/tl43c	72 hpf	2	WT	Heterozygous	19.3097	26.3426	0.832912
10	natter/tl43c	72 hpf	2	WT	Heterozygous	18.8005	25.5882	0.994904
11	natter/tl43c	72 hpf	2	WT	WT	19.6972	26.2794	1.13318
12	natter/tl43c	72 hpf	2	WT	Mutant	19.2127	26.0647	0.94584
13	natter/tl43c	72 hpf	2	WT	Heterozygous	19.5048	26.3764	0.929181
14	natter/tl43c	72 hpf	2	WT	Mutant	19.4977	26.228	1.0252
15	natter/tl43c	72 hpf	2	WT	Heterozygous	19.5866	26.2428	1.07811
16	natter/tl43c	72 hpf	2	WT	Heterozygous	19.9219	26.3598	1.24882
17	natter/tl43c	72 hpf	2	WT	Heterozygous	19.1272	25.6094	1.2246
18	natter/tl43c	72 hpf	2	WT	Heterozygous	20.35	26.3756	1.65324

## Sheet: natter tl43c (22oC) fn1a
Sample	Allele	Stage_collected	Clutch	Phenotype	Genotype	rpl13a Cq	fn1a Cq	fn1a mRNA levels
1	natter/tl43c	Protruding mouth	1	Severe	Heterozygous	20.2437	26.53	0.685478
2	natter/tl43c	Protruding mouth	1	Severe	Mutant	20.4181	28.5071	0.196665
3	natter/tl43c	Protruding mouth	1	Severe	Mutant	20.9974	28.911	0.220672
4	natter/tl43c	Protruding mouth	1	Severe	Mutant	20.5094	28.6329	0.191853
5	natter/tl43c	Protruding mouth	1	Mild	Mutant	20.4669	28.5278	0.200429
6	natter/tl43c	Protruding mouth	1	Mild	Mutant	20.4263	28.5445	0.192722
7	natter/tl43c	Protruding mouth	1	WT	WT	20.6979	26.4465	0.989529
8	natter/tl43c	Protruding mouth	1	WT	Heterozygous	21.4331	27.8103	0.635698
9	natter/tl43c	Protruding mouth	1	WT	Heterozygous	20.8413	27.4448	0.547
10	natter/tl43c	Protruding mouth	1	WT	Heterozygous	20.538	27.1015	0.564122
11	natter/tl43c	Protruding mouth	1	WT	Heterozygous	20.835	27.2362	0.629172
12	natter/tl43c	Protruding mouth	1	WT	Heterozygous	20.5472	27.3917	0.464432
13	natter/tl43c	Protruding mouth	1	WT	WT	20.3801	26.4903	0.77314
14	natter/tl43c	Protruding mouth	1	WT	WT	20.8213	26.5223	1.02131
15	natter/tl43c	Protruding mouth	1	WT	WT	20.6537	26.105	1.21602
16	natter/tl43c	Protruding mouth	1	WT	Heterozygous	20.4487	26.5483	0.778267
17	natter/tl43c	Protruding mouth	1	WT	Heterozygous	20.5325	26.9445	0.626501
18	natter/tl43c	Protruding mouth	1	WT	Mutant	21.0034	28.99	0.209805
1	natter/tl43c	Protruding mouth	2	Mild	Mutant	20.715	28.6891	0.19975
2	natter/tl43c	Protruding mouth	2	Mild	Mutant	20.7679	28.8188	0.18931
3	natter/tl43c	Protruding mouth	2	Mild	Mutant	20.6178	28.7511	0.179102
4	natter/tl43c	Protruding mouth	2	Mild	Heterozygous	20.9174	27.3536	0.577436
5	natter/tl43c	Protruding mouth	2	Mild	Mutant	21.1968	28.976	0.227413
6	natter/tl43c	Protruding mouth	2	Mild	Mutant	20.9818	29.0776	0.183114
7	natter/tl43c	Protruding mouth	2	WT	Mutant	21.0297	28.8575	0.220286
8	natter/tl43c	Protruding mouth	2	WT	Heterozygous	21.8612	28.0333	0.686294
9	natter/tl43c	Protruding mouth	2	WT	WT	20.7907	26.4395	0.99674
10	natter/tl43c	Protruding mouth	2	WT	WT	20.7628	26.631	0.856663
11	natter/tl43c	Protruding mouth	2	WT	WT	20.7646	26.6491	0.847067
12	natter/tl43c	Protruding mouth	2	WT	Heterozygous	20.6577	26.8875	0.66785
13	natter/tl43c	Protruding mouth	2	WT	WT	20.8909	26.4137	1.08635
14	natter/tl43c	Protruding mouth	2	WT	WT	21.0017	26.7742	0.91295
15	natter/tl43c	Protruding mouth	2	WT	Heterozygous	20.8012	27.0335	0.665648
16	natter/tl43c	Protruding mouth	2	WT	Mutant	20.8364	28.6626	0.220983
17	natter/tl43c	Protruding mouth	2	WT	WT	20.6651	25.9315	1.30023
18	natter/tl43c	Protruding mouth	2	WT	Heterozygous	20.7745	26.9681	0.683938

## Sheet: natter tl43c (22oC) fn1b
Sample	Allele	Stage_collected	Clutch	Phenotype	Genotype	rpl13a Cq	fn1b Cq	fn1b mRNA levels
1	natter/tl43c	Protruding mouth	1	Severe	Heterozygous	20.2437	24.7428	0.826741
2	natter/tl43c	Protruding mouth	1	Severe	Mutant	20.4181	24.8745	0.850997
3	natter/tl43c	Protruding mouth	1	Severe	Mutant	20.9974	23.5061	3.2128
4	natter/tl43c	Protruding mouth	1	Severe	Mutant	20.5094	24.5749	1.1111
5	natter/tl43c	Protruding mouth	1	Mild	Mutant	20.4669	25.0224	0.795334
6	natter/tl43c	Protruding mouth	1	Mild	Mutant	20.4263	24.9859	0.793108
7	natter/tl43c	Protruding mouth	1	WT	WT	20.6979	24.9081	1.00631
8	natter/tl43c	Protruding mouth	1	WT	Heterozygous	21.4331	25.3532	1.22535
9	natter/tl43c	Protruding mouth	1	WT	Heterozygous	20.8413	25.1211	0.959427
10	natter/tl43c	Protruding mouth	1	WT	Heterozygous	20.538	24.8001	0.971469
11	natter/tl43c	Protruding mouth	1	WT	Heterozygous	20.835	25.4235	0.77712
12	natter/tl43c	Protruding mouth	1	WT	Heterozygous	20.5472	25.0564	0.820689
13	natter/tl43c	Protruding mouth	1	WT	WT	20.3801	24.676	0.949587
14	natter/tl43c	Protruding mouth	1	WT	WT	20.8213	25.3014	0.836838
15	natter/tl43c	Protruding mouth	1	WT	WT	20.6537	24.5973	1.20726
16	natter/tl43c	Protruding mouth	1	WT	Heterozygous	20.4487	24.1723	1.40324
17	natter/tl43c	Protruding mouth	1	WT	Heterozygous	20.5325	24.8595	0.929404
18	natter/tl43c	Protruding mouth	1	WT	Mutant	21.0034	25.5022	0.826052
1	natter/tl43c	Protruding mouth	2	Mild	Mutant	20.715	25.2112	0.834786
2	natter/tl43c	Protruding mouth	2	Mild	Mutant	20.7679	24.9682	1.02152
3	natter/tl43c	Protruding mouth	2	Mild	Mutant	20.6178	25.4617	0.658513
4	natter/tl43c	Protruding mouth	2	Mild	Heterozygous	20.9174	25.4174	0.832369
5	natter/tl43c	Protruding mouth	2	Mild	Mutant	21.1968	25.4217	1.0039
6	natter/tl43c	Protruding mouth	2	Mild	Mutant	20.9818	25.3402	0.916757
7	natter/tl43c	Protruding mouth	2	WT	Mutant	21.0297	25.2279	1.02256
8	natter/tl43c	Protruding mouth	2	WT	Heterozygous	21.8612	25.9982	1.06492
9	natter/tl43c	Protruding mouth	2	WT	WT	20.7907	24.8159	1.15117
10	natter/tl43c	Protruding mouth	2	WT	WT	20.7628	25.4421	0.736674
11	natter/tl43c	Protruding mouth	2	WT	WT	20.7646	25.129	0.91328
12	natter/tl43c	Protruding mouth	2	WT	Heterozygous	20.6577	24.6558	1.17289
13	natter/tl43c	Protruding mouth	2	WT	WT	20.8909	24.946	1.12774
14	natter/tl43c	Protruding mouth	2	WT	WT	21.0017	25.6745	0.739686
15	natter/tl43c	Protruding mouth	2	WT	Heterozygous	20.8012	24.6943	1.25972
16	natter/tl43c	Protruding mouth	2	WT	Mutant	20.8364	24.7882	1.21023
17	natter/tl43c	Protruding mouth	2	WT	WT	20.6651	24.4774	1.33145
18	natter/tl43c	Protruding mouth	2	WT	Heterozygous	20.7745	24.695	1.23649

## Sheet: natter tl43c (22oC) itga5
Sample	Allele	Stage_collected	Clutch	Phenotype	Genotype	rpl13a Cq	itga5 Cq	itga5 mRNA levels
1	natter/tl43c	Protruding mouth	1	Severe	Heterozygous	18.8178	25.9633	0.86326
2	natter/tl43c	Protruding mouth	1	Severe	Mutant	19.2101	26.3133	0.884148
3	natter/tl43c	Protruding mouth	1	Severe	Mutant	19.3122	26.2219	1.0099
4	natter/tl43c	Protruding mouth	1	Severe	Mutant	18.9129	26.1419	0.813502
5	natter/tl43c	Protruding mouth	1	Mild	Mutant	18.3774	25.4072	0.941466
6	natter/tl43c	Protruding mouth	1	Mild	Mutant	18.7543	25.6763	1.00933
7	natter/tl43c	Protruding mouth	1	WT	WT	19.0337	25.9159	1.03359
8	natter/tl43c	Protruding mouth	1	WT	Heterozygous	20.0911	25.855	2.21559
9	natter/tl43c	Protruding mouth	1	WT	Heterozygous	19.6102	26.7051	0.884233
10	natter/tl43c	Protruding mouth	1	WT	Heterozygous	19.1897	26.3063	0.876143
11	natter/tl43c	Protruding mouth	1	WT	Heterozygous	19.4082	26.1766	1.1127
12	natter/tl43c	Protruding mouth	1	WT	Heterozygous	18.9372	26.1728	0.8095
13	natter/tl43c	Protruding mouth	1	WT	WT	18.9914	25.924	0.998555
14	natter/tl43c	Protruding mouth	1	WT	WT	19.0802	26.2443	0.849049
15	natter/tl43c	Protruding mouth	1	WT	WT	18.8835	25.6547	1.11881
16	natter/tl43c	Protruding mouth	1	WT	Heterozygous	19.3909	24.781	2.90178
17	natter/tl43c	Protruding mouth	1	WT	Heterozygous	17.6964	25.6382	0.504238
18	natter/tl43c	Protruding mouth	1	WT	Mutant	19.2799	26.1541	1.03568
1	natter/tl43c	Protruding mouth	2	Mild	Mutant	19.0617	25.5877	1.04483
2	natter/tl43c	Protruding mouth	2	Mild	Mutant	19.1379	25.9088	0.880276
3	natter/tl43c	Protruding mouth	2	Mild	Mutant	19.0266	25.5607	1.03944
4	natter/tl43c	Protruding mouth	2	Mild	Heterozygous	19.4969	26.3746	0.813069
5	natter/tl43c	Protruding mouth	2	Mild	Mutant	19.5218	26.1664	0.955822
6	natter/tl43c	Protruding mouth	2	Mild	Mutant	19.4543	26.2179	0.880731
7	natter/tl43c	Protruding mouth	2	WT	Mutant	19.3916	25.9084	1.04656
8	natter/tl43c	Protruding mouth	2	WT	Heterozygous	20.0589	26.0881	1.45505
9	natter/tl43c	Protruding mouth	2	WT	WT	19.3363	25.8898	1.02095
10	natter/tl43c	Protruding mouth	2	WT	WT	19.3255	26.0737	0.891849
11	natter/tl43c	Protruding mouth	2	WT	WT	19.2391	25.7645	1.04254
12	natter/tl43c	Protruding mouth	2	WT	Heterozygous	19.3537	26.0339	0.934671
13	natter/tl43c	Protruding mouth	2	WT	WT	19.4011	26.0362	0.963757
14	natter/tl43c	Protruding mouth	2	WT	WT	19.5823	26.1732	0.991355
15	natter/tl43c	Protruding mouth	2	WT	Heterozygous	19.5718	26.049	1.07306
16	natter/tl43c	Protruding mouth	2	WT	Mutant	19.5386	26.1548	0.974653
17	natter/tl43c	Protruding mouth	2	WT	WT	19.5785	26.0336	1.08954
18	natter/tl43c	Protruding mouth	2	WT	Heterozygous	19.5311	26.2277	0.921733

## Sheet: natter tl43c (28.5oC) fn1a
Sample	Allele	Stage_collected	Clutch	Phenotype	Genotype	rpl13a Cq	fn1a Cq	fn1a mRNA levels
1	natter/tl43c	Protruding mouth	1	Severe	Mutant	20.5555	28.0094	0.234388
2	natter/tl43c	Protruding mouth	1	Severe	Mutant	21.1181	28.7346	0.208219
3	natter/tl43c	Protruding mouth	1	Severe	Mutant	20.231	28.2518	0.158916
4	natter/tl43c	Protruding mouth	1	Severe	Mutant	21.0285	28.9987	0.163194
5	natter/tl43c	Protruding mouth	1	Severe	Mutant	20.9889	28.7871	0.183888
6	natter/tl43c	Protruding mouth	1	Severe	WT	20.8408	26.0372	1.11353
7	natter/tl43c	Protruding mouth	1	WT	Heterozygous	20.6863	26.6357	0.662588
8	natter/tl43c	Protruding mouth	1	WT	Heterozygous	19.9901	26.0915	0.600842
9	natter/tl43c	Protruding mouth	1	WT	WT	19.9473	25.4904	0.884428
10	natter/tl43c	Protruding mouth	1	WT	Heterozygous	20.453	26.8929	0.473117
11	natter/tl43c	Protruding mouth	1	WT	Heterozygous	20.563	26.774	0.553632
12	natter/tl43c	Protruding mouth	1	WT	Heterozygous	20.3357	26.847	0.450881
13	natter/tl43c	Protruding mouth	1	WT	Heterozygous	20.8566	26.6755	0.72385
14	natter/tl43c	Protruding mouth	1	WT	Heterozygous	20.454	26.5613	0.595499
15	natter/tl43c	Protruding mouth	1	WT	Mutant	20.7146	28.5538	0.179258
16	natter/tl43c	Protruding mouth	1	WT	Heterozygous	20.0431	26.0065	0.660661
17	natter/tl43c	Protruding mouth	1	WT	WT	20.5696	25.9226	1.00204
18	natter/tl43c	Protruding mouth	1	WT	Heterozygous	21.5264	27.8466	0.508185
1	natter/tl43c	Protruding mouth	2	Severe	Mutant	21.2927	29.0454	0.227311
2	natter/tl43c	Protruding mouth	2	Mild	Mutant	20.8208	28.668	0.213995
3	natter/tl43c	Protruding mouth	2	Mild	Mutant	20.7768	28.9349	0.172673
4	natter/tl43c	Protruding mouth	2	Mild	Mutant	21.0279	28.6426	0.25077
5	natter/tl43c	Protruding mouth	2	Mild	Mutant	20.8078	28.8965	0.181101
6	natter/tl43c	Protruding mouth	2	Mild	Mutant	20.6812	28.894	0.166423
7	natter/tl43c	Protruding mouth	2	WT	Heterozygous	21.0243	27.2315	0.663818
8	natter/tl43c	Protruding mouth	2	WT	Heterozygous	20.9075	27.3423	0.567839
9	natter/tl43c	Protruding mouth	2	WT	Heterozygous	20.1944	26.4691	0.63912
10	natter/tl43c	Protruding mouth	2	WT	Heterozygous	20.5468	26.8774	0.612597
11	natter/tl43c	Protruding mouth	2	WT	Heterozygous	20.8558	27.2398	0.588452
12	natter/tl43c	Protruding mouth	2	WT	WT	20.7068	26.3907	0.956516
13	natter/tl43c	Protruding mouth	2	WT	Mutant	20.8475	28.6575	0.219511
14	natter/tl43c	Protruding mouth	2	WT	Heterozygous	20.7508	26.6235	0.839075
15	natter/tl43c	Protruding mouth	2	WT	Heterozygous	20.6881	27.1364	0.563842
16	natter/tl43c	Protruding mouth	2	WT	WT	20.5345	26.0952	1.04348
17	natter/tl43c	Protruding mouth	2	WT	Heterozygous	20.7096	27.0975	0.587782
18	natter/tl43c	Protruding mouth	2	WT	Heterozygous	21.8126	27.9657	0.683409

## Sheet: natter tl43c (28.5oC) fn1b
Sample	Allele	Stage_collected	Clutch	Phenotype	Genotype	rpl13a Cq	fn1b Cq	fn1b mRNA levels
1	natter/tl43c	Protruding mouth	1	Severe	Mutant	20.5555	24.628	1.16611
2	natter/tl43c	Protruding mouth	1	Severe	Mutant	21.1181	23.8092	2.99148
3	natter/tl43c	Protruding mouth	1	Severe	Mutant	20.231	24.5947	0.956394
4	natter/tl43c	Protruding mouth	1	Severe	Mutant	21.0285	23.7962	2.8394
5	natter/tl43c	Protruding mouth	1	Severe	Mutant	20.9889	23.7187	2.91388
6	natter/tl43c	Protruding mouth	1	Severe	WT	20.8408	22.7948	4.94936
7	natter/tl43c	Protruding mouth	1	WT	Heterozygous	20.6863	24.937	1.03237
8	natter/tl43c	Protruding mouth	1	WT	Heterozygous	19.9901	24.0689	1.16213
9	natter/tl43c	Protruding mouth	1	WT	WT	19.9473	24.0006	1.18257
10	natter/tl43c	Protruding mouth	1	WT	Heterozygous	20.453	24.9025	0.90168
11	natter/tl43c	Protruding mouth	1	WT	Heterozygous	20.563	24.7292	1.09382
12	natter/tl43c	Protruding mouth	1	WT	Heterozygous	20.3357	25.2602	0.652176
13	natter/tl43c	Protruding mouth	1	WT	Heterozygous	20.8566	24.8857	1.20067
14	natter/tl43c	Protruding mouth	1	WT	Heterozygous	20.454	24.8587	0.929695
15	natter/tl43c	Protruding mouth	1	WT	Mutant	20.7146	24.9441	1.04744
16	natter/tl43c	Protruding mouth	1	WT	Heterozygous	20.0431	24.1807	1.1163
17	natter/tl43c	Protruding mouth	1	WT	WT	20.5696	24.9099	0.971305
18	natter/tl43c	Protruding mouth	1	WT	Heterozygous	21.5264	25.9583	0.911158
1	natter/tl43c	Protruding mouth	2	Severe	Mutant	21.2927	23.0569	5.83831
2	natter/tl43c	Protruding mouth	2	Mild	Mutant	20.8208	25.0973	1.05164
3	natter/tl43c	Protruding mouth	2	Mild	Mutant	20.7768	25.3024	0.88734
4	natter/tl43c	Protruding mouth	2	Mild	Mutant	21.0279	25.0683	1.23519
5	natter/tl43c	Protruding mouth	2	Mild	Mutant	20.8078	25.0599	1.06941
6	natter/tl43c	Protruding mouth	2	Mild	Mutant	20.6812	25.1139	0.945502
7	natter/tl43c	Protruding mouth	2	WT	Heterozygous	21.0243	25.429	0.963304
8	natter/tl43c	Protruding mouth	2	WT	Heterozygous	20.9075	25.5605	0.81326
9	natter/tl43c	Protruding mouth	2	WT	Heterozygous	20.1944	24.6776	0.914132
10	natter/tl43c	Protruding mouth	2	WT	Heterozygous	20.5468	24.7536	1.10336
11	natter/tl43c	Protruding mouth	2	WT	Heterozygous	20.8558	25.5472	0.792275
12	natter/tl43c	Protruding mouth	2	WT	WT	20.7068	25.094	0.975314
13	natter/tl43c	Protruding mouth	2	WT	Mutant	20.8475	25.0247	1.12546
14	natter/tl43c	Protruding mouth	2	WT	Heterozygous	20.7508	24.9885	1.08003
15	natter/tl43c	Protruding mouth	2	WT	Heterozygous	20.6881	24.896	1.10225
16	natter/tl43c	Protruding mouth	2	WT	WT	20.5345	24.6816	1.14926
17	natter/tl43c	Protruding mouth	2	WT	Heterozygous	20.7096	25.1587	0.93498
18	natter/tl43c	Protruding mouth	2	WT	Heterozygous	21.8126	25.7804	1.29642

## Sheet: natter tl43c (28.5oC) itga5
Sample	Allele	Stage_collected	Clutch	Phenotype	Genotype	rpl13a Cq	itga5 Cq	itga5 mRNA levels
1	natter/tl43c	Protruding mouth	1	Severe	Mutant	17.2396	24.0255	0.866142
2	natter/tl43c	Protruding mouth	1	Severe	Mutant	19.6492	24.2625	3.79111
3	natter/tl43c	Protruding mouth	1	Severe	Mutant	18.5632	25.5685	0.729713
4	natter/tl43c	Protruding mouth	1	Severe	Mutant	18.8861	25.5927	0.894087
5	natter/tl43c	Protruding mouth	1	Severe	Mutant	19.0777	25.5697	1.03514
6	natter/tl43c	Protruding mouth	1	Severe	WT	20.4201	27.1826	0.841446
7	natter/tl43c	Protruding mouth	1	WT	Heterozygous	19.1926	25.2397	1.4081
8	natter/tl43c	Protruding mouth	1	WT	Heterozygous	18.6212	24.7793	1.31408
9	natter/tl43c	Protruding mouth	1	WT	WT	18.7869	25.6048	0.828689
10	natter/tl43c	Protruding mouth	1	WT	Heterozygous	18.5234	25.4991	0.745341
11	natter/tl43c	Protruding mouth	1	WT	Heterozygous	18.7622	25.2535	1.0403
12	natter/tl43c	Protruding mouth	1	WT	Heterozygous	18.2942	24.8358	1.01119
13	natter/tl43c	Protruding mouth	1	WT	Heterozygous	18.459	25.0019	1.00795
14	natter/tl43c	Protruding mouth	1	WT	Heterozygous	18.2446	24.9219	0.920786
15	natter/tl43c	Protruding mouth	1	WT	Mutant	18.3774	24.9846	0.964945
16	natter/tl43c	Protruding mouth	1	WT	Heterozygous	18.0226	24.6939	0.927599
17	natter/tl43c	Protruding mouth	1	WT	WT	18.6349	24.7755	1.32986
18	natter/tl43c	Protruding mouth	1	WT	Heterozygous	19.99	26.7853	0.827503
1	natter/tl43c	Protruding mouth	2	Severe	Mutant	19.3983	25.5957	1.14453
2	natter/tl43c	Protruding mouth	2	Mild	Mutant	19.0161	25.6815	0.831059
3	natter/tl43c	Protruding mouth	2	Mild	Mutant	19.3096	25.5908	1.0811
4	natter/tl43c	Protruding mouth	2	Mild	Mutant	19.2291	25.5306	1.06713
5	natter/tl43c	Protruding mouth	2	Mild	Mutant	19.0594	25.3973	1.04301
6	natter/tl43c	Protruding mouth	2	Mild	Mutant	18.7788	25.0796	1.07454
7	natter/tl43c	Protruding mouth	2	WT	Heterozygous	19.2255	23.8646	3.39027
8	natter/tl43c	Protruding mouth	2	WT	Heterozygous	19.1984	25.2645	1.25745
9	natter/tl43c	Protruding mouth	2	WT	Heterozygous	18.7105	25.2965	0.882087
10	natter/tl43c	Protruding mouth	2	WT	Heterozygous	19.3029	25.591	1.07599
11	natter/tl43c	Protruding mouth	2	WT	Heterozygous	18.8995	25.2571	1.03109
12	natter/tl43c	Protruding mouth	2	WT	WT	19.1931	25.834	0.843257
13	natter/tl43c	Protruding mouth	2	WT	Mutant	19.1334	25.581	0.965382
14	natter/tl43c	Protruding mouth	2	WT	Heterozygous	18.4642	23.9872	1.85356
15	natter/tl43c	Protruding mouth	2	WT	Heterozygous	19.0093	25.333	1.05414
16	natter/tl43c	Protruding mouth	2	WT	WT	19.1552	25.3422	1.15674
17	natter/tl43c	Protruding mouth	2	WT	Heterozygous	19.1752	26.3274	0.591086
18	natter/tl43c	Protruding mouth	2	WT	Heterozygous	20.1171	27.3099	0.567027

## Sheet: natter tl43c (32oC) fn1a
Sample	Allele	Stage_collected	Clutch	Phenotype	Genotype	rpl13a Cq	fn1a Cq	fn1a mRNA levels
1	natter/tl43c	Protruding mouth	1	Severe	Mutant	19.7605	28.1316	0.178696
2	natter/tl43c	Protruding mouth	1	Severe	Mutant	20.0331	28.5368	0.162562
3	natter/tl43c	Protruding mouth	1	Severe	Mutant	19.8019	28.4057	0.152065
4	natter/tl43c	Protruding mouth	1	Severe	Mutant	19.3932	28.0446	0.147772
5	natter/tl43c	Protruding mouth	1	Severe	Mutant	19.8352	28.5716	0.138691
6	natter/tl43c	Protruding mouth	1	Severe	Mutant	19.7814	28.2053	0.172253
7	natter/tl43c	Protruding mouth	1	WT	Heterozygous	19.5915	26.0434	0.675022
8	natter/tl43c	Protruding mouth	1	WT	Heterozygous	19.7287	26.4236	0.569803
9	natter/tl43c	Protruding mouth	1	WT	WT	20.2276	25.8515	1.18888
10	natter/tl43c	Protruding mouth	1	WT	Heterozygous	20.4137	27.1816	0.537861
11	natter/tl43c	Protruding mouth	1	WT	WT	20.341	26.3097	0.935458
12	natter/tl43c	Protruding mouth	1	WT	Heterozygous	20.4683	26.9874	0.638494
13	natter/tl43c	Protruding mouth	1	WT	Heterozygous	20.521	27.2732	0.543125
14	natter/tl43c	Protruding mouth	1	WT	WT	20.2985	26.6527	0.71689
15	natter/tl43c	Protruding mouth	1	WT	Heterozygous	20.3418	26.9583	0.597652
16	natter/tl43c	Protruding mouth	1	WT	WT	19.8266	25.6516	1.03886
17	natter/tl43c	Protruding mouth	1	WT	WT	20.1783	25.8894	1.11991
18	natter/tl43c	Protruding mouth	1	WT	Heterozygous	21.0551	27.6463	0.603684
1	natter/tl43c	Protruding mouth	2	Severe	WT	19.9008	25.9959	1.08526
2	natter/tl43c	Protruding mouth	2	Severe	Mutant	20.266	28.8474	0.19367
3	natter/tl43c	Protruding mouth	2	Severe	WT	20.2403	26.3739	1.05297
4	natter/tl43c	Protruding mouth	2	Mild	Heterozygous	20.3301	27.3467	0.571184
5	natter/tl43c	Protruding mouth	2	Mild	Heterozygous	20.1483	27.0312	0.627706
6	natter/tl43c	Protruding mouth	2	Mild	WT	20.073	26.4173	0.911765
7	natter/tl43c	Protruding mouth	2	WT	Heterozygous	20.45	27.4286	0.585653
8	natter/tl43c	Protruding mouth	2	WT	Heterozygous	19.7144	26.391	0.727283
9	natter/tl43c	Protruding mouth	2	WT	Heterozygous	20.2245	26.8255	0.762239
10	natter/tl43c	Protruding mouth	2	WT	Mutant	21.0342	29.4641	0.213324
11	natter/tl43c	Protruding mouth	2	WT	Mutant	20.9335	29.6123	0.179776
12	natter/tl43c	Protruding mouth	2	WT	Mutant	20.854	29.2755	0.214976
13	natter/tl43c	Protruding mouth	2	WT	Mutant	20.6368	29.1513	0.202052
14	natter/tl43c	Protruding mouth	2	WT	Mutant	20.3682	29.2667	0.155366
15	natter/tl43c	Protruding mouth	2	WT	WT	20.2731	26.5549	0.949999
16	natter/tl43c	Protruding mouth	2	WT	Heterozygous	19.9832	26.8534	0.634376
17	natter/tl43c	Protruding mouth	2	WT	Heterozygous	20.4103	27.1089	0.71107
18	natter/tl43c	Protruding mouth	2	WT	Heterozygous	21.1382	27.6452	0.805625

[truncated: 15 more sheets: natter tl43c (32oC) fn1b, natter tl43c (32oC) itga5, bns692 fn1a, bns692 fn1b, bns692 itga5, bns692 (22oC) fn1a, bns692 (22oC) fn1b, bns692 (22oC) itga5, bns692 (28.5oC) fn1a, bns692 (28.5oC) fn1b, bns692 (28.5oC) itga5, bns692 (32oC) fn1a, bns692 (32oC) fn1b, bns692 (32oC) itga5, S3 Fig]
